# Supplementary material for: A Novel Three-Choice Touchscreen Task to Examine Spatial Attention and Orienting Responses in Rodents
Source: eNeuro. 2021 Jul 9;8(4):ENEURO.0032-20.2021. doi: 10.1523/ENEURO.0032-20.2021 (PMC8272401; doi:10.1523/ENEURO.0032-20.2021)
Supplement: Extended Data 1 — ABET II Touch software (Lafayette Instruments). Download Extended Data 1, ZIP file. [file enu-eN-MNT-0032-20-s01.zip]

Archive with 10 entries (10 files):
- 3-choice orienting task BASELINE TRAINING analysis.ABETas
- 3-Choice orienting task BASELINE TRAINING protocol.abetSch
- 3-choice orienting task TESTING analysis.ABETas
- 3-Choice orienting task TESTING protocol.abetSch
- ABET schedule and analysis files, instructions.7z
- Instructions for Data Analysis.docx
- Pretraining 1, habituation protocol.abetSch
- Pretraining 2, initial touch protocol.abetSch
- Pretraining 3, must touch protocol.abetSch
- Pretraining 4, must initiate protocol.abetSch
