# Supplementary material for: A Novel Three-Choice Touchscreen Task to Examine Spatial Attention and Orienting Responses in Rodents
Source: eNeuro. 2021 Jul 9;8(4):ENEURO.0032-20.2021. doi: 10.1523/ENEURO.0032-20.2021 (PMC8272401; doi:10.1523/ENEURO.0032-20.2021)
Supplement: Extended Data 1 — ABET II Touch software (Lafayette Instruments). Download Extended Data 1, ZIP file. [file enu-eN-MNT-0032-20-s01.zip › 3-choice orienting task BASELINE TRAINING analysis.ABETas]

<?xml version="1.0" encoding="us-ascii"?>
<MeasureCage>
  <XMLVersion>4</XMLVersion>
  <_Name>Everling Training Analysis</_Name>
  <_Count>27</_Count>
  <_EnvBase>Chamber1</_EnvBase>
  <_SchBase_name>5</_SchBase_name>
  <_SchBase_version>N/A</_SchBase_version>
  <_SchBase_path>C:\Users\Faraj\Documents\Lafayette Instrument\ABET II\ABET Schedule Folder\SC Everling Schedule Tryouts March 7th After Test and modification\5. 80% middle, 10% right, 10% left Training (Final).abetSch</_SchBase_path>
  <MeasurePath>
    <XMLVersion>4</XMLVersion>
    <_Name>Threshold</_Name>
    <_Type>Evaluation</_Type>
    <_IgnoreZero>false</_IgnoreZero>
    <_AllowEqual>true</_AllowEqual>
    <_NodeCount>7</_NodeCount>
    <MeasurePoint>
      <XMLVersion>4</XMLVersion>
      <_Name>Condition</_Name>
      <_Type>Normal</_Type>
      <_Design_Sch />
      <_Design_Env />
      <MeasureLogicNode>
        <XMLVersion>6</XMLVersion>
        <_Type>Expression</_Type>
        <_Name>_Schedule_Finished</_Name>
        <_Special>None</_Special>
        <_SubItem>FALSE</_SubItem>
      </MeasureLogicNode>
      <_DisplayThisColumn>true</_DisplayThisColumn>
    </MeasurePoint>
    <MeasurePoint>
      <XMLVersion>4</XMLVersion>
      <_Name>Schedule_Timer</_Name>
      <_Type>Evaluation</_Type>
      <_Design_Sch />
      <_Design_Env />
      <_Eval_Mode>Normal</_Eval_Mode>
      <MeasureLogicNode>
        <XMLVersion>6</XMLVersion>
        <_Type>Expression</_Type>
        <_Name>_Schedule_Timer</_Name>
        <_Special>Final</_Special>
        <_SubItem>FALSE</_SubItem>
      </MeasureLogicNode>
      <_DisplayThisColumn>true</_DisplayThisColumn>
    </MeasurePoint>
    <MeasurePoint>
      <XMLVersion>4</XMLVersion>
      <_Name>Trials</_Name>
      <_Type>Evaluation</_Type>
      <_Design_Sch />
      <_Design_Env />
      <_Eval_Mode>Normal</_Eval_Mode>
      <MeasureLogicNode>
        <XMLVersion>6</XMLVersion>
        <_Type>Expression</_Type>
        <_Name>_Trial_Counter</_Name>
        <_Special>None</_Special>
        <_SubItem>FALSE</_SubItem>
      </MeasureLogicNode>
      <_DisplayThisColumn>true</_DisplayThisColumn>
    </MeasurePoint>
    <MeasurePoint>
      <XMLVersion>4</XMLVersion>
      <_Name>Stimulus Duration</_Name>
      <_Type>Evaluation</_Type>
      <_Design_Sch />
      <_Design_Env />
      <_Eval_Mode>Normal</_Eval_Mode>
      <MeasureLogicNode>
        <XMLVersion>6</XMLVersion>
        <_Type>Expression</_Type>
        <_Name>Stimulus_Duration</_Name>
        <_Special>None</_Special>
        <_SubItem>FALSE</_SubItem>
      </MeasureLogicNode>
      <_DisplayThisColumn>true</_DisplayThisColumn>
    </MeasurePoint>
    <MeasurePoint>
      <XMLVersion>4</XMLVersion>
      <_Name>Delay</_Name>
      <_Type>Evaluation</_Type>
      <_Design_Sch />
      <_Design_Env />
      <_Eval_Mode>Normal</_Eval_Mode>
      <MeasureLogicNode>
        <XMLVersion>6</XMLVersion>
        <_Type>Expression</_Type>
        <_Name>Delay</_Name>
        <_Special>None</_Special>
        <_SubItem>FALSE</_SubItem>
      </MeasureLogicNode>
      <_DisplayThisColumn>true</_DisplayThisColumn>
    </MeasurePoint>
    <MeasurePoint>
      <XMLVersion>4</XMLVersion>
      <_Name>Session</_Name>
      <_Type>Evaluation</_Type>
      <_Design_Sch />
      <_Design_Env />
      <_Eval_Mode>Normal</_Eval_Mode>
      <MeasureLogicNode>
        <XMLVersion>6</XMLVersion>
        <_Type>Expression</_Type>
        <_Name>Session</_Name>
        <_Special>None</_Special>
        <_SubItem>FALSE</_SubItem>
      </MeasureLogicNode>
      <_DisplayThisColumn>true</_DisplayThisColumn>
    </MeasurePoint>
    <MeasurePoint>
      <XMLVersion>4</XMLVersion>
      <_Name>ITI</_Name>
      <_Type>Evaluation</_Type>
      <_Design_Sch />
      <_Design_Env />
      <_Eval_Mode>Normal</_Eval_Mode>
      <MeasureLogicNode>
        <XMLVersion>6</XMLVersion>
        <_Type>Expression</_Type>
        <_Name>ITI</_Name>
        <_Special>None</_Special>
        <_SubItem>FALSE</_SubItem>
      </MeasureLogicNode>
      <_DisplayThisColumn>true</_DisplayThisColumn>
    </MeasurePoint>
  </MeasurePath>
  <MeasurePath>
    <XMLVersion>4</XMLVersion>
    <_Name>Omissions</_Name>
    <_Type>Count</_Type>
    <_IgnoreZero>false</_IgnoreZero>
    <_AllowEqual>true</_AllowEqual>
    <_NodeCount>4</_NodeCount>
    <MeasurePoint>
      <XMLVersion>4</XMLVersion>
      <_Name>Total-Omission</_Name>
      <_Type>Count</_Type>
      <_Design_Sch />
      <_Design_Env />
      <MeasureLogicNode>
        <XMLVersion>6</XMLVersion>
        <_Type>Operator</_Type>
        <_OP>5</_OP>
        <MeasureLogicNode>
          <XMLVersion>6</XMLVersion>
          <_Type>Expression</_Type>
          <_Name>Omission_Counter</_Name>
          <_Special>Change</_Special>
          <_SubItem>FALSE</_SubItem>
        </MeasureLogicNode>
        <MeasureLogicNode>
          <XMLVersion>6</XMLVersion>
          <_Type>Operator</_Type>
          <_OP>10</_OP>
          <MeasureLogicNode>
            <XMLVersion>6</XMLVersion>
            <_Type>Expression</_Type>
            <_Name>_Schedule_Timer</_Name>
            <_Special>None</_Special>
            <_SubItem>FALSE</_SubItem>
          </MeasureLogicNode>
          <MeasureLogicNode>
            <XMLVersion>6</XMLVersion>
            <_Type>ConstantVar</_Type>
            <_Value>0</_Value>
          </MeasureLogicNode>
        </MeasureLogicNode>
      </MeasureLogicNode>
      <_DisplayThisColumn>true</_DisplayThisColumn>
    </MeasurePoint>
    <MeasurePoint>
      <XMLVersion>4</XMLVersion>
      <_Name>T1-Omission</_Name>
      <_Type>Count</_Type>
      <_Design_Sch />
      <_Design_Env />
      <MeasureLogicNode>
        <XMLVersion>6</XMLVersion>
        <_Type>Operator</_Type>
        <_OP>5</_OP>
        <MeasureLogicNode>
          <XMLVersion>6</XMLVersion>
          <_Type>Operator</_Type>
          <_OP>5</_OP>
          <MeasureLogicNode>
            <XMLVersion>6</XMLVersion>
            <_Type>Expression</_Type>
            <_Name>Omission_Counter</_Name>
            <_Special>Change</_Special>
            <_SubItem>FALSE</_SubItem>
          </MeasureLogicNode>
          <MeasureLogicNode>
            <XMLVersion>6</XMLVersion>
            <_Type>Operator</_Type>
            <_OP>10</_OP>
            <MeasureLogicNode>
              <XMLVersion>6</XMLVersion>
              <_Type>Expression</_Type>
              <_Name>_Schedule_Timer</_Name>
              <_Special>None</_Special>
              <_SubItem>FALSE</_SubItem>
            </MeasureLogicNode>
            <MeasureLogicNode>
              <XMLVersion>6</XMLVersion>
              <_Type>ConstantVar</_Type>
              <_Value>0</_Value>
            </MeasureLogicNode>
          </MeasureLogicNode>
        </MeasureLogicNode>
        <MeasureLogicNode>
          <XMLVersion>6</XMLVersion>
          <_Type>Operator</_Type>
          <_OP>8</_OP>
          <MeasureLogicNode>
            <XMLVersion>6</XMLVersion>
            <_Type>Expression</_Type>
            <_Name>Location</_Name>
            <_Special>None</_Special>
            <_SubItem>FALSE</_SubItem>
          </MeasureLogicNode>
          <MeasureLogicNode>
            <XMLVersion>6</XMLVersion>
            <_Type>ConstantVar</_Type>
            <_Value>1</_Value>
          </MeasureLogicNode>
        </MeasureLogicNode>
      </MeasureLogicNode>
      <_DisplayThisColumn>true</_DisplayThisColumn>
    </MeasurePoint>
    <MeasurePoint>
      <XMLVersion>4</XMLVersion>
      <_Name>T3-Omission</_Name>
      <_Type>Count</_Type>
      <_Design_Sch />
      <_Design_Env />
      <MeasureLogicNode>
        <XMLVersion>6</XMLVersion>
        <_Type>Operator</_Type>
        <_OP>5</_OP>
        <MeasureLogicNode>
          <XMLVersion>6</XMLVersion>
          <_Type>Operator</_Type>
          <_OP>5</_OP>
          <MeasureLogicNode>
            <XMLVersion>6</XMLVersion>
            <_Type>Expression</_Type>
            <_Name>Omission_Counter</_Name>
            <_Special>Change</_Special>
            <_SubItem>FALSE</_SubItem>
          </MeasureLogicNode>
          <MeasureLogicNode>
            <XMLVersion>6</XMLVersion>
            <_Type>Operator</_Type>
            <_OP>10</_OP>
            <MeasureLogicNode>
              <XMLVersion>6</XMLVersion>
              <_Type>Expression</_Type>
              <_Name>_Schedule_Timer</_Name>
              <_Special>None</_Special>
              <_SubItem>FALSE</_SubItem>
            </MeasureLogicNode>
            <MeasureLogicNode>
              <XMLVersion>6</XMLVersion>
              <_Type>ConstantVar</_Type>
              <_Value>0</_Value>
            </MeasureLogicNode>
          </MeasureLogicNode>
        </MeasureLogicNode>
        <MeasureLogicNode>
          <XMLVersion>6</XMLVersion>
          <_Type>Operator</_Type>
          <_OP>8</_OP>
          <MeasureLogicNode>
            <XMLVersion>6</XMLVersion>
            <_Type>Expression</_Type>
            <_Name>Location</_Name>
            <_Special>None</_Special>
            <_SubItem>FALSE</_SubItem>
          </MeasureLogicNode>
          <MeasureLogicNode>
            <XMLVersion>6</XMLVersion>
            <_Type>ConstantVar</_Type>
            <_Value>3</_Value>
          </MeasureLogicNode>
        </MeasureLogicNode>
      </MeasureLogicNode>
      <_DisplayThisColumn>true</_DisplayThisColumn>
    </MeasurePoint>
    <MeasurePoint>
      <XMLVersion>4</XMLVersion>
      <_Name>T5-Omission</_Name>
      <_Type>Count</_Type>
      <_Design_Sch />
      <_Design_Env />
      <MeasureLogicNode>
        <XMLVersion>6</XMLVersion>
        <_Type>Operator</_Type>
        <_OP>5</_OP>
        <MeasureLogicNode>
          <XMLVersion>6</XMLVersion>
          <_Type>Operator</_Type>
          <_OP>5</_OP>
          <MeasureLogicNode>
            <XMLVersion>6</XMLVersion>
            <_Type>Expression</_Type>
            <_Name>Omission_Counter</_Name>
            <_Special>Change</_Special>
            <_SubItem>FALSE</_SubItem>
          </MeasureLogicNode>
          <MeasureLogicNode>
            <XMLVersion>6</XMLVersion>
            <_Type>Operator</_Type>
            <_OP>10</_OP>
            <MeasureLogicNode>
              <XMLVersion>6</XMLVersion>
              <_Type>Expression</_Type>
              <_Name>_Schedule_Timer</_Name>
              <_Special>None</_Special>
              <_SubItem>FALSE</_SubItem>
            </MeasureLogicNode>
            <MeasureLogicNode>
              <XMLVersion>6</XMLVersion>
              <_Type>ConstantVar</_Type>
              <_Value>0</_Value>
            </MeasureLogicNode>
          </MeasureLogicNode>
        </MeasureLogicNode>
        <MeasureLogicNode>
          <XMLVersion>6</XMLVersion>
          <_Type>Operator</_Type>
          <_OP>8</_OP>
          <MeasureLogicNode>
            <XMLVersion>6</XMLVersion>
            <_Type>Expression</_Type>
            <_Name>Location</_Name>
            <_Special>None</_Special>
            <_SubItem>FALSE</_SubItem>
          </MeasureLogicNode>
          <MeasureLogicNode>
            <XMLVersion>6</XMLVersion>
            <_Type>ConstantVar</_Type>
            <_Value>5</_Value>
          </MeasureLogicNode>
        </MeasureLogicNode>
      </MeasureLogicNode>
      <_DisplayThisColumn>true</_DisplayThisColumn>
    </MeasurePoint>
  </MeasurePath>
  <MeasurePath>
    <XMLVersion>4</XMLVersion>
    <_Name>Counter</_Name>
    <_Type>Count</_Type>
    <_IgnoreZero>false</_IgnoreZero>
    <_AllowEqual>true</_AllowEqual>
    <_NodeCount>15</_NodeCount>
    <MeasurePoint>
      <XMLVersion>4</XMLVersion>
      <_Name>T1-C1</_Name>
      <_Type>Count</_Type>
      <_Design_Sch />
      <_Design_Env />
      <MeasureLogicNode>
        <XMLVersion>6</XMLVersion>
        <_Type>Operator</_Type>
        <_OP>5</_OP>
        <MeasureLogicNode>
          <XMLVersion>6</XMLVersion>
          <_Type>Operator</_Type>
          <_OP>8</_OP>
          <MeasureLogicNode>
            <XMLVersion>6</XMLVersion>
            <_Type>Expression</_Type>
            <_Name>_Current_Group</_Name>
            <_Special>None</_Special>
            <_SubItem>FALSE</_SubItem>
          </MeasureLogicNode>
          <MeasureLogicNode>
            <XMLVersion>6</XMLVersion>
            <_Type>ConstantVar</_Type>
            <_Value>7</_Value>
          </MeasureLogicNode>
        </MeasureLogicNode>
        <MeasureLogicNode>
          <XMLVersion>6</XMLVersion>
          <_Type>Operator</_Type>
          <_OP>5</_OP>
          <MeasureLogicNode>
            <XMLVersion>6</XMLVersion>
            <_Type>Operator</_Type>
            <_OP>8</_OP>
            <MeasureLogicNode>
              <XMLVersion>6</XMLVersion>
              <_Type>Expression</_Type>
              <_Name>v_Lamp</_Name>
              <_Special>GridTouch</_Special>
              <_SubItem>FALSE</_SubItem>
            </MeasureLogicNode>
            <MeasureLogicNode>
              <XMLVersion>6</XMLVersion>
              <_Type>ConstantVar</_Type>
              <_Value>1</_Value>
            </MeasureLogicNode>
          </MeasureLogicNode>
          <MeasureLogicNode>
            <XMLVersion>6</XMLVersion>
            <_Type>Operator</_Type>
            <_OP>8</_OP>
            <MeasureLogicNode>
              <XMLVersion>6</XMLVersion>
              <_Type>Expression</_Type>
              <_Name>Location</_Name>
              <_Special>None</_Special>
              <_SubItem>FALSE</_SubItem>
            </MeasureLogicNode>
            <MeasureLogicNode>
              <XMLVersion>6</XMLVersion>
              <_Type>ConstantVar</_Type>
              <_Value>1</_Value>
            </MeasureLogicNode>
          </MeasureLogicNode>
        </MeasureLogicNode>
      </MeasureLogicNode>
      <_DisplayThisColumn>true</_DisplayThisColumn>
    </MeasurePoint>
    <MeasurePoint>
      <XMLVersion>4</XMLVersion>
      <_Name>T1-C2</_Name>
      <_Type>Count</_Type>
      <_Design_Sch />
      <_Design_Env />
      <MeasureLogicNode>
        <XMLVersion>6</XMLVersion>
        <_Type>Operator</_Type>
        <_OP>5</_OP>
        <MeasureLogicNode>
          <XMLVersion>6</XMLVersion>
          <_Type>Operator</_Type>
          <_OP>8</_OP>
          <MeasureLogicNode>
            <XMLVersion>6</XMLVersion>
            <_Type>Expression</_Type>
            <_Name>_Current_Group</_Name>
            <_Special>None</_Special>
            <_SubItem>FALSE</_SubItem>
          </MeasureLogicNode>
          <MeasureLogicNode>
            <XMLVersion>6</XMLVersion>
            <_Type>ConstantVar</_Type>
            <_Value>7</_Value>
          </MeasureLogicNode>
        </MeasureLogicNode>
        <MeasureLogicNode>
          <XMLVersion>6</XMLVersion>
          <_Type>Operator</_Type>
          <_OP>5</_OP>
          <MeasureLogicNode>
            <XMLVersion>6</XMLVersion>
            <_Type>Operator</_Type>
            <_OP>8</_OP>
            <MeasureLogicNode>
              <XMLVersion>6</XMLVersion>
              <_Type>Expression</_Type>
              <_Name>v_Lamp</_Name>
              <_Special>GridTouch</_Special>
              <_SubItem>FALSE</_SubItem>
            </MeasureLogicNode>
            <MeasureLogicNode>
              <XMLVersion>6</XMLVersion>
              <_Type>ConstantVar</_Type>
              <_Value>2</_Value>
            </MeasureLogicNode>
          </MeasureLogicNode>
          <MeasureLogicNode>
            <XMLVersion>6</XMLVersion>
            <_Type>Operator</_Type>
            <_OP>8</_OP>
            <MeasureLogicNode>
              <XMLVersion>6</XMLVersion>
              <_Type>Expression</_Type>
              <_Name>Location</_Name>
              <_Special>None</_Special>
              <_SubItem>FALSE</_SubItem>
            </MeasureLogicNode>
            <MeasureLogicNode>
              <XMLVersion>6</XMLVersion>
              <_Type>ConstantVar</_Type>
              <_Value>1</_Value>
            </MeasureLogicNode>
          </MeasureLogicNode>
        </MeasureLogicNode>
      </MeasureLogicNode>
      <_DisplayThisColumn>true</_DisplayThisColumn>
    </MeasurePoint>
    <MeasurePoint>
      <XMLVersion>4</XMLVersion>
      <_Name>T1-C3</_Name>
      <_Type>Count</_Type>
      <_Design_Sch />
      <_Design_Env />
      <MeasureLogicNode>
        <XMLVersion>6</XMLVersion>
        <_Type>Operator</_Type>
        <_OP>5</_OP>
        <MeasureLogicNode>
          <XMLVersion>6</XMLVersion>
          <_Type>Operator</_Type>
          <_OP>8</_OP>
          <MeasureLogicNode>
            <XMLVersion>6</XMLVersion>
            <_Type>Expression</_Type>
            <_Name>_Current_Group</_Name>
            <_Special>None</_Special>
            <_SubItem>FALSE</_SubItem>
          </MeasureLogicNode>
          <MeasureLogicNode>
            <XMLVersion>6</XMLVersion>
            <_Type>ConstantVar</_Type>
            <_Value>7</_Value>
          </MeasureLogicNode>
        </MeasureLogicNode>
        <MeasureLogicNode>
          <XMLVersion>6</XMLVersion>
          <_Type>Operator</_Type>
          <_OP>5</_OP>
          <MeasureLogicNode>
            <XMLVersion>6</XMLVersion>
            <_Type>Operator</_Type>
            <_OP>8</_OP>
            <MeasureLogicNode>
              <XMLVersion>6</XMLVersion>
              <_Type>Expression</_Type>
              <_Name>v_Lamp</_Name>
              <_Special>GridTouch</_Special>
              <_SubItem>FALSE</_SubItem>
            </MeasureLogicNode>
            <MeasureLogicNode>
              <XMLVersion>6</XMLVersion>
              <_Type>ConstantVar</_Type>
              <_Value>3</_Value>
            </MeasureLogicNode>
          </MeasureLogicNode>
          <MeasureLogicNode>
            <XMLVersion>6</XMLVersion>
            <_Type>Operator</_Type>
            <_OP>8</_OP>
            <MeasureLogicNode>
              <XMLVersion>6</XMLVersion>
              <_Type>Expression</_Type>
              <_Name>Location</_Name>
              <_Special>None</_Special>
              <_SubItem>FALSE</_SubItem>
            </MeasureLogicNode>
            <MeasureLogicNode>
              <XMLVersion>6</XMLVersion>
              <_Type>ConstantVar</_Type>
              <_Value>1</_Value>
            </MeasureLogicNode>
          </MeasureLogicNode>
        </MeasureLogicNode>
      </MeasureLogicNode>
      <_DisplayThisColumn>true</_DisplayThisColumn>
    </MeasurePoint>
    <MeasurePoint>
      <XMLVersion>4</XMLVersion>
      <_Name>T1-C4</_Name>
      <_Type>Count</_Type>
      <_Design_Sch />
      <_Design_Env />
      <MeasureLogicNode>
        <XMLVersion>6</XMLVersion>
        <_Type>Operator</_Type>
        <_OP>5</_OP>
        <MeasureLogicNode>
          <XMLVersion>6</XMLVersion>
          <_Type>Operator</_Type>
          <_OP>8</_OP>
          <MeasureLogicNode>
            <XMLVersion>6</XMLVersion>
            <_Type>Expression</_Type>
            <_Name>_Current_Group</_Name>
            <_Special>None</_Special>
            <_SubItem>FALSE</_SubItem>
          </MeasureLogicNode>
          <MeasureLogicNode>
            <XMLVersion>6</XMLVersion>
            <_Type>ConstantVar</_Type>
            <_Value>7</_Value>
          </MeasureLogicNode>
        </MeasureLogicNode>
        <MeasureLogicNode>
          <XMLVersion>6</XMLVersion>
          <_Type>Operator</_Type>
          <_OP>5</_OP>
          <MeasureLogicNode>
            <XMLVersion>6</XMLVersion>
            <_Type>Operator</_Type>
            <_OP>8</_OP>
            <MeasureLogicNode>
              <XMLVersion>6</XMLVersion>
              <_Type>Expression</_Type>
              <_Name>v_Lamp</_Name>
              <_Special>GridTouch</_Special>
              <_SubItem>FALSE</_SubItem>
            </MeasureLogicNode>
            <MeasureLogicNode>
              <XMLVersion>6</XMLVersion>
              <_Type>ConstantVar</_Type>
              <_Value>4</_Value>
            </MeasureLogicNode>
          </MeasureLogicNode>
          <MeasureLogicNode>
            <XMLVersion>6</XMLVersion>
            <_Type>Operator</_Type>
            <_OP>8</_OP>
            <MeasureLogicNode>
              <XMLVersion>6</XMLVersion>
              <_Type>Expression</_Type>
              <_Name>Location</_Name>
              <_Special>None</_Special>
              <_SubItem>FALSE</_SubItem>
            </MeasureLogicNode>
            <MeasureLogicNode>
              <XMLVersion>6</XMLVersion>
              <_Type>ConstantVar</_Type>
              <_Value>1</_Value>
            </MeasureLogicNode>
          </MeasureLogicNode>
        </MeasureLogicNode>
      </MeasureLogicNode>
      <_DisplayThisColumn>true</_DisplayThisColumn>
    </MeasurePoint>
    <MeasurePoint>
      <XMLVersion>4</XMLVersion>
      <_Name>T1-C5</_Name>
      <_Type>Count</_Type>
      <_Design_Sch />
      <_Design_Env />
      <MeasureLogicNode>
        <XMLVersion>6</XMLVersion>
        <_Type>Operator</_Type>
        <_OP>5</_OP>
        <MeasureLogicNode>
          <XMLVersion>6</XMLVersion>
          <_Type>Operator</_Type>
          <_OP>8</_OP>
          <MeasureLogicNode>
            <XMLVersion>6</XMLVersion>
            <_Type>Expression</_Type>
            <_Name>_Current_Group</_Name>
            <_Special>None</_Special>
            <_SubItem>FALSE</_SubItem>
          </MeasureLogicNode>
          <MeasureLogicNode>
            <XMLVersion>6</XMLVersion>
            <_Type>ConstantVar</_Type>
            <_Value>7</_Value>
          </MeasureLogicNode>
        </MeasureLogicNode>
        <MeasureLogicNode>
          <XMLVersion>6</XMLVersion>
          <_Type>Operator</_Type>
          <_OP>5</_OP>
          <MeasureLogicNode>
            <XMLVersion>6</XMLVersion>
            <_Type>Operator</_Type>
            <_OP>8</_OP>
            <MeasureLogicNode>
              <XMLVersion>6</XMLVersion>
              <_Type>Expression</_Type>
              <_Name>v_Lamp</_Name>
              <_Special>GridTouch</_Special>
              <_SubItem>FALSE</_SubItem>
            </MeasureLogicNode>
            <MeasureLogicNode>
              <XMLVersion>6</XMLVersion>
              <_Type>ConstantVar</_Type>
              <_Value>5</_Value>
            </MeasureLogicNode>
          </MeasureLogicNode>
          <MeasureLogicNode>
            <XMLVersion>6</XMLVersion>
            <_Type>Operator</_Type>
            <_OP>8</_OP>
            <MeasureLogicNode>
              <XMLVersion>6</XMLVersion>
              <_Type>Expression</_Type>
              <_Name>Location</_Name>
              <_Special>None</_Special>
              <_SubItem>FALSE</_SubItem>
            </MeasureLogicNode>
            <MeasureLogicNode>
              <XMLVersion>6</XMLVersion>
              <_Type>ConstantVar</_Type>
              <_Value>1</_Value>
            </MeasureLogicNode>
          </MeasureLogicNode>
        </MeasureLogicNode>
      </MeasureLogicNode>
      <_DisplayThisColumn>true</_DisplayThisColumn>
    </MeasurePoint>
    <MeasurePoint>
      <XMLVersion>4</XMLVersion>
      <_Name>T3-C1</_Name>
      <_Type>Count</_Type>
      <_Design_Sch />
      <_Design_Env />
      <MeasureLogicNode>
        <XMLVersion>6</XMLVersion>
        <_Type>Operator</_Type>
        <_OP>5</_OP>
        <MeasureLogicNode>
          <XMLVersion>6</XMLVersion>
          <_Type>Operator</_Type>
          <_OP>8</_OP>
          <MeasureLogicNode>
            <XMLVersion>6</XMLVersion>
            <_Type>Expression</_Type>
            <_Name>_Current_Group</_Name>
            <_Special>None</_Special>
            <_SubItem>FALSE</_SubItem>
          </MeasureLogicNode>
          <MeasureLogicNode>
            <XMLVersion>6</XMLVersion>
            <_Type>ConstantVar</_Type>
            <_Value>7</_Value>
          </MeasureLogicNode>
        </MeasureLogicNode>
        <MeasureLogicNode>
          <XMLVersion>6</XMLVersion>
          <_Type>Operator</_Type>
          <_OP>5</_OP>
          <MeasureLogicNode>
            <XMLVersion>6</XMLVersion>
            <_Type>Operator</_Type>
            <_OP>8</_OP>
            <MeasureLogicNode>
              <XMLVersion>6</XMLVersion>
              <_Type>Expression</_Type>
              <_Name>v_Lamp</_Name>
              <_Special>GridTouch</_Special>
              <_SubItem>FALSE</_SubItem>
            </MeasureLogicNode>
            <MeasureLogicNode>
              <XMLVersion>6</XMLVersion>
              <_Type>ConstantVar</_Type>
              <_Value>1</_Value>
            </MeasureLogicNode>
          </MeasureLogicNode>
          <MeasureLogicNode>
            <XMLVersion>6</XMLVersion>
            <_Type>Operator</_Type>
            <_OP>8</_OP>
            <MeasureLogicNode>
              <XMLVersion>6</XMLVersion>
              <_Type>Expression</_Type>
              <_Name>Location</_Name>
              <_Special>None</_Special>
              <_SubItem>FALSE</_SubItem>
            </MeasureLogicNode>
            <MeasureLogicNode>
              <XMLVersion>6</XMLVersion>
              <_Type>ConstantVar</_Type>
              <_Value>3</_Value>
            </MeasureLogicNode>
          </MeasureLogicNode>
        </MeasureLogicNode>
      </MeasureLogicNode>
      <_DisplayThisColumn>true</_DisplayThisColumn>
    </MeasurePoint>
    <MeasurePoint>
      <XMLVersion>4</XMLVersion>
      <_Name>T3-C2</_Name>
      <_Type>Count</_Type>
      <_Design_Sch />
      <_Design_Env />
      <MeasureLogicNode>
        <XMLVersion>6</XMLVersion>
        <_Type>Operator</_Type>
        <_OP>5</_OP>
        <MeasureLogicNode>
          <XMLVersion>6</XMLVersion>
          <_Type>Operator</_Type>
          <_OP>8</_OP>
          <MeasureLogicNode>
            <XMLVersion>6</XMLVersion>
            <_Type>Expression</_Type>
            <_Name>_Current_Group</_Name>
            <_Special>None</_Special>
            <_SubItem>FALSE</_SubItem>
          </MeasureLogicNode>
          <MeasureLogicNode>
            <XMLVersion>6</XMLVersion>
            <_Type>ConstantVar</_Type>
            <_Value>7</_Value>
          </MeasureLogicNode>
        </MeasureLogicNode>
        <MeasureLogicNode>
          <XMLVersion>6</XMLVersion>
          <_Type>Operator</_Type>
          <_OP>5</_OP>
          <MeasureLogicNode>
            <XMLVersion>6</XMLVersion>
            <_Type>Operator</_Type>
            <_OP>8</_OP>
            <MeasureLogicNode>
              <XMLVersion>6</XMLVersion>
              <_Type>Expression</_Type>
              <_Name>v_Lamp</_Name>
              <_Special>GridTouch</_Special>
              <_SubItem>FALSE</_SubItem>
            </MeasureLogicNode>
            <MeasureLogicNode>
              <XMLVersion>6</XMLVersion>
              <_Type>ConstantVar</_Type>
              <_Value>2</_Value>
            </MeasureLogicNode>
          </MeasureLogicNode>
          <MeasureLogicNode>
            <XMLVersion>6</XMLVersion>
            <_Type>Operator</_Type>
            <_OP>8</_OP>
            <MeasureLogicNode>
              <XMLVersion>6</XMLVersion>
              <_Type>Expression</_Type>
              <_Name>Location</_Name>
              <_Special>None</_Special>
              <_SubItem>FALSE</_SubItem>
            </MeasureLogicNode>
            <MeasureLogicNode>
              <XMLVersion>6</XMLVersion>
              <_Type>ConstantVar</_Type>
              <_Value>3</_Value>
            </MeasureLogicNode>
          </MeasureLogicNode>
        </MeasureLogicNode>
      </MeasureLogicNode>
      <_DisplayThisColumn>true</_DisplayThisColumn>
    </MeasurePoint>
    <MeasurePoint>
      <XMLVersion>4</XMLVersion>
      <_Name>T3-C3</_Name>
      <_Type>Count</_Type>
      <_Design_Sch />
      <_Design_Env />
      <MeasureLogicNode>
        <XMLVersion>6</XMLVersion>
        <_Type>Operator</_Type>
        <_OP>5</_OP>
        <MeasureLogicNode>
          <XMLVersion>6</XMLVersion>
          <_Type>Operator</_Type>
          <_OP>8</_OP>
          <MeasureLogicNode>
            <XMLVersion>6</XMLVersion>
            <_Type>Expression</_Type>
            <_Name>_Current_Group</_Name>
            <_Special>None</_Special>
            <_SubItem>FALSE</_SubItem>
          </MeasureLogicNode>
          <MeasureLogicNode>
            <XMLVersion>6</XMLVersion>
            <_Type>ConstantVar</_Type>
            <_Value>7</_Value>
          </MeasureLogicNode>
        </MeasureLogicNode>
        <MeasureLogicNode>
          <XMLVersion>6</XMLVersion>
          <_Type>Operator</_Type>
          <_OP>5</_OP>
          <MeasureLogicNode>
            <XMLVersion>6</XMLVersion>
            <_Type>Operator</_Type>
            <_OP>8</_OP>
            <MeasureLogicNode>
              <XMLVersion>6</XMLVersion>
              <_Type>Expression</_Type>
              <_Name>v_Lamp</_Name>
              <_Special>GridTouch</_Special>
              <_SubItem>FALSE</_SubItem>
            </MeasureLogicNode>
            <MeasureLogicNode>
              <XMLVersion>6</XMLVersion>
              <_Type>ConstantVar</_Type>
              <_Value>3</_Value>
            </MeasureLogicNode>
          </MeasureLogicNode>
          <MeasureLogicNode>
            <XMLVersion>6</XMLVersion>
            <_Type>Operator</_Type>
            <_OP>8</_OP>
            <MeasureLogicNode>
              <XMLVersion>6</XMLVersion>
              <_Type>Expression</_Type>
              <_Name>Location</_Name>
              <_Special>None</_Special>
              <_SubItem>FALSE</_SubItem>
            </MeasureLogicNode>
            <MeasureLogicNode>
              <XMLVersion>6</XMLVersion>
              <_Type>ConstantVar</_Type>
              <_Value>3</_Value>
            </MeasureLogicNode>
          </MeasureLogicNode>
        </MeasureLogicNode>
      </MeasureLogicNode>
      <_DisplayThisColumn>true</_DisplayThisColumn>
    </MeasurePoint>
    <MeasurePoint>
      <XMLVersion>4</XMLVersion>
      <_Name>T3-C4</_Name>
      <_Type>Count</_Type>
      <_Design_Sch />
      <_Design_Env />
      <MeasureLogicNode>
        <XMLVersion>6</XMLVersion>
        <_Type>Operator</_Type>
        <_OP>5</_OP>
        <MeasureLogicNode>
          <XMLVersion>6</XMLVersion>
          <_Type>Operator</_Type>
          <_OP>8</_OP>
          <MeasureLogicNode>
            <XMLVersion>6</XMLVersion>
            <_Type>Expression</_Type>
            <_Name>_Current_Group</_Name>
            <_Special>None</_Special>
            <_SubItem>FALSE</_SubItem>
          </MeasureLogicNode>
          <MeasureLogicNode>
            <XMLVersion>6</XMLVersion>
            <_Type>ConstantVar</_Type>
            <_Value>7</_Value>
          </MeasureLogicNode>
        </MeasureLogicNode>
        <MeasureLogicNode>
          <XMLVersion>6</XMLVersion>
          <_Type>Operator</_Type>
          <_OP>5</_OP>
          <MeasureLogicNode>
            <XMLVersion>6</XMLVersion>
            <_Type>Operator</_Type>
            <_OP>8</_OP>
            <MeasureLogicNode>
              <XMLVersion>6</XMLVersion>
              <_Type>Expression</_Type>
              <_Name>v_Lamp</_Name>
              <_Special>GridTouch</_Special>
              <_SubItem>FALSE</_SubItem>
            </MeasureLogicNode>
            <MeasureLogicNode>
              <XMLVersion>6</XMLVersion>
              <_Type>ConstantVar</_Type>
              <_Value>4</_Value>
            </MeasureLogicNode>
          </MeasureLogicNode>
          <MeasureLogicNode>
            <XMLVersion>6</XMLVersion>
            <_Type>Operator</_Type>
            <_OP>8</_OP>
            <MeasureLogicNode>
              <XMLVersion>6</XMLVersion>
              <_Type>Expression</_Type>
              <_Name>Location</_Name>
              <_Special>None</_Special>
              <_SubItem>FALSE</_SubItem>
            </MeasureLogicNode>
            <MeasureLogicNode>
              <XMLVersion>6</XMLVersion>
              <_Type>ConstantVar</_Type>
              <_Value>3</_Value>
            </MeasureLogicNode>
          </MeasureLogicNode>
        </MeasureLogicNode>
      </MeasureLogicNode>
      <_DisplayThisColumn>true</_DisplayThisColumn>
    </MeasurePoint>
    <MeasurePoint>
      <XMLVersion>4</XMLVersion>
      <_Name>T3-C5</_Name>
      <_Type>Count</_Type>
      <_Design_Sch />
      <_Design_Env />
      <MeasureLogicNode>
        <XMLVersion>6</XMLVersion>
        <_Type>Operator</_Type>
        <_OP>5</_OP>
        <MeasureLogicNode>
          <XMLVersion>6</XMLVersion>
          <_Type>Operator</_Type>
          <_OP>8</_OP>
          <MeasureLogicNode>
            <XMLVersion>6</XMLVersion>
            <_Type>Expression</_Type>
            <_Name>_Current_Group</_Name>
            <_Special>None</_Special>
            <_SubItem>FALSE</_SubItem>
          </MeasureLogicNode>
          <MeasureLogicNode>
            <XMLVersion>6</XMLVersion>
            <_Type>ConstantVar</_Type>
            <_Value>7</_Value>
          </MeasureLogicNode>
        </MeasureLogicNode>
        <MeasureLogicNode>
          <XMLVersion>6</XMLVersion>
          <_Type>Operator</_Type>
          <_OP>5</_OP>
          <MeasureLogicNode>
            <XMLVersion>6</XMLVersion>
            <_Type>Operator</_Type>
            <_OP>8</_OP>
            <MeasureLogicNode>
              <XMLVersion>6</XMLVersion>
              <_Type>Expression</_Type>
              <_Name>v_Lamp</_Name>
              <_Special>GridTouch</_Special>
              <_SubItem>FALSE</_SubItem>
            </MeasureLogicNode>
            <MeasureLogicNode>
              <XMLVersion>6</XMLVersion>
              <_Type>ConstantVar</_Type>
              <_Value>5</_Value>
            </MeasureLogicNode>
          </MeasureLogicNode>
          <MeasureLogicNode>
            <XMLVersion>6</XMLVersion>
            <_Type>Operator</_Type>
            <_OP>8</_OP>
            <MeasureLogicNode>
              <XMLVersion>6</XMLVersion>
              <_Type>Expression</_Type>
              <_Name>Location</_Name>
              <_Special>None</_Special>
              <_SubItem>FALSE</_SubItem>
            </MeasureLogicNode>
            <MeasureLogicNode>
              <XMLVersion>6</XMLVersion>
              <_Type>ConstantVar</_Type>
              <_Value>3</_Value>
            </MeasureLogicNode>
          </MeasureLogicNode>
        </MeasureLogicNode>
      </MeasureLogicNode>
      <_DisplayThisColumn>true</_DisplayThisColumn>
    </MeasurePoint>
    <MeasurePoint>
      <XMLVersion>4</XMLVersion>
      <_Name>T5-C1</_Name>
      <_Type>Count</_Type>
      <_Design_Sch />
      <_Design_Env />
      <MeasureLogicNode>
        <XMLVersion>6</XMLVersion>
        <_Type>Operator</_Type>
        <_OP>5</_OP>
        <MeasureLogicNode>
          <XMLVersion>6</XMLVersion>
          <_Type>Operator</_Type>
          <_OP>8</_OP>
          <MeasureLogicNode>
            <XMLVersion>6</XMLVersion>
            <_Type>Expression</_Type>
            <_Name>_Current_Group</_Name>
            <_Special>None</_Special>
            <_SubItem>FALSE</_SubItem>
          </MeasureLogicNode>
          <MeasureLogicNode>
            <XMLVersion>6</XMLVersion>
            <_Type>ConstantVar</_Type>
            <_Value>7</_Value>
          </MeasureLogicNode>
        </MeasureLogicNode>
        <MeasureLogicNode>
          <XMLVersion>6</XMLVersion>
          <_Type>Operator</_Type>
          <_OP>5</_OP>
          <MeasureLogicNode>
            <XMLVersion>6</XMLVersion>
            <_Type>Operator</_Type>
            <_OP>8</_OP>
            <MeasureLogicNode>
              <XMLVersion>6</XMLVersion>
              <_Type>Expression</_Type>
              <_Name>v_Lamp</_Name>
              <_Special>GridTouch</_Special>
              <_SubItem>FALSE</_SubItem>
            </MeasureLogicNode>
            <MeasureLogicNode>
              <XMLVersion>6</XMLVersion>
              <_Type>ConstantVar</_Type>
              <_Value>1</_Value>
            </MeasureLogicNode>
          </MeasureLogicNode>
          <MeasureLogicNode>
            <XMLVersion>6</XMLVersion>
            <_Type>Operator</_Type>
            <_OP>8</_OP>
            <MeasureLogicNode>
              <XMLVersion>6</XMLVersion>
              <_Type>Expression</_Type>
              <_Name>Location</_Name>
              <_Special>None</_Special>
              <_SubItem>FALSE</_SubItem>
            </MeasureLogicNode>
            <MeasureLogicNode>
              <XMLVersion>6</XMLVersion>
              <_Type>ConstantVar</_Type>
              <_Value>5</_Value>
            </MeasureLogicNode>
          </MeasureLogicNode>
        </MeasureLogicNode>
      </MeasureLogicNode>
      <_DisplayThisColumn>true</_DisplayThisColumn>
    </MeasurePoint>
    <MeasurePoint>
      <XMLVersion>4</XMLVersion>
      <_Name>T5-C2</_Name>
      <_Type>Count</_Type>
      <_Design_Sch />
      <_Design_Env />
      <MeasureLogicNode>
        <XMLVersion>6</XMLVersion>
        <_Type>Operator</_Type>
        <_OP>5</_OP>
        <MeasureLogicNode>
          <XMLVersion>6</XMLVersion>
          <_Type>Operator</_Type>
          <_OP>8</_OP>
          <MeasureLogicNode>
            <XMLVersion>6</XMLVersion>
            <_Type>Expression</_Type>
            <_Name>_Current_Group</_Name>
            <_Special>None</_Special>
            <_SubItem>FALSE</_SubItem>
          </MeasureLogicNode>
          <MeasureLogicNode>
            <XMLVersion>6</XMLVersion>
            <_Type>ConstantVar</_Type>
            <_Value>7</_Value>
          </MeasureLogicNode>
        </MeasureLogicNode>
        <MeasureLogicNode>
          <XMLVersion>6</XMLVersion>
          <_Type>Operator</_Type>
          <_OP>5</_OP>
          <MeasureLogicNode>
            <XMLVersion>6</XMLVersion>
            <_Type>Operator</_Type>
            <_OP>8</_OP>
            <MeasureLogicNode>
              <XMLVersion>6</XMLVersion>
              <_Type>Expression</_Type>
              <_Name>v_Lamp</_Name>
              <_Special>GridTouch</_Special>
              <_SubItem>FALSE</_SubItem>
            </MeasureLogicNode>
            <MeasureLogicNode>
              <XMLVersion>6</XMLVersion>
              <_Type>ConstantVar</_Type>
              <_Value>2</_Value>
            </MeasureLogicNode>
          </MeasureLogicNode>
          <MeasureLogicNode>
            <XMLVersion>6</XMLVersion>
            <_Type>Operator</_Type>
            <_OP>8</_OP>
            <MeasureLogicNode>
              <XMLVersion>6</XMLVersion>
              <_Type>Expression</_Type>
              <_Name>Location</_Name>
              <_Special>None</_Special>
              <_SubItem>FALSE</_SubItem>
            </MeasureLogicNode>
            <MeasureLogicNode>
              <XMLVersion>6</XMLVersion>
              <_Type>ConstantVar</_Type>
              <_Value>5</_Value>
            </MeasureLogicNode>
          </MeasureLogicNode>
        </MeasureLogicNode>
      </MeasureLogicNode>
      <_DisplayThisColumn>true</_DisplayThisColumn>
    </MeasurePoint>
    <MeasurePoint>
      <XMLVersion>4</XMLVersion>
      <_Name>T5-C3</_Name>
      <_Type>Count</_Type>
      <_Design_Sch />
      <_Design_Env />
      <MeasureLogicNode>
        <XMLVersion>6</XMLVersion>
        <_Type>Operator</_Type>
        <_OP>5</_OP>
        <MeasureLogicNode>
          <XMLVersion>6</XMLVersion>
          <_Type>Operator</_Type>
          <_OP>8</_OP>
          <MeasureLogicNode>
            <XMLVersion>6</XMLVersion>
            <_Type>Expression</_Type>
            <_Name>_Current_Group</_Name>
            <_Special>None</_Special>
            <_SubItem>FALSE</_SubItem>
          </MeasureLogicNode>
          <MeasureLogicNode>
            <XMLVersion>6</XMLVersion>
            <_Type>ConstantVar</_Type>
            <_Value>7</_Value>
          </MeasureLogicNode>
        </MeasureLogicNode>
        <MeasureLogicNode>
          <XMLVersion>6</XMLVersion>
          <_Type>Operator</_Type>
          <_OP>5</_OP>
          <MeasureLogicNode>
            <XMLVersion>6</XMLVersion>
            <_Type>Operator</_Type>
            <_OP>8</_OP>
            <MeasureLogicNode>
              <XMLVersion>6</XMLVersion>
              <_Type>Expression</_Type>
              <_Name>v_Lamp</_Name>
              <_Special>GridTouch</_Special>
              <_SubItem>FALSE</_SubItem>
            </MeasureLogicNode>
            <MeasureLogicNode>
              <XMLVersion>6</XMLVersion>
              <_Type>ConstantVar</_Type>
              <_Value>3</_Value>
            </MeasureLogicNode>
          </MeasureLogicNode>
          <MeasureLogicNode>
            <XMLVersion>6</XMLVersion>
            <_Type>Operator</_Type>
            <_OP>8</_OP>
            <MeasureLogicNode>
              <XMLVersion>6</XMLVersion>
              <_Type>Expression</_Type>
              <_Name>Location</_Name>
              <_Special>None</_Special>
              <_SubItem>FALSE</_SubItem>
            </MeasureLogicNode>
            <MeasureLogicNode>
              <XMLVersion>6</XMLVersion>
              <_Type>ConstantVar</_Type>
              <_Value>5</_Value>
            </MeasureLogicNode>
          </MeasureLogicNode>
        </MeasureLogicNode>
      </MeasureLogicNode>
      <_DisplayThisColumn>true</_DisplayThisColumn>
    </MeasurePoint>
    <MeasurePoint>
      <XMLVersion>4</XMLVersion>
      <_Name>T5-C4</_Name>
      <_Type>Count</_Type>
      <_Design_Sch />
      <_Design_Env />
      <MeasureLogicNode>
        <XMLVersion>6</XMLVersion>
        <_Type>Operator</_Type>
        <_OP>5</_OP>
        <MeasureLogicNode>
          <XMLVersion>6</XMLVersion>
          <_Type>Operator</_Type>
          <_OP>8</_OP>
          <MeasureLogicNode>
            <XMLVersion>6</XMLVersion>
            <_Type>Expression</_Type>
            <_Name>_Current_Group</_Name>
            <_Special>None</_Special>
            <_SubItem>FALSE</_SubItem>
          </MeasureLogicNode>
          <MeasureLogicNode>
            <XMLVersion>6</XMLVersion>
            <_Type>ConstantVar</_Type>
            <_Value>7</_Value>
          </MeasureLogicNode>
        </MeasureLogicNode>
        <MeasureLogicNode>
          <XMLVersion>6</XMLVersion>
          <_Type>Operator</_Type>
          <_OP>5</_OP>
          <MeasureLogicNode>
            <XMLVersion>6</XMLVersion>
            <_Type>Operator</_Type>
            <_OP>8</_OP>
            <MeasureLogicNode>
              <XMLVersion>6</XMLVersion>
              <_Type>Expression</_Type>
              <_Name>v_Lamp</_Name>
              <_Special>GridTouch</_Special>
              <_SubItem>FALSE</_SubItem>
            </MeasureLogicNode>
            <MeasureLogicNode>
              <XMLVersion>6</XMLVersion>
              <_Type>ConstantVar</_Type>
              <_Value>4</_Value>
            </MeasureLogicNode>
          </MeasureLogicNode>
          <MeasureLogicNode>
            <XMLVersion>6</XMLVersion>
            <_Type>Operator</_Type>
            <_OP>8</_OP>
            <MeasureLogicNode>
              <XMLVersion>6</XMLVersion>
              <_Type>Expression</_Type>
              <_Name>Location</_Name>
              <_Special>None</_Special>
              <_SubItem>FALSE</_SubItem>
            </MeasureLogicNode>
            <MeasureLogicNode>
              <XMLVersion>6</XMLVersion>
              <_Type>ConstantVar</_Type>
              <_Value>5</_Value>
            </MeasureLogicNode>
          </MeasureLogicNode>
        </MeasureLogicNode>
      </MeasureLogicNode>
      <_DisplayThisColumn>true</_DisplayThisColumn>
    </MeasurePoint>
    <MeasurePoint>
      <XMLVersion>4</XMLVersion>
      <_Name>T5-C5</_Name>
      <_Type>Count</_Type>
      <_Design_Sch />
      <_Design_Env />
      <MeasureLogicNode>
        <XMLVersion>6</XMLVersion>
        <_Type>Operator</_Type>
        <_OP>5</_OP>
        <MeasureLogicNode>
          <XMLVersion>6</XMLVersion>
          <_Type>Operator</_Type>
          <_OP>8</_OP>
          <MeasureLogicNode>
            <XMLVersion>6</XMLVersion>
            <_Type>Expression</_Type>
            <_Name>_Current_Group</_Name>
            <_Special>None</_Special>
            <_SubItem>FALSE</_SubItem>
          </MeasureLogicNode>
          <MeasureLogicNode>
            <XMLVersion>6</XMLVersion>
            <_Type>ConstantVar</_Type>
            <_Value>7</_Value>
          </MeasureLogicNode>
        </MeasureLogicNode>
        <MeasureLogicNode>
          <XMLVersion>6</XMLVersion>
          <_Type>Operator</_Type>
          <_OP>5</_OP>
          <MeasureLogicNode>
            <XMLVersion>6</XMLVersion>
            <_Type>Operator</_Type>
            <_OP>8</_OP>
            <MeasureLogicNode>
              <XMLVersion>6</XMLVersion>
              <_Type>Expression</_Type>
              <_Name>v_Lamp</_Name>
              <_Special>GridTouch</_Special>
              <_SubItem>FALSE</_SubItem>
            </MeasureLogicNode>
            <MeasureLogicNode>
              <XMLVersion>6</XMLVersion>
              <_Type>ConstantVar</_Type>
              <_Value>5</_Value>
            </MeasureLogicNode>
          </MeasureLogicNode>
          <MeasureLogicNode>
            <XMLVersion>6</XMLVersion>
            <_Type>Operator</_Type>
            <_OP>8</_OP>
            <MeasureLogicNode>
              <XMLVersion>6</XMLVersion>
              <_Type>Expression</_Type>
              <_Name>Location</_Name>
              <_Special>None</_Special>
              <_SubItem>FALSE</_SubItem>
            </MeasureLogicNode>
            <MeasureLogicNode>
              <XMLVersion>6</XMLVersion>
              <_Type>ConstantVar</_Type>
              <_Value>5</_Value>
            </MeasureLogicNode>
          </MeasureLogicNode>
        </MeasureLogicNode>
      </MeasureLogicNode>
      <_DisplayThisColumn>true</_DisplayThisColumn>
    </MeasurePoint>
  </MeasurePath>
  <MeasurePath>
    <XMLVersion>4</XMLVersion>
    <_Name>L-T1-C1</_Name>
    <_Type>LastFirst</_Type>
    <_IgnoreZero>false</_IgnoreZero>
    <_AllowEqual>true</_AllowEqual>
    <_NodeCount>2</_NodeCount>
    <MeasurePoint>
      <XMLVersion>4</XMLVersion>
      <_Name>Stimulus On</_Name>
      <_Type>Normal</_Type>
      <_Design_Sch />
      <_Design_Env />
      <MeasureLogicNode>
        <XMLVersion>6</XMLVersion>
        <_Type>Operator</_Type>
        <_OP>5</_OP>
        <MeasureLogicNode>
          <XMLVersion>6</XMLVersion>
          <_Type>Operator</_Type>
          <_OP>5</_OP>
          <MeasureLogicNode>
            <XMLVersion>6</XMLVersion>
            <_Type>Operator</_Type>
            <_OP>8</_OP>
            <MeasureLogicNode>
              <XMLVersion>6</XMLVersion>
              <_Type>Expression</_Type>
              <_Name>Location</_Name>
              <_Special>None</_Special>
              <_SubItem>FALSE</_SubItem>
            </MeasureLogicNode>
            <MeasureLogicNode>
              <XMLVersion>6</XMLVersion>
              <_Type>ConstantVar</_Type>
              <_Value>1</_Value>
            </MeasureLogicNode>
          </MeasureLogicNode>
          <MeasureLogicNode>
            <XMLVersion>6</XMLVersion>
            <_Type>Operator</_Type>
            <_OP>5</_OP>
            <MeasureLogicNode>
              <XMLVersion>6</XMLVersion>
              <_Type>Expression</_Type>
              <_Name>_Image_Displayed</_Name>
              <_Special>None</_Special>
              <_SubItem>FALSE</_SubItem>
            </MeasureLogicNode>
            <MeasureLogicNode>
              <XMLVersion>6</XMLVersion>
              <_Type>Expression</_Type>
              <_Name>v_Lamp</_Name>
              <_Special>None</_Special>
              <_SubItem>FALSE</_SubItem>
            </MeasureLogicNode>
          </MeasureLogicNode>
        </MeasureLogicNode>
        <MeasureLogicNode>
          <XMLVersion>6</XMLVersion>
          <_Type>Operator</_Type>
          <_OP>8</_OP>
          <MeasureLogicNode>
            <XMLVersion>6</XMLVersion>
            <_Type>Expression</_Type>
            <_Name>_Current_Group</_Name>
            <_Special>None</_Special>
            <_SubItem>FALSE</_SubItem>
          </MeasureLogicNode>
          <MeasureLogicNode>
            <XMLVersion>6</XMLVersion>
            <_Type>ConstantVar</_Type>
            <_Value>4</_Value>
          </MeasureLogicNode>
        </MeasureLogicNode>
      </MeasureLogicNode>
      <_DisplayThisColumn>true</_DisplayThisColumn>
    </MeasurePoint>
    <MeasurePoint>
      <XMLVersion>4</XMLVersion>
      <_Name>Correct Response</_Name>
      <_Type>Normal</_Type>
      <_Design_Sch />
      <_Design_Env />
      <MeasureLogicNode>
        <XMLVersion>6</XMLVersion>
        <_Type>Operator</_Type>
        <_OP>5</_OP>
        <MeasureLogicNode>
          <XMLVersion>6</XMLVersion>
          <_Type>Operator</_Type>
          <_OP>5</_OP>
          <MeasureLogicNode>
            <XMLVersion>6</XMLVersion>
            <_Type>Operator</_Type>
            <_OP>8</_OP>
            <MeasureLogicNode>
              <XMLVersion>6</XMLVersion>
              <_Type>Expression</_Type>
              <_Name>_Grid_Touch_Position</_Name>
              <_Special>None</_Special>
              <_SubItem>FALSE</_SubItem>
            </MeasureLogicNode>
            <MeasureLogicNode>
              <XMLVersion>6</XMLVersion>
              <_Type>ConstantVar</_Type>
              <_Value>1</_Value>
            </MeasureLogicNode>
          </MeasureLogicNode>
          <MeasureLogicNode>
            <XMLVersion>6</XMLVersion>
            <_Type>Operator</_Type>
            <_OP>8</_OP>
            <MeasureLogicNode>
              <XMLVersion>6</XMLVersion>
              <_Type>Expression</_Type>
              <_Name>_Current_Group</_Name>
              <_Special>None</_Special>
              <_SubItem>FALSE</_SubItem>
            </MeasureLogicNode>
            <MeasureLogicNode>
              <XMLVersion>6</XMLVersion>
              <_Type>ConstantVar</_Type>
              <_Value>7</_Value>
            </MeasureLogicNode>
          </MeasureLogicNode>
        </MeasureLogicNode>
        <MeasureLogicNode>
          <XMLVersion>6</XMLVersion>
          <_Type>Operator</_Type>
          <_OP>8</_OP>
          <MeasureLogicNode>
            <XMLVersion>6</XMLVersion>
            <_Type>Expression</_Type>
            <_Name>Location</_Name>
            <_Special>None</_Special>
            <_SubItem>FALSE</_SubItem>
          </MeasureLogicNode>
          <MeasureLogicNode>
            <XMLVersion>6</XMLVersion>
            <_Type>ConstantVar</_Type>
            <_Value>1</_Value>
          </MeasureLogicNode>
        </MeasureLogicNode>
      </MeasureLogicNode>
      <_DisplayThisColumn>true</_DisplayThisColumn>
    </MeasurePoint>
  </MeasurePath>
  <MeasurePath>
    <XMLVersion>4</XMLVersion>
    <_Name>L-T1-C2</_Name>
    <_Type>LastFirst</_Type>
    <_IgnoreZero>false</_IgnoreZero>
    <_AllowEqual>true</_AllowEqual>
    <_NodeCount>2</_NodeCount>
    <MeasurePoint>
      <XMLVersion>4</XMLVersion>
      <_Name>Stimulus On</_Name>
      <_Type>Normal</_Type>
      <_Design_Sch />
      <_Design_Env />
      <MeasureLogicNode>
        <XMLVersion>6</XMLVersion>
        <_Type>Operator</_Type>
        <_OP>5</_OP>
        <MeasureLogicNode>
          <XMLVersion>6</XMLVersion>
          <_Type>Operator</_Type>
          <_OP>5</_OP>
          <MeasureLogicNode>
            <XMLVersion>6</XMLVersion>
            <_Type>Operator</_Type>
            <_OP>8</_OP>
            <MeasureLogicNode>
              <XMLVersion>6</XMLVersion>
              <_Type>Expression</_Type>
              <_Name>Location</_Name>
              <_Special>None</_Special>
              <_SubItem>FALSE</_SubItem>
            </MeasureLogicNode>
            <MeasureLogicNode>
              <XMLVersion>6</XMLVersion>
              <_Type>ConstantVar</_Type>
              <_Value>1</_Value>
            </MeasureLogicNode>
          </MeasureLogicNode>
          <MeasureLogicNode>
            <XMLVersion>6</XMLVersion>
            <_Type>Operator</_Type>
            <_OP>5</_OP>
            <MeasureLogicNode>
              <XMLVersion>6</XMLVersion>
              <_Type>Expression</_Type>
              <_Name>_Image_Displayed</_Name>
              <_Special>None</_Special>
              <_SubItem>FALSE</_SubItem>
            </MeasureLogicNode>
            <MeasureLogicNode>
              <XMLVersion>6</XMLVersion>
              <_Type>Expression</_Type>
              <_Name>v_Lamp</_Name>
              <_Special>None</_Special>
              <_SubItem>FALSE</_SubItem>
            </MeasureLogicNode>
          </MeasureLogicNode>
        </MeasureLogicNode>
        <MeasureLogicNode>
          <XMLVersion>6</XMLVersion>
          <_Type>Operator</_Type>
          <_OP>8</_OP>
          <MeasureLogicNode>
            <XMLVersion>6</XMLVersion>
            <_Type>Expression</_Type>
            <_Name>_Current_Group</_Name>
            <_Special>None</_Special>
            <_SubItem>FALSE</_SubItem>
          </MeasureLogicNode>
          <MeasureLogicNode>
            <XMLVersion>6</XMLVersion>
            <_Type>ConstantVar</_Type>
            <_Value>4</_Value>
          </MeasureLogicNode>
        </MeasureLogicNode>
      </MeasureLogicNode>
      <_DisplayThisColumn>true</_DisplayThisColumn>
    </MeasurePoint>
    <MeasurePoint>
      <XMLVersion>4</XMLVersion>
      <_Name>Correct Response</_Name>
      <_Type>Normal</_Type>
      <_Design_Sch />
      <_Design_Env />
      <MeasureLogicNode>
        <XMLVersion>6</XMLVersion>
        <_Type>Operator</_Type>
        <_OP>5</_OP>
        <MeasureLogicNode>
          <XMLVersion>6</XMLVersion>
          <_Type>Operator</_Type>
          <_OP>5</_OP>
          <MeasureLogicNode>
            <XMLVersion>6</XMLVersion>
            <_Type>Operator</_Type>
            <_OP>8</_OP>
            <MeasureLogicNode>
              <XMLVersion>6</XMLVersion>
              <_Type>Expression</_Type>
              <_Name>_Grid_Touch_Position</_Name>
              <_Special>None</_Special>
              <_SubItem>FALSE</_SubItem>
            </MeasureLogicNode>
            <MeasureLogicNode>
              <XMLVersion>6</XMLVersion>
              <_Type>ConstantVar</_Type>
              <_Value>2</_Value>
            </MeasureLogicNode>
          </MeasureLogicNode>
          <MeasureLogicNode>
            <XMLVersion>6</XMLVersion>
            <_Type>Operator</_Type>
            <_OP>8</_OP>
            <MeasureLogicNode>
              <XMLVersion>6</XMLVersion>
              <_Type>Expression</_Type>
              <_Name>_Current_Group</_Name>
              <_Special>None</_Special>
              <_SubItem>FALSE</_SubItem>
            </MeasureLogicNode>
            <MeasureLogicNode>
              <XMLVersion>6</XMLVersion>
              <_Type>ConstantVar</_Type>
              <_Value>7</_Value>
            </MeasureLogicNode>
          </MeasureLogicNode>
        </MeasureLogicNode>
        <MeasureLogicNode>
          <XMLVersion>6</XMLVersion>
          <_Type>Operator</_Type>
          <_OP>8</_OP>
          <MeasureLogicNode>
            <XMLVersion>6</XMLVersion>
            <_Type>Expression</_Type>
            <_Name>Location</_Name>
            <_Special>None</_Special>
            <_SubItem>FALSE</_SubItem>
          </MeasureLogicNode>
          <MeasureLogicNode>
            <XMLVersion>6</XMLVersion>
            <_Type>ConstantVar</_Type>
            <_Value>1</_Value>
          </MeasureLogicNode>
        </MeasureLogicNode>
      </MeasureLogicNode>
      <_DisplayThisColumn>true</_DisplayThisColumn>
    </MeasurePoint>
  </MeasurePath>
  <MeasurePath>
    <XMLVersion>4</XMLVersion>
    <_Name>L-T1-C3</_Name>
    <_Type>LastFirst</_Type>
    <_IgnoreZero>false</_IgnoreZero>
    <_AllowEqual>true</_AllowEqual>
    <_NodeCount>2</_NodeCount>
    <MeasurePoint>
      <XMLVersion>4</XMLVersion>
      <_Name>Stimulus On</_Name>
      <_Type>Normal</_Type>
      <_Design_Sch />
      <_Design_Env />
      <MeasureLogicNode>
        <XMLVersion>6</XMLVersion>
        <_Type>Operator</_Type>
        <_OP>5</_OP>
        <MeasureLogicNode>
          <XMLVersion>6</XMLVersion>
          <_Type>Operator</_Type>
          <_OP>5</_OP>
          <MeasureLogicNode>
            <XMLVersion>6</XMLVersion>
            <_Type>Operator</_Type>
            <_OP>8</_OP>
            <MeasureLogicNode>
              <XMLVersion>6</XMLVersion>
              <_Type>Expression</_Type>
              <_Name>Location</_Name>
              <_Special>None</_Special>
              <_SubItem>FALSE</_SubItem>
            </MeasureLogicNode>
            <MeasureLogicNode>
              <XMLVersion>6</XMLVersion>
              <_Type>ConstantVar</_Type>
              <_Value>1</_Value>
            </MeasureLogicNode>
          </MeasureLogicNode>
          <MeasureLogicNode>
            <XMLVersion>6</XMLVersion>
            <_Type>Operator</_Type>
            <_OP>5</_OP>
            <MeasureLogicNode>
              <XMLVersion>6</XMLVersion>
              <_Type>Expression</_Type>
              <_Name>_Image_Displayed</_Name>
              <_Special>None</_Special>
              <_SubItem>FALSE</_SubItem>
            </MeasureLogicNode>
            <MeasureLogicNode>
              <XMLVersion>6</XMLVersion>
              <_Type>Expression</_Type>
              <_Name>v_Lamp</_Name>
              <_Special>None</_Special>
              <_SubItem>FALSE</_SubItem>
            </MeasureLogicNode>
          </MeasureLogicNode>
        </MeasureLogicNode>
        <MeasureLogicNode>
          <XMLVersion>6</XMLVersion>
          <_Type>Operator</_Type>
          <_OP>8</_OP>
          <MeasureLogicNode>
            <XMLVersion>6</XMLVersion>
            <_Type>Expression</_Type>
            <_Name>_Current_Group</_Name>
            <_Special>None</_Special>
            <_SubItem>FALSE</_SubItem>
          </MeasureLogicNode>
          <MeasureLogicNode>
            <XMLVersion>6</XMLVersion>
            <_Type>ConstantVar</_Type>
            <_Value>4</_Value>
          </MeasureLogicNode>
        </MeasureLogicNode>
      </MeasureLogicNode>
      <_DisplayThisColumn>true</_DisplayThisColumn>
    </MeasurePoint>
    <MeasurePoint>
      <XMLVersion>4</XMLVersion>
      <_Name>Correct Response</_Name>
      <_Type>Normal</_Type>
      <_Design_Sch />
      <_Design_Env />
      <MeasureLogicNode>
        <XMLVersion>6</XMLVersion>
        <_Type>Operator</_Type>
        <_OP>5</_OP>
        <MeasureLogicNode>
          <XMLVersion>6</XMLVersion>
          <_Type>Operator</_Type>
          <_OP>5</_OP>
          <MeasureLogicNode>
            <XMLVersion>6</XMLVersion>
            <_Type>Operator</_Type>
            <_OP>8</_OP>
            <MeasureLogicNode>
              <XMLVersion>6</XMLVersion>
              <_Type>Expression</_Type>
              <_Name>_Grid_Touch_Position</_Name>
              <_Special>None</_Special>
              <_SubItem>FALSE</_SubItem>
            </MeasureLogicNode>
            <MeasureLogicNode>
              <XMLVersion>6</XMLVersion>
              <_Type>ConstantVar</_Type>
              <_Value>3</_Value>
            </MeasureLogicNode>
          </MeasureLogicNode>
          <MeasureLogicNode>
            <XMLVersion>6</XMLVersion>
            <_Type>Operator</_Type>
            <_OP>8</_OP>
            <MeasureLogicNode>
              <XMLVersion>6</XMLVersion>
              <_Type>Expression</_Type>
              <_Name>_Current_Group</_Name>
              <_Special>None</_Special>
              <_SubItem>FALSE</_SubItem>
            </MeasureLogicNode>
            <MeasureLogicNode>
              <XMLVersion>6</XMLVersion>
              <_Type>ConstantVar</_Type>
              <_Value>7</_Value>
            </MeasureLogicNode>
          </MeasureLogicNode>
        </MeasureLogicNode>
        <MeasureLogicNode>
          <XMLVersion>6</XMLVersion>
          <_Type>Operator</_Type>
          <_OP>8</_OP>
          <MeasureLogicNode>
            <XMLVersion>6</XMLVersion>
            <_Type>Expression</_Type>
            <_Name>Location</_Name>
            <_Special>None</_Special>
            <_SubItem>FALSE</_SubItem>
          </MeasureLogicNode>
          <MeasureLogicNode>
            <XMLVersion>6</XMLVersion>
            <_Type>ConstantVar</_Type>
            <_Value>1</_Value>
          </MeasureLogicNode>
        </MeasureLogicNode>
      </MeasureLogicNode>
      <_DisplayThisColumn>true</_DisplayThisColumn>
    </MeasurePoint>
  </MeasurePath>
  <MeasurePath>
    <XMLVersion>4</XMLVersion>
    <_Name>L-T1-C4</_Name>
    <_Type>LastFirst</_Type>
    <_IgnoreZero>false</_IgnoreZero>
    <_AllowEqual>true</_AllowEqual>
    <_NodeCount>2</_NodeCount>
    <MeasurePoint>
      <XMLVersion>4</XMLVersion>
      <_Name>Stimulus On</_Name>
      <_Type>Normal</_Type>
      <_Design_Sch />
      <_Design_Env />
      <MeasureLogicNode>
        <XMLVersion>6</XMLVersion>
        <_Type>Operator</_Type>
        <_OP>5</_OP>
        <MeasureLogicNode>
          <XMLVersion>6</XMLVersion>
          <_Type>Operator</_Type>
          <_OP>5</_OP>
          <MeasureLogicNode>
            <XMLVersion>6</XMLVersion>
            <_Type>Operator</_Type>
            <_OP>8</_OP>
            <MeasureLogicNode>
              <XMLVersion>6</XMLVersion>
              <_Type>Expression</_Type>
              <_Name>Location</_Name>
              <_Special>None</_Special>
              <_SubItem>FALSE</_SubItem>
            </MeasureLogicNode>
            <MeasureLogicNode>
              <XMLVersion>6</XMLVersion>
              <_Type>ConstantVar</_Type>
              <_Value>1</_Value>
            </MeasureLogicNode>
          </MeasureLogicNode>
          <MeasureLogicNode>
            <XMLVersion>6</XMLVersion>
            <_Type>Operator</_Type>
            <_OP>5</_OP>
            <MeasureLogicNode>
              <XMLVersion>6</XMLVersion>
              <_Type>Expression</_Type>
              <_Name>_Image_Displayed</_Name>
              <_Special>None</_Special>
              <_SubItem>FALSE</_SubItem>
            </MeasureLogicNode>
            <MeasureLogicNode>
              <XMLVersion>6</XMLVersion>
              <_Type>Expression</_Type>
              <_Name>v_Lamp</_Name>
              <_Special>None</_Special>
              <_SubItem>FALSE</_SubItem>
            </MeasureLogicNode>
          </MeasureLogicNode>
        </MeasureLogicNode>
        <MeasureLogicNode>
          <XMLVersion>6</XMLVersion>
          <_Type>Operator</_Type>
          <_OP>8</_OP>
          <MeasureLogicNode>
            <XMLVersion>6</XMLVersion>
            <_Type>Expression</_Type>
            <_Name>_Current_Group</_Name>
            <_Special>None</_Special>
            <_SubItem>FALSE</_SubItem>
          </MeasureLogicNode>
          <MeasureLogicNode>
            <XMLVersion>6</XMLVersion>
            <_Type>ConstantVar</_Type>
            <_Value>4</_Value>
          </MeasureLogicNode>
        </MeasureLogicNode>
      </MeasureLogicNode>
      <_DisplayThisColumn>true</_DisplayThisColumn>
    </MeasurePoint>
    <MeasurePoint>
      <XMLVersion>4</XMLVersion>
      <_Name>Correct Response</_Name>
      <_Type>Normal</_Type>
      <_Design_Sch />
      <_Design_Env />
      <MeasureLogicNode>
        <XMLVersion>6</XMLVersion>
        <_Type>Operator</_Type>
        <_OP>5</_OP>
        <MeasureLogicNode>
          <XMLVersion>6</XMLVersion>
          <_Type>Operator</_Type>
          <_OP>5</_OP>
          <MeasureLogicNode>
            <XMLVersion>6</XMLVersion>
            <_Type>Operator</_Type>
            <_OP>8</_OP>
            <MeasureLogicNode>
              <XMLVersion>6</XMLVersion>
              <_Type>Expression</_Type>
              <_Name>_Grid_Touch_Position</_Name>
              <_Special>None</_Special>
              <_SubItem>FALSE</_SubItem>
            </MeasureLogicNode>
            <MeasureLogicNode>
              <XMLVersion>6</XMLVersion>
              <_Type>ConstantVar</_Type>
              <_Value>4</_Value>
            </MeasureLogicNode>
          </MeasureLogicNode>
          <MeasureLogicNode>
            <XMLVersion>6</XMLVersion>
            <_Type>Operator</_Type>
            <_OP>8</_OP>
            <MeasureLogicNode>
              <XMLVersion>6</XMLVersion>
              <_Type>Expression</_Type>
              <_Name>_Current_Group</_Name>
              <_Special>None</_Special>
              <_SubItem>FALSE</_SubItem>
            </MeasureLogicNode>
            <MeasureLogicNode>
              <XMLVersion>6</XMLVersion>
              <_Type>ConstantVar</_Type>
              <_Value>7</_Value>
            </MeasureLogicNode>
          </MeasureLogicNode>
        </MeasureLogicNode>
        <MeasureLogicNode>
          <XMLVersion>6</XMLVersion>
          <_Type>Operator</_Type>
          <_OP>8</_OP>
          <MeasureLogicNode>
            <XMLVersion>6</XMLVersion>
            <_Type>Expression</_Type>
            <_Name>Location</_Name>
            <_Special>None</_Special>
            <_SubItem>FALSE</_SubItem>
          </MeasureLogicNode>
          <MeasureLogicNode>
            <XMLVersion>6</XMLVersion>
            <_Type>ConstantVar</_Type>
            <_Value>1</_Value>
          </MeasureLogicNode>
        </MeasureLogicNode>
      </MeasureLogicNode>
      <_DisplayThisColumn>true</_DisplayThisColumn>
    </MeasurePoint>
  </MeasurePath>
  <MeasurePath>
    <XMLVersion>4</XMLVersion>
    <_Name>L-T1-C5</_Name>
    <_Type>LastFirst</_Type>
    <_IgnoreZero>false</_IgnoreZero>
    <_AllowEqual>true</_AllowEqual>
    <_NodeCount>2</_NodeCount>
    <MeasurePoint>
      <XMLVersion>4</XMLVersion>
      <_Name>Stimulus On</_Name>
      <_Type>Normal</_Type>
      <_Design_Sch />
      <_Design_Env />
      <MeasureLogicNode>
        <XMLVersion>6</XMLVersion>
        <_Type>Operator</_Type>
        <_OP>5</_OP>
        <MeasureLogicNode>
          <XMLVersion>6</XMLVersion>
          <_Type>Operator</_Type>
          <_OP>5</_OP>
          <MeasureLogicNode>
            <XMLVersion>6</XMLVersion>
            <_Type>Operator</_Type>
            <_OP>8</_OP>
            <MeasureLogicNode>
              <XMLVersion>6</XMLVersion>
              <_Type>Expression</_Type>
              <_Name>Location</_Name>
              <_Special>None</_Special>
              <_SubItem>FALSE</_SubItem>
            </MeasureLogicNode>
            <MeasureLogicNode>
              <XMLVersion>6</XMLVersion>
              <_Type>ConstantVar</_Type>
              <_Value>1</_Value>
            </MeasureLogicNode>
          </MeasureLogicNode>
          <MeasureLogicNode>
            <XMLVersion>6</XMLVersion>
            <_Type>Operator</_Type>
            <_OP>5</_OP>
            <MeasureLogicNode>
              <XMLVersion>6</XMLVersion>
              <_Type>Expression</_Type>
              <_Name>_Image_Displayed</_Name>
              <_Special>None</_Special>
              <_SubItem>FALSE</_SubItem>
            </MeasureLogicNode>
            <MeasureLogicNode>
              <XMLVersion>6</XMLVersion>
              <_Type>Expression</_Type>
              <_Name>v_Lamp</_Name>
              <_Special>None</_Special>
              <_SubItem>FALSE</_SubItem>
            </MeasureLogicNode>
          </MeasureLogicNode>
        </MeasureLogicNode>
        <MeasureLogicNode>
          <XMLVersion>6</XMLVersion>
          <_Type>Operator</_Type>
          <_OP>8</_OP>
          <MeasureLogicNode>
            <XMLVersion>6</XMLVersion>
            <_Type>Expression</_Type>
            <_Name>_Current_Group</_Name>
            <_Special>None</_Special>
            <_SubItem>FALSE</_SubItem>
          </MeasureLogicNode>
          <MeasureLogicNode>
            <XMLVersion>6</XMLVersion>
            <_Type>ConstantVar</_Type>
            <_Value>4</_Value>
          </MeasureLogicNode>
        </MeasureLogicNode>
      </MeasureLogicNode>
      <_DisplayThisColumn>true</_DisplayThisColumn>
    </MeasurePoint>
    <MeasurePoint>
      <XMLVersion>4</XMLVersion>
      <_Name>Correct Response</_Name>
      <_Type>Normal</_Type>
      <_Design_Sch />
      <_Design_Env />
      <MeasureLogicNode>
        <XMLVersion>6</XMLVersion>
        <_Type>Operator</_Type>
        <_OP>5</_OP>
        <MeasureLogicNode>
          <XMLVersion>6</XMLVersion>
          <_Type>Operator</_Type>
          <_OP>5</_OP>
          <MeasureLogicNode>
            <XMLVersion>6</XMLVersion>
            <_Type>Operator</_Type>
            <_OP>8</_OP>
            <MeasureLogicNode>
              <XMLVersion>6</XMLVersion>
              <_Type>Expression</_Type>
              <_Name>_Grid_Touch_Position</_Name>
              <_Special>None</_Special>
              <_SubItem>FALSE</_SubItem>
            </MeasureLogicNode>
            <MeasureLogicNode>
              <XMLVersion>6</XMLVersion>
              <_Type>ConstantVar</_Type>
              <_Value>5</_Value>
            </MeasureLogicNode>
          </MeasureLogicNode>
          <MeasureLogicNode>
            <XMLVersion>6</XMLVersion>
            <_Type>Operator</_Type>
            <_OP>8</_OP>
            <MeasureLogicNode>
              <XMLVersion>6</XMLVersion>
              <_Type>Expression</_Type>
              <_Name>_Current_Group</_Name>
              <_Special>None</_Special>
              <_SubItem>FALSE</_SubItem>
            </MeasureLogicNode>
            <MeasureLogicNode>
              <XMLVersion>6</XMLVersion>
              <_Type>ConstantVar</_Type>
              <_Value>7</_Value>
            </MeasureLogicNode>
          </MeasureLogicNode>
        </MeasureLogicNode>
        <MeasureLogicNode>
          <XMLVersion>6</XMLVersion>
          <_Type>Operator</_Type>
          <_OP>8</_OP>
          <MeasureLogicNode>
            <XMLVersion>6</XMLVersion>
            <_Type>Expression</_Type>
            <_Name>Location</_Name>
            <_Special>None</_Special>
            <_SubItem>FALSE</_SubItem>
          </MeasureLogicNode>
          <MeasureLogicNode>
            <XMLVersion>6</XMLVersion>
            <_Type>ConstantVar</_Type>
            <_Value>1</_Value>
          </MeasureLogicNode>
        </MeasureLogicNode>
      </MeasureLogicNode>
      <_DisplayThisColumn>true</_DisplayThisColumn>
    </MeasurePoint>
  </MeasurePath>
  <MeasurePath>
    <XMLVersion>4</XMLVersion>
    <_Name>L-T3-C1</_Name>
    <_Type>LastFirst</_Type>
    <_IgnoreZero>false</_IgnoreZero>
    <_AllowEqual>true</_AllowEqual>
    <_NodeCount>2</_NodeCount>
    <MeasurePoint>
      <XMLVersion>4</XMLVersion>
      <_Name>Stimulus On</_Name>
      <_Type>Normal</_Type>
      <_Design_Sch />
      <_Design_Env />
      <MeasureLogicNode>
        <XMLVersion>6</XMLVersion>
        <_Type>Operator</_Type>
        <_OP>5</_OP>
        <MeasureLogicNode>
          <XMLVersion>6</XMLVersion>
          <_Type>Operator</_Type>
          <_OP>5</_OP>
          <MeasureLogicNode>
            <XMLVersion>6</XMLVersion>
            <_Type>Operator</_Type>
            <_OP>8</_OP>
            <MeasureLogicNode>
              <XMLVersion>6</XMLVersion>
              <_Type>Expression</_Type>
              <_Name>Location</_Name>
              <_Special>None</_Special>
              <_SubItem>FALSE</_SubItem>
            </MeasureLogicNode>
            <MeasureLogicNode>
              <XMLVersion>6</XMLVersion>
              <_Type>ConstantVar</_Type>
              <_Value>3</_Value>
            </MeasureLogicNode>
          </MeasureLogicNode>
          <MeasureLogicNode>
            <XMLVersion>6</XMLVersion>
            <_Type>Operator</_Type>
            <_OP>5</_OP>
            <MeasureLogicNode>
              <XMLVersion>6</XMLVersion>
              <_Type>Expression</_Type>
              <_Name>_Image_Displayed</_Name>
              <_Special>None</_Special>
              <_SubItem>FALSE</_SubItem>
            </MeasureLogicNode>
            <MeasureLogicNode>
              <XMLVersion>6</XMLVersion>
              <_Type>Expression</_Type>
              <_Name>v_Lamp</_Name>
              <_Special>None</_Special>
              <_SubItem>FALSE</_SubItem>
            </MeasureLogicNode>
          </MeasureLogicNode>
        </MeasureLogicNode>
        <MeasureLogicNode>
          <XMLVersion>6</XMLVersion>
          <_Type>Operator</_Type>
          <_OP>8</_OP>
          <MeasureLogicNode>
            <XMLVersion>6</XMLVersion>
            <_Type>Expression</_Type>
            <_Name>_Current_Group</_Name>
            <_Special>None</_Special>
            <_SubItem>FALSE</_SubItem>
          </MeasureLogicNode>
          <MeasureLogicNode>
            <XMLVersion>6</XMLVersion>
            <_Type>ConstantVar</_Type>
            <_Value>4</_Value>
          </MeasureLogicNode>
        </MeasureLogicNode>
      </MeasureLogicNode>
      <_DisplayThisColumn>true</_DisplayThisColumn>
    </MeasurePoint>
    <MeasurePoint>
      <XMLVersion>4</XMLVersion>
      <_Name>Correct Response</_Name>
      <_Type>Normal</_Type>
      <_Design_Sch />
      <_Design_Env />
      <MeasureLogicNode>
        <XMLVersion>6</XMLVersion>
        <_Type>Operator</_Type>
        <_OP>5</_OP>
        <MeasureLogicNode>
          <XMLVersion>6</XMLVersion>
          <_Type>Operator</_Type>
          <_OP>5</_OP>
          <MeasureLogicNode>
            <XMLVersion>6</XMLVersion>
            <_Type>Operator</_Type>
            <_OP>8</_OP>
            <MeasureLogicNode>
              <XMLVersion>6</XMLVersion>
              <_Type>Expression</_Type>
              <_Name>_Grid_Touch_Position</_Name>
              <_Special>None</_Special>
              <_SubItem>FALSE</_SubItem>
            </MeasureLogicNode>
            <MeasureLogicNode>
              <XMLVersion>6</XMLVersion>
              <_Type>ConstantVar</_Type>
              <_Value>1</_Value>
            </MeasureLogicNode>
          </MeasureLogicNode>
          <MeasureLogicNode>
            <XMLVersion>6</XMLVersion>
            <_Type>Operator</_Type>
            <_OP>8</_OP>
            <MeasureLogicNode>
              <XMLVersion>6</XMLVersion>
              <_Type>Expression</_Type>
              <_Name>_Current_Group</_Name>
              <_Special>None</_Special>
              <_SubItem>FALSE</_SubItem>
            </MeasureLogicNode>
            <MeasureLogicNode>
              <XMLVersion>6</XMLVersion>
              <_Type>ConstantVar</_Type>
              <_Value>7</_Value>
            </MeasureLogicNode>
          </MeasureLogicNode>
        </MeasureLogicNode>
        <MeasureLogicNode>
          <XMLVersion>6</XMLVersion>
          <_Type>Operator</_Type>
          <_OP>8</_OP>
          <MeasureLogicNode>
            <XMLVersion>6</XMLVersion>
            <_Type>Expression</_Type>
            <_Name>Location</_Name>
            <_Special>None</_Special>
            <_SubItem>FALSE</_SubItem>
          </MeasureLogicNode>
          <MeasureLogicNode>
            <XMLVersion>6</XMLVersion>
            <_Type>ConstantVar</_Type>
            <_Value>3</_Value>
          </MeasureLogicNode>
        </MeasureLogicNode>
      </MeasureLogicNode>
      <_DisplayThisColumn>true</_DisplayThisColumn>
    </MeasurePoint>
  </MeasurePath>
  <MeasurePath>
    <XMLVersion>4</XMLVersion>
    <_Name>L-T3-C2</_Name>
    <_Type>LastFirst</_Type>
    <_IgnoreZero>false</_IgnoreZero>
    <_AllowEqual>true</_AllowEqual>
    <_NodeCount>2</_NodeCount>
    <MeasurePoint>
      <XMLVersion>4</XMLVersion>
      <_Name>Stimulus On</_Name>
      <_Type>Normal</_Type>
      <_Design_Sch />
      <_Design_Env />
      <MeasureLogicNode>
        <XMLVersion>6</XMLVersion>
        <_Type>Operator</_Type>
        <_OP>5</_OP>
        <MeasureLogicNode>
          <XMLVersion>6</XMLVersion>
          <_Type>Operator</_Type>
          <_OP>5</_OP>
          <MeasureLogicNode>
            <XMLVersion>6</XMLVersion>
            <_Type>Operator</_Type>
            <_OP>8</_OP>
            <MeasureLogicNode>
              <XMLVersion>6</XMLVersion>
              <_Type>Expression</_Type>
              <_Name>Location</_Name>
              <_Special>None</_Special>
              <_SubItem>FALSE</_SubItem>
            </MeasureLogicNode>
            <MeasureLogicNode>
              <XMLVersion>6</XMLVersion>
              <_Type>ConstantVar</_Type>
              <_Value>3</_Value>
            </MeasureLogicNode>
          </MeasureLogicNode>
          <MeasureLogicNode>
            <XMLVersion>6</XMLVersion>
            <_Type>Operator</_Type>
            <_OP>5</_OP>
            <MeasureLogicNode>
              <XMLVersion>6</XMLVersion>
              <_Type>Expression</_Type>
              <_Name>_Image_Displayed</_Name>
              <_Special>None</_Special>
              <_SubItem>FALSE</_SubItem>
            </MeasureLogicNode>
            <MeasureLogicNode>
              <XMLVersion>6</XMLVersion>
              <_Type>Expression</_Type>
              <_Name>v_Lamp</_Name>
              <_Special>None</_Special>
              <_SubItem>FALSE</_SubItem>
            </MeasureLogicNode>
          </MeasureLogicNode>
        </MeasureLogicNode>
        <MeasureLogicNode>
          <XMLVersion>6</XMLVersion>
          <_Type>Operator</_Type>
          <_OP>8</_OP>
          <MeasureLogicNode>
            <XMLVersion>6</XMLVersion>
            <_Type>Expression</_Type>
            <_Name>_Current_Group</_Name>
            <_Special>None</_Special>
            <_SubItem>FALSE</_SubItem>
          </MeasureLogicNode>
          <MeasureLogicNode>
            <XMLVersion>6</XMLVersion>
            <_Type>ConstantVar</_Type>
            <_Value>4</_Value>
          </MeasureLogicNode>
        </MeasureLogicNode>
      </MeasureLogicNode>
      <_DisplayThisColumn>true</_DisplayThisColumn>
    </MeasurePoint>
    <MeasurePoint>
      <XMLVersion>4</XMLVersion>
      <_Name>Correct Response</_Name>
      <_Type>Normal</_Type>
      <_Design_Sch />
      <_Design_Env />
      <MeasureLogicNode>
        <XMLVersion>6</XMLVersion>
        <_Type>Operator</_Type>
        <_OP>5</_OP>
        <MeasureLogicNode>
          <XMLVersion>6</XMLVersion>
          <_Type>Operator</_Type>
          <_OP>5</_OP>
          <MeasureLogicNode>
            <XMLVersion>6</XMLVersion>
            <_Type>Operator</_Type>
            <_OP>8</_OP>
            <MeasureLogicNode>
              <XMLVersion>6</XMLVersion>
              <_Type>Expression</_Type>
              <_Name>_Grid_Touch_Position</_Name>
              <_Special>None</_Special>
              <_SubItem>FALSE</_SubItem>
            </MeasureLogicNode>
            <MeasureLogicNode>
              <XMLVersion>6</XMLVersion>
              <_Type>ConstantVar</_Type>
              <_Value>2</_Value>
            </MeasureLogicNode>
          </MeasureLogicNode>
          <MeasureLogicNode>
            <XMLVersion>6</XMLVersion>
            <_Type>Operator</_Type>
            <_OP>8</_OP>
            <MeasureLogicNode>
              <XMLVersion>6</XMLVersion>
              <_Type>Expression</_Type>
              <_Name>_Current_Group</_Name>
              <_Special>None</_Special>
              <_SubItem>FALSE</_SubItem>
            </MeasureLogicNode>
            <MeasureLogicNode>
              <XMLVersion>6</XMLVersion>
              <_Type>ConstantVar</_Type>
              <_Value>7</_Value>
            </MeasureLogicNode>
          </MeasureLogicNode>
        </MeasureLogicNode>
        <MeasureLogicNode>
          <XMLVersion>6</XMLVersion>
          <_Type>Operator</_Type>
          <_OP>8</_OP>
          <MeasureLogicNode>
            <XMLVersion>6</XMLVersion>
            <_Type>Expression</_Type>
            <_Name>Location</_Name>
            <_Special>None</_Special>
            <_SubItem>FALSE</_SubItem>
          </MeasureLogicNode>
          <MeasureLogicNode>
            <XMLVersion>6</XMLVersion>
            <_Type>ConstantVar</_Type>
            <_Value>3</_Value>
          </MeasureLogicNode>
        </MeasureLogicNode>
      </MeasureLogicNode>
      <_DisplayThisColumn>true</_DisplayThisColumn>
    </MeasurePoint>
  </MeasurePath>
  <MeasurePath>
    <XMLVersion>4</XMLVersion>
    <_Name>L-T3-C3</_Name>
    <_Type>LastFirst</_Type>
    <_IgnoreZero>false</_IgnoreZero>
    <_AllowEqual>true</_AllowEqual>
    <_NodeCount>2</_NodeCount>
    <MeasurePoint>
      <XMLVersion>4</XMLVersion>
      <_Name>Stimulus On</_Name>
      <_Type>Normal</_Type>
      <_Design_Sch />
      <_Design_Env />
      <MeasureLogicNode>
        <XMLVersion>6</XMLVersion>
        <_Type>Operator</_Type>
        <_OP>5</_OP>
        <MeasureLogicNode>
          <XMLVersion>6</XMLVersion>
          <_Type>Operator</_Type>
          <_OP>5</_OP>
          <MeasureLogicNode>
            <XMLVersion>6</XMLVersion>
            <_Type>Operator</_Type>
            <_OP>8</_OP>
            <MeasureLogicNode>
              <XMLVersion>6</XMLVersion>
              <_Type>Expression</_Type>
              <_Name>Location</_Name>
              <_Special>None</_Special>
              <_SubItem>FALSE</_SubItem>
            </MeasureLogicNode>
            <MeasureLogicNode>
              <XMLVersion>6</XMLVersion>
              <_Type>ConstantVar</_Type>
              <_Value>3</_Value>
            </MeasureLogicNode>
          </MeasureLogicNode>
          <MeasureLogicNode>
            <XMLVersion>6</XMLVersion>
            <_Type>Operator</_Type>
            <_OP>5</_OP>
            <MeasureLogicNode>
              <XMLVersion>6</XMLVersion>
              <_Type>Expression</_Type>
              <_Name>_Image_Displayed</_Name>
              <_Special>None</_Special>
              <_SubItem>FALSE</_SubItem>
            </MeasureLogicNode>
            <MeasureLogicNode>
              <XMLVersion>6</XMLVersion>
              <_Type>Expression</_Type>
              <_Name>v_Lamp</_Name>
              <_Special>None</_Special>
              <_SubItem>FALSE</_SubItem>
            </MeasureLogicNode>
          </MeasureLogicNode>
        </MeasureLogicNode>
        <MeasureLogicNode>
          <XMLVersion>6</XMLVersion>
          <_Type>Operator</_Type>
          <_OP>8</_OP>
          <MeasureLogicNode>
            <XMLVersion>6</XMLVersion>
            <_Type>Expression</_Type>
            <_Name>_Current_Group</_Name>
            <_Special>None</_Special>
            <_SubItem>FALSE</_SubItem>
          </MeasureLogicNode>
          <MeasureLogicNode>
            <XMLVersion>6</XMLVersion>
            <_Type>ConstantVar</_Type>
            <_Value>4</_Value>
          </MeasureLogicNode>
        </MeasureLogicNode>
      </MeasureLogicNode>
      <_DisplayThisColumn>true</_DisplayThisColumn>
    </MeasurePoint>
    <MeasurePoint>
      <XMLVersion>4</XMLVersion>
      <_Name>Correct Response</_Name>
      <_Type>Normal</_Type>
      <_Design_Sch />
      <_Design_Env />
      <MeasureLogicNode>
        <XMLVersion>6</XMLVersion>
        <_Type>Operator</_Type>
        <_OP>5</_OP>
        <MeasureLogicNode>
          <XMLVersion>6</XMLVersion>
          <_Type>Operator</_Type>
          <_OP>5</_OP>
          <MeasureLogicNode>
            <XMLVersion>6</XMLVersion>
            <_Type>Operator</_Type>
            <_OP>8</_OP>
            <MeasureLogicNode>
              <XMLVersion>6</XMLVersion>
              <_Type>Expression</_Type>
              <_Name>_Grid_Touch_Position</_Name>
              <_Special>None</_Special>
              <_SubItem>FALSE</_SubItem>
            </MeasureLogicNode>
            <MeasureLogicNode>
              <XMLVersion>6</XMLVersion>
              <_Type>ConstantVar</_Type>
              <_Value>3</_Value>
            </MeasureLogicNode>
          </MeasureLogicNode>
          <MeasureLogicNode>
            <XMLVersion>6</XMLVersion>
            <_Type>Operator</_Type>
            <_OP>8</_OP>
            <MeasureLogicNode>
              <XMLVersion>6</XMLVersion>
              <_Type>Expression</_Type>
              <_Name>_Current_Group</_Name>
              <_Special>None</_Special>
              <_SubItem>FALSE</_SubItem>
            </MeasureLogicNode>
            <MeasureLogicNode>
              <XMLVersion>6</XMLVersion>
              <_Type>ConstantVar</_Type>
              <_Value>7</_Value>
            </MeasureLogicNode>
          </MeasureLogicNode>
        </MeasureLogicNode>
        <MeasureLogicNode>
          <XMLVersion>6</XMLVersion>
          <_Type>Operator</_Type>
          <_OP>8</_OP>
          <MeasureLogicNode>
            <XMLVersion>6</XMLVersion>
            <_Type>Expression</_Type>
            <_Name>Location</_Name>
            <_Special>None</_Special>
            <_SubItem>FALSE</_SubItem>
          </MeasureLogicNode>
          <MeasureLogicNode>
            <XMLVersion>6</XMLVersion>
            <_Type>ConstantVar</_Type>
            <_Value>3</_Value>
          </MeasureLogicNode>
        </MeasureLogicNode>
      </MeasureLogicNode>
      <_DisplayThisColumn>true</_DisplayThisColumn>
    </MeasurePoint>
  </MeasurePath>
  <MeasurePath>
    <XMLVersion>4</XMLVersion>
    <_Name>L-T3-C4</_Name>
    <_Type>LastFirst</_Type>
    <_IgnoreZero>false</_IgnoreZero>
    <_AllowEqual>true</_AllowEqual>
    <_NodeCount>2</_NodeCount>
    <MeasurePoint>
      <XMLVersion>4</XMLVersion>
      <_Name>Stimulus On</_Name>
      <_Type>Normal</_Type>
      <_Design_Sch />
      <_Design_Env />
      <MeasureLogicNode>
        <XMLVersion>6</XMLVersion>
        <_Type>Operator</_Type>
        <_OP>5</_OP>
        <MeasureLogicNode>
          <XMLVersion>6</XMLVersion>
          <_Type>Operator</_Type>
          <_OP>5</_OP>
          <MeasureLogicNode>
            <XMLVersion>6</XMLVersion>
            <_Type>Operator</_Type>
            <_OP>8</_OP>
            <MeasureLogicNode>
              <XMLVersion>6</XMLVersion>
              <_Type>Expression</_Type>
              <_Name>Location</_Name>
              <_Special>None</_Special>
              <_SubItem>FALSE</_SubItem>
            </MeasureLogicNode>
            <MeasureLogicNode>
              <XMLVersion>6</XMLVersion>
              <_Type>ConstantVar</_Type>
              <_Value>3</_Value>
            </MeasureLogicNode>
          </MeasureLogicNode>
          <MeasureLogicNode>
            <XMLVersion>6</XMLVersion>
            <_Type>Operator</_Type>
            <_OP>5</_OP>
            <MeasureLogicNode>
              <XMLVersion>6</XMLVersion>
              <_Type>Expression</_Type>
              <_Name>_Image_Displayed</_Name>
              <_Special>None</_Special>
              <_SubItem>FALSE</_SubItem>
            </MeasureLogicNode>
            <MeasureLogicNode>
              <XMLVersion>6</XMLVersion>
              <_Type>Expression</_Type>
              <_Name>v_Lamp</_Name>
              <_Special>None</_Special>
              <_SubItem>FALSE</_SubItem>
            </MeasureLogicNode>
          </MeasureLogicNode>
        </MeasureLogicNode>
        <MeasureLogicNode>
          <XMLVersion>6</XMLVersion>
          <_Type>Operator</_Type>
          <_OP>8</_OP>
          <MeasureLogicNode>
            <XMLVersion>6</XMLVersion>
            <_Type>Expression</_Type>
            <_Name>_Current_Group</_Name>
            <_Special>None</_Special>
            <_SubItem>FALSE</_SubItem>
          </MeasureLogicNode>
          <MeasureLogicNode>
            <XMLVersion>6</XMLVersion>
            <_Type>ConstantVar</_Type>
            <_Value>4</_Value>
          </MeasureLogicNode>
        </MeasureLogicNode>
      </MeasureLogicNode>
      <_DisplayThisColumn>true</_DisplayThisColumn>
    </MeasurePoint>
    <MeasurePoint>
      <XMLVersion>4</XMLVersion>
      <_Name>Correct Response</_Name>
      <_Type>Normal</_Type>
      <_Design_Sch />
      <_Design_Env />
      <MeasureLogicNode>
        <XMLVersion>6</XMLVersion>
        <_Type>Operator</_Type>
        <_OP>5</_OP>
        <MeasureLogicNode>
          <XMLVersion>6</XMLVersion>
          <_Type>Operator</_Type>
          <_OP>5</_OP>
          <MeasureLogicNode>
            <XMLVersion>6</XMLVersion>
            <_Type>Operator</_Type>
            <_OP>8</_OP>
            <MeasureLogicNode>
              <XMLVersion>6</XMLVersion>
              <_Type>Expression</_Type>
              <_Name>_Grid_Touch_Position</_Name>
              <_Special>None</_Special>
              <_SubItem>FALSE</_SubItem>
            </MeasureLogicNode>
            <MeasureLogicNode>
              <XMLVersion>6</XMLVersion>
              <_Type>ConstantVar</_Type>
              <_Value>4</_Value>
            </MeasureLogicNode>
          </MeasureLogicNode>
          <MeasureLogicNode>
            <XMLVersion>6</XMLVersion>
            <_Type>Operator</_Type>
            <_OP>8</_OP>
            <MeasureLogicNode>
              <XMLVersion>6</XMLVersion>
              <_Type>Expression</_Type>
              <_Name>_Current_Group</_Name>
              <_Special>None</_Special>
              <_SubItem>FALSE</_SubItem>
            </MeasureLogicNode>
            <MeasureLogicNode>
              <XMLVersion>6</XMLVersion>
              <_Type>ConstantVar</_Type>
              <_Value>7</_Value>
            </MeasureLogicNode>
          </MeasureLogicNode>
        </MeasureLogicNode>
        <MeasureLogicNode>
          <XMLVersion>6</XMLVersion>
          <_Type>Operator</_Type>
          <_OP>8</_OP>
          <MeasureLogicNode>
            <XMLVersion>6</XMLVersion>
            <_Type>Expression</_Type>
            <_Name>Location</_Name>
            <_Special>None</_Special>
            <_SubItem>FALSE</_SubItem>
          </MeasureLogicNode>
          <MeasureLogicNode>
            <XMLVersion>6</XMLVersion>
            <_Type>ConstantVar</_Type>
            <_Value>3</_Value>
          </MeasureLogicNode>
        </MeasureLogicNode>
      </MeasureLogicNode>
      <_DisplayThisColumn>true</_DisplayThisColumn>
    </MeasurePoint>
  </MeasurePath>
  <MeasurePath>
    <XMLVersion>4</XMLVersion>
    <_Name>L-T3-C5</_Name>
    <_Type>LastFirst</_Type>
    <_IgnoreZero>false</_IgnoreZero>
    <_AllowEqual>true</_AllowEqual>
    <_NodeCount>2</_NodeCount>
    <MeasurePoint>
      <XMLVersion>4</XMLVersion>
      <_Name>Stimulus On</_Name>
      <_Type>Normal</_Type>
      <_Design_Sch />
      <_Design_Env />
      <MeasureLogicNode>
        <XMLVersion>6</XMLVersion>
        <_Type>Operator</_Type>
        <_OP>5</_OP>
        <MeasureLogicNode>
          <XMLVersion>6</XMLVersion>
          <_Type>Operator</_Type>
          <_OP>5</_OP>
          <MeasureLogicNode>
            <XMLVersion>6</XMLVersion>
            <_Type>Operator</_Type>
            <_OP>8</_OP>
            <MeasureLogicNode>
              <XMLVersion>6</XMLVersion>
              <_Type>Expression</_Type>
              <_Name>Location</_Name>
              <_Special>None</_Special>
              <_SubItem>FALSE</_SubItem>
            </MeasureLogicNode>
            <MeasureLogicNode>
              <XMLVersion>6</XMLVersion>
              <_Type>ConstantVar</_Type>
              <_Value>3</_Value>
            </MeasureLogicNode>
          </MeasureLogicNode>
          <MeasureLogicNode>
            <XMLVersion>6</XMLVersion>
            <_Type>Operator</_Type>
            <_OP>5</_OP>
            <MeasureLogicNode>
              <XMLVersion>6</XMLVersion>
              <_Type>Expression</_Type>
              <_Name>_Image_Displayed</_Name>
              <_Special>None</_Special>
              <_SubItem>FALSE</_SubItem>
            </MeasureLogicNode>
            <MeasureLogicNode>
              <XMLVersion>6</XMLVersion>
              <_Type>Expression</_Type>
              <_Name>v_Lamp</_Name>
              <_Special>None</_Special>
              <_SubItem>FALSE</_SubItem>
            </MeasureLogicNode>
          </MeasureLogicNode>
        </MeasureLogicNode>
        <MeasureLogicNode>
          <XMLVersion>6</XMLVersion>
          <_Type>Operator</_Type>
          <_OP>8</_OP>
          <MeasureLogicNode>
            <XMLVersion>6</XMLVersion>
            <_Type>Expression</_Type>
            <_Name>_Current_Group</_Name>
            <_Special>None</_Special>
            <_SubItem>FALSE</_SubItem>
          </MeasureLogicNode>
          <MeasureLogicNode>
            <XMLVersion>6</XMLVersion>
            <_Type>ConstantVar</_Type>
            <_Value>4</_Value>
          </MeasureLogicNode>
        </MeasureLogicNode>
      </MeasureLogicNode>
      <_DisplayThisColumn>true</_DisplayThisColumn>
    </MeasurePoint>
    <MeasurePoint>
      <XMLVersion>4</XMLVersion>
      <_Name>Correct Response</_Name>
      <_Type>Normal</_Type>
      <_Design_Sch />
      <_Design_Env />
      <MeasureLogicNode>
        <XMLVersion>6</XMLVersion>
        <_Type>Operator</_Type>
        <_OP>5</_OP>
        <MeasureLogicNode>
          <XMLVersion>6</XMLVersion>
          <_Type>Operator</_Type>
          <_OP>5</_OP>
          <MeasureLogicNode>
            <XMLVersion>6</XMLVersion>
            <_Type>Operator</_Type>
            <_OP>8</_OP>
            <MeasureLogicNode>
              <XMLVersion>6</XMLVersion>
              <_Type>Expression</_Type>
              <_Name>_Grid_Touch_Position</_Name>
              <_Special>None</_Special>
              <_SubItem>FALSE</_SubItem>
            </MeasureLogicNode>
            <MeasureLogicNode>
              <XMLVersion>6</XMLVersion>
              <_Type>ConstantVar</_Type>
              <_Value>5</_Value>
            </MeasureLogicNode>
          </MeasureLogicNode>
          <MeasureLogicNode>
            <XMLVersion>6</XMLVersion>
            <_Type>Operator</_Type>
            <_OP>8</_OP>
            <MeasureLogicNode>
              <XMLVersion>6</XMLVersion>
              <_Type>Expression</_Type>
              <_Name>_Current_Group</_Name>
              <_Special>None</_Special>
              <_SubItem>FALSE</_SubItem>
            </MeasureLogicNode>
            <MeasureLogicNode>
              <XMLVersion>6</XMLVersion>
              <_Type>ConstantVar</_Type>
              <_Value>7</_Value>
            </MeasureLogicNode>
          </MeasureLogicNode>
        </MeasureLogicNode>
        <MeasureLogicNode>
          <XMLVersion>6</XMLVersion>
          <_Type>Operator</_Type>
          <_OP>8</_OP>
          <MeasureLogicNode>
            <XMLVersion>6</XMLVersion>
            <_Type>Expression</_Type>
            <_Name>Location</_Name>
            <_Special>None</_Special>
            <_SubItem>FALSE</_SubItem>
          </MeasureLogicNode>
          <MeasureLogicNode>
            <XMLVersion>6</XMLVersion>
            <_Type>ConstantVar</_Type>
            <_Value>3</_Value>
          </MeasureLogicNode>
        </MeasureLogicNode>
      </MeasureLogicNode>
      <_DisplayThisColumn>true</_DisplayThisColumn>
    </MeasurePoint>
  </MeasurePath>
  <MeasurePath>
    <XMLVersion>4</XMLVersion>
    <_Name>L-T5-C1</_Name>
    <_Type>LastFirst</_Type>
    <_IgnoreZero>false</_IgnoreZero>
    <_AllowEqual>true</_AllowEqual>
    <_NodeCount>2</_NodeCount>
    <MeasurePoint>
      <XMLVersion>4</XMLVersion>
      <_Name>Stimulus On</_Name>
      <_Type>Normal</_Type>
      <_Design_Sch />
      <_Design_Env />
      <MeasureLogicNode>
        <XMLVersion>6</XMLVersion>
        <_Type>Operator</_Type>
        <_OP>5</_OP>
        <MeasureLogicNode>
          <XMLVersion>6</XMLVersion>
          <_Type>Operator</_Type>
          <_OP>5</_OP>
          <MeasureLogicNode>
            <XMLVersion>6</XMLVersion>
            <_Type>Operator</_Type>
            <_OP>8</_OP>
            <MeasureLogicNode>
              <XMLVersion>6</XMLVersion>
              <_Type>Expression</_Type>
              <_Name>Location</_Name>
              <_Special>None</_Special>
              <_SubItem>FALSE</_SubItem>
            </MeasureLogicNode>
            <MeasureLogicNode>
              <XMLVersion>6</XMLVersion>
              <_Type>ConstantVar</_Type>
              <_Value>5</_Value>
            </MeasureLogicNode>
          </MeasureLogicNode>
          <MeasureLogicNode>
            <XMLVersion>6</XMLVersion>
            <_Type>Operator</_Type>
            <_OP>5</_OP>
            <MeasureLogicNode>
              <XMLVersion>6</XMLVersion>
              <_Type>Expression</_Type>
              <_Name>_Image_Displayed</_Name>
              <_Special>None</_Special>
              <_SubItem>FALSE</_SubItem>
            </MeasureLogicNode>
            <MeasureLogicNode>
              <XMLVersion>6</XMLVersion>
              <_Type>Expression</_Type>
              <_Name>v_Lamp</_Name>
              <_Special>None</_Special>
              <_SubItem>FALSE</_SubItem>
            </MeasureLogicNode>
          </MeasureLogicNode>
        </MeasureLogicNode>
        <MeasureLogicNode>
          <XMLVersion>6</XMLVersion>
          <_Type>Operator</_Type>
          <_OP>8</_OP>
          <MeasureLogicNode>
            <XMLVersion>6</XMLVersion>
            <_Type>Expression</_Type>
            <_Name>_Current_Group</_Name>
            <_Special>None</_Special>
            <_SubItem>FALSE</_SubItem>
          </MeasureLogicNode>
          <MeasureLogicNode>
            <XMLVersion>6</XMLVersion>
            <_Type>ConstantVar</_Type>
            <_Value>4</_Value>
          </MeasureLogicNode>
        </MeasureLogicNode>
      </MeasureLogicNode>
      <_DisplayThisColumn>true</_DisplayThisColumn>
    </MeasurePoint>
    <MeasurePoint>
      <XMLVersion>4</XMLVersion>
      <_Name>Correct Response</_Name>
      <_Type>Normal</_Type>
      <_Design_Sch />
      <_Design_Env />
      <MeasureLogicNode>
        <XMLVersion>6</XMLVersion>
        <_Type>Operator</_Type>
        <_OP>5</_OP>
        <MeasureLogicNode>
          <XMLVersion>6</XMLVersion>
          <_Type>Operator</_Type>
          <_OP>5</_OP>
          <MeasureLogicNode>
            <XMLVersion>6</XMLVersion>
            <_Type>Operator</_Type>
            <_OP>8</_OP>
            <MeasureLogicNode>
              <XMLVersion>6</XMLVersion>
              <_Type>Expression</_Type>
              <_Name>_Grid_Touch_Position</_Name>
              <_Special>None</_Special>
              <_SubItem>FALSE</_SubItem>
            </MeasureLogicNode>
            <MeasureLogicNode>
              <XMLVersion>6</XMLVersion>
              <_Type>ConstantVar</_Type>
              <_Value>1</_Value>
            </MeasureLogicNode>
          </MeasureLogicNode>
          <MeasureLogicNode>
            <XMLVersion>6</XMLVersion>
            <_Type>Operator</_Type>
            <_OP>8</_OP>
            <MeasureLogicNode>
              <XMLVersion>6</XMLVersion>
              <_Type>Expression</_Type>
              <_Name>_Current_Group</_Name>
              <_Special>None</_Special>
              <_SubItem>FALSE</_SubItem>
            </MeasureLogicNode>
            <MeasureLogicNode>
              <XMLVersion>6</XMLVersion>
              <_Type>ConstantVar</_Type>
              <_Value>7</_Value>
            </MeasureLogicNode>
          </MeasureLogicNode>
        </MeasureLogicNode>
        <MeasureLogicNode>
          <XMLVersion>6</XMLVersion>
          <_Type>Operator</_Type>
          <_OP>8</_OP>
          <MeasureLogicNode>
            <XMLVersion>6</XMLVersion>
            <_Type>Expression</_Type>
            <_Name>Location</_Name>
            <_Special>None</_Special>
            <_SubItem>FALSE</_SubItem>
          </MeasureLogicNode>
          <MeasureLogicNode>
            <XMLVersion>6</XMLVersion>
            <_Type>ConstantVar</_Type>
            <_Value>5</_Value>
          </MeasureLogicNode>
        </MeasureLogicNode>
      </MeasureLogicNode>
      <_DisplayThisColumn>true</_DisplayThisColumn>
    </MeasurePoint>
  </MeasurePath>
  <MeasurePath>
    <XMLVersion>4</XMLVersion>
    <_Name>L-T5-C2</_Name>
    <_Type>LastFirst</_Type>
    <_IgnoreZero>false</_IgnoreZero>
    <_AllowEqual>true</_AllowEqual>
    <_NodeCount>2</_NodeCount>
    <MeasurePoint>
      <XMLVersion>4</XMLVersion>
      <_Name>Stimulus On</_Name>
      <_Type>Normal</_Type>
      <_Design_Sch />
      <_Design_Env />
      <MeasureLogicNode>
        <XMLVersion>6</XMLVersion>
        <_Type>Operator</_Type>
        <_OP>5</_OP>
        <MeasureLogicNode>
          <XMLVersion>6</XMLVersion>
          <_Type>Operator</_Type>
          <_OP>5</_OP>
          <MeasureLogicNode>
            <XMLVersion>6</XMLVersion>
            <_Type>Operator</_Type>
            <_OP>8</_OP>
            <MeasureLogicNode>
              <XMLVersion>6</XMLVersion>
              <_Type>Expression</_Type>
              <_Name>Location</_Name>
              <_Special>None</_Special>
              <_SubItem>FALSE</_SubItem>
            </MeasureLogicNode>
            <MeasureLogicNode>
              <XMLVersion>6</XMLVersion>
              <_Type>ConstantVar</_Type>
              <_Value>5</_Value>
            </MeasureLogicNode>
          </MeasureLogicNode>
          <MeasureLogicNode>
            <XMLVersion>6</XMLVersion>
            <_Type>Operator</_Type>
            <_OP>5</_OP>
            <MeasureLogicNode>
              <XMLVersion>6</XMLVersion>
              <_Type>Expression</_Type>
              <_Name>_Image_Displayed</_Name>
              <_Special>None</_Special>
              <_SubItem>FALSE</_SubItem>
            </MeasureLogicNode>
            <MeasureLogicNode>
              <XMLVersion>6</XMLVersion>
              <_Type>Expression</_Type>
              <_Name>v_Lamp</_Name>
              <_Special>None</_Special>
              <_SubItem>FALSE</_SubItem>
            </MeasureLogicNode>
          </MeasureLogicNode>
        </MeasureLogicNode>
        <MeasureLogicNode>
          <XMLVersion>6</XMLVersion>
          <_Type>Operator</_Type>
          <_OP>8</_OP>
          <MeasureLogicNode>
            <XMLVersion>6</XMLVersion>
            <_Type>Expression</_Type>
            <_Name>_Current_Group</_Name>
            <_Special>None</_Special>
            <_SubItem>FALSE</_SubItem>
          </MeasureLogicNode>
          <MeasureLogicNode>
            <XMLVersion>6</XMLVersion>
            <_Type>ConstantVar</_Type>
            <_Value>4</_Value>
          </MeasureLogicNode>
        </MeasureLogicNode>
      </MeasureLogicNode>
      <_DisplayThisColumn>true</_DisplayThisColumn>
    </MeasurePoint>
    <MeasurePoint>
      <XMLVersion>4</XMLVersion>
      <_Name>Correct Response</_Name>
      <_Type>Normal</_Type>
      <_Design_Sch />
      <_Design_Env />
      <MeasureLogicNode>
        <XMLVersion>6</XMLVersion>
        <_Type>Operator</_Type>
        <_OP>5</_OP>
        <MeasureLogicNode>
          <XMLVersion>6</XMLVersion>
          <_Type>Operator</_Type>
          <_OP>5</_OP>
          <MeasureLogicNode>
            <XMLVersion>6</XMLVersion>
            <_Type>Operator</_Type>
            <_OP>8</_OP>
            <MeasureLogicNode>
              <XMLVersion>6</XMLVersion>
              <_Type>Expression</_Type>
              <_Name>_Grid_Touch_Position</_Name>
              <_Special>None</_Special>
              <_SubItem>FALSE</_SubItem>
            </MeasureLogicNode>
            <MeasureLogicNode>
              <XMLVersion>6</XMLVersion>
              <_Type>ConstantVar</_Type>
              <_Value>2</_Value>
            </MeasureLogicNode>
          </MeasureLogicNode>
          <MeasureLogicNode>
            <XMLVersion>6</XMLVersion>
            <_Type>Operator</_Type>
            <_OP>8</_OP>
            <MeasureLogicNode>
              <XMLVersion>6</XMLVersion>
              <_Type>Expression</_Type>
              <_Name>_Current_Group</_Name>
              <_Special>None</_Special>
              <_SubItem>FALSE</_SubItem>
            </MeasureLogicNode>
            <MeasureLogicNode>
              <XMLVersion>6</XMLVersion>
              <_Type>ConstantVar</_Type>
              <_Value>7</_Value>
            </MeasureLogicNode>
          </MeasureLogicNode>
        </MeasureLogicNode>
        <MeasureLogicNode>
          <XMLVersion>6</XMLVersion>
          <_Type>Operator</_Type>
          <_OP>8</_OP>
          <MeasureLogicNode>
            <XMLVersion>6</XMLVersion>
            <_Type>Expression</_Type>
            <_Name>Location</_Name>
            <_Special>None</_Special>
            <_SubItem>FALSE</_SubItem>
          </MeasureLogicNode>
          <MeasureLogicNode>
            <XMLVersion>6</XMLVersion>
            <_Type>ConstantVar</_Type>
            <_Value>5</_Value>
          </MeasureLogicNode>
        </MeasureLogicNode>
      </MeasureLogicNode>
      <_DisplayThisColumn>true</_DisplayThisColumn>
    </MeasurePoint>
  </MeasurePath>
  <MeasurePath>
    <XMLVersion>4</XMLVersion>
    <_Name>L-T5-C3</_Name>
    <_Type>LastFirst</_Type>
    <_IgnoreZero>false</_IgnoreZero>
    <_AllowEqual>true</_AllowEqual>
    <_NodeCount>2</_NodeCount>
    <MeasurePoint>
      <XMLVersion>4</XMLVersion>
      <_Name>Stimulus On</_Name>
      <_Type>Normal</_Type>
      <_Design_Sch />
      <_Design_Env />
      <MeasureLogicNode>
        <XMLVersion>6</XMLVersion>
        <_Type>Operator</_Type>
        <_OP>5</_OP>
        <MeasureLogicNode>
          <XMLVersion>6</XMLVersion>
          <_Type>Operator</_Type>
          <_OP>5</_OP>
          <MeasureLogicNode>
            <XMLVersion>6</XMLVersion>
            <_Type>Operator</_Type>
            <_OP>8</_OP>
            <MeasureLogicNode>
              <XMLVersion>6</XMLVersion>
              <_Type>Expression</_Type>
              <_Name>Location</_Name>
              <_Special>None</_Special>
              <_SubItem>FALSE</_SubItem>
            </MeasureLogicNode>
            <MeasureLogicNode>
              <XMLVersion>6</XMLVersion>
              <_Type>ConstantVar</_Type>
              <_Value>5</_Value>
            </MeasureLogicNode>
          </MeasureLogicNode>
          <MeasureLogicNode>
            <XMLVersion>6</XMLVersion>
            <_Type>Operator</_Type>
            <_OP>5</_OP>
            <MeasureLogicNode>
              <XMLVersion>6</XMLVersion>
              <_Type>Expression</_Type>
              <_Name>_Image_Displayed</_Name>
              <_Special>None</_Special>
              <_SubItem>FALSE</_SubItem>
            </MeasureLogicNode>
            <MeasureLogicNode>
              <XMLVersion>6</XMLVersion>
              <_Type>Expression</_Type>
              <_Name>v_Lamp</_Name>
              <_Special>None</_Special>
              <_SubItem>FALSE</_SubItem>
            </MeasureLogicNode>
          </MeasureLogicNode>
        </MeasureLogicNode>
        <MeasureLogicNode>
          <XMLVersion>6</XMLVersion>
          <_Type>Operator</_Type>
          <_OP>8</_OP>
          <MeasureLogicNode>
            <XMLVersion>6</XMLVersion>
            <_Type>Expression</_Type>
            <_Name>_Current_Group</_Name>
            <_Special>None</_Special>
            <_SubItem>FALSE</_SubItem>
          </MeasureLogicNode>
          <MeasureLogicNode>
            <XMLVersion>6</XMLVersion>
            <_Type>ConstantVar</_Type>
            <_Value>4</_Value>
          </MeasureLogicNode>
        </MeasureLogicNode>
      </MeasureLogicNode>
      <_DisplayThisColumn>true</_DisplayThisColumn>
    </MeasurePoint>
    <MeasurePoint>
      <XMLVersion>4</XMLVersion>
      <_Name>Correct Response</_Name>
      <_Type>Normal</_Type>
      <_Design_Sch />
      <_Design_Env />
      <MeasureLogicNode>
        <XMLVersion>6</XMLVersion>
        <_Type>Operator</_Type>
        <_OP>5</_OP>
        <MeasureLogicNode>
          <XMLVersion>6</XMLVersion>
          <_Type>Operator</_Type>
          <_OP>5</_OP>
          <MeasureLogicNode>
            <XMLVersion>6</XMLVersion>
            <_Type>Operator</_Type>
            <_OP>8</_OP>
            <MeasureLogicNode>
              <XMLVersion>6</XMLVersion>
              <_Type>Expression</_Type>
              <_Name>_Grid_Touch_Position</_Name>
              <_Special>None</_Special>
              <_SubItem>FALSE</_SubItem>
            </MeasureLogicNode>
            <MeasureLogicNode>
              <XMLVersion>6</XMLVersion>
              <_Type>ConstantVar</_Type>
              <_Value>3</_Value>
            </MeasureLogicNode>
          </MeasureLogicNode>
          <MeasureLogicNode>
            <XMLVersion>6</XMLVersion>
            <_Type>Operator</_Type>
            <_OP>8</_OP>
            <MeasureLogicNode>
              <XMLVersion>6</XMLVersion>
              <_Type>Expression</_Type>
              <_Name>_Current_Group</_Name>
              <_Special>None</_Special>
              <_SubItem>FALSE</_SubItem>
            </MeasureLogicNode>
            <MeasureLogicNode>
              <XMLVersion>6</XMLVersion>
              <_Type>ConstantVar</_Type>
              <_Value>7</_Value>
            </MeasureLogicNode>
          </MeasureLogicNode>
        </MeasureLogicNode>
        <MeasureLogicNode>
          <XMLVersion>6</XMLVersion>
          <_Type>Operator</_Type>
          <_OP>8</_OP>
          <MeasureLogicNode>
            <XMLVersion>6</XMLVersion>
            <_Type>Expression</_Type>
            <_Name>Location</_Name>
            <_Special>None</_Special>
            <_SubItem>FALSE</_SubItem>
          </MeasureLogicNode>
          <MeasureLogicNode>
            <XMLVersion>6</XMLVersion>
            <_Type>ConstantVar</_Type>
            <_Value>5</_Value>
          </MeasureLogicNode>
        </MeasureLogicNode>
      </MeasureLogicNode>
      <_DisplayThisColumn>true</_DisplayThisColumn>
    </MeasurePoint>
  </MeasurePath>
  <MeasurePath>
    <XMLVersion>4</XMLVersion>
    <_Name>L-T5-C4</_Name>
    <_Type>LastFirst</_Type>
    <_IgnoreZero>false</_IgnoreZero>
    <_AllowEqual>true</_AllowEqual>
    <_NodeCount>2</_NodeCount>
    <MeasurePoint>
      <XMLVersion>4</XMLVersion>
      <_Name>Stimulus On</_Name>
      <_Type>Normal</_Type>
      <_Design_Sch />
      <_Design_Env />
      <MeasureLogicNode>
        <XMLVersion>6</XMLVersion>
        <_Type>Operator</_Type>
        <_OP>5</_OP>
        <MeasureLogicNode>
          <XMLVersion>6</XMLVersion>
          <_Type>Operator</_Type>
          <_OP>5</_OP>
          <MeasureLogicNode>
            <XMLVersion>6</XMLVersion>
            <_Type>Operator</_Type>
            <_OP>8</_OP>
            <MeasureLogicNode>
              <XMLVersion>6</XMLVersion>
              <_Type>Expression</_Type>
              <_Name>Location</_Name>
              <_Special>None</_Special>
              <_SubItem>FALSE</_SubItem>
            </MeasureLogicNode>
            <MeasureLogicNode>
              <XMLVersion>6</XMLVersion>
              <_Type>ConstantVar</_Type>
              <_Value>5</_Value>
            </MeasureLogicNode>
          </MeasureLogicNode>
          <MeasureLogicNode>
            <XMLVersion>6</XMLVersion>
            <_Type>Operator</_Type>
            <_OP>5</_OP>
            <MeasureLogicNode>
              <XMLVersion>6</XMLVersion>
              <_Type>Expression</_Type>
              <_Name>_Image_Displayed</_Name>
              <_Special>None</_Special>
              <_SubItem>FALSE</_SubItem>
            </MeasureLogicNode>
            <MeasureLogicNode>
              <XMLVersion>6</XMLVersion>
              <_Type>Expression</_Type>
              <_Name>v_Lamp</_Name>
              <_Special>None</_Special>
              <_SubItem>FALSE</_SubItem>
            </MeasureLogicNode>
          </MeasureLogicNode>
        </MeasureLogicNode>
        <MeasureLogicNode>
          <XMLVersion>6</XMLVersion>
          <_Type>Operator</_Type>
          <_OP>8</_OP>
          <MeasureLogicNode>
            <XMLVersion>6</XMLVersion>
            <_Type>Expression</_Type>
            <_Name>_Current_Group</_Name>
            <_Special>None</_Special>
            <_SubItem>FALSE</_SubItem>
          </MeasureLogicNode>
          <MeasureLogicNode>
            <XMLVersion>6</XMLVersion>
            <_Type>ConstantVar</_Type>
            <_Value>4</_Value>
          </MeasureLogicNode>
        </MeasureLogicNode>
      </MeasureLogicNode>
      <_DisplayThisColumn>true</_DisplayThisColumn>
    </MeasurePoint>
    <MeasurePoint>
      <XMLVersion>4</XMLVersion>
      <_Name>Correct Response</_Name>
      <_Type>Normal</_Type>
      <_Design_Sch />
      <_Design_Env />
      <MeasureLogicNode>
        <XMLVersion>6</XMLVersion>
        <_Type>Operator</_Type>
        <_OP>5</_OP>
        <MeasureLogicNode>
          <XMLVersion>6</XMLVersion>
          <_Type>Operator</_Type>
          <_OP>5</_OP>
          <MeasureLogicNode>
            <XMLVersion>6</XMLVersion>
            <_Type>Operator</_Type>
            <_OP>8</_OP>
            <MeasureLogicNode>
              <XMLVersion>6</XMLVersion>
              <_Type>Expression</_Type>
              <_Name>_Grid_Touch_Position</_Name>
              <_Special>None</_Special>
              <_SubItem>FALSE</_SubItem>
            </MeasureLogicNode>
            <MeasureLogicNode>
              <XMLVersion>6</XMLVersion>
              <_Type>ConstantVar</_Type>
              <_Value>4</_Value>
            </MeasureLogicNode>
          </MeasureLogicNode>
          <MeasureLogicNode>
            <XMLVersion>6</XMLVersion>
            <_Type>Operator</_Type>
            <_OP>8</_OP>
            <MeasureLogicNode>
              <XMLVersion>6</XMLVersion>
              <_Type>Expression</_Type>
              <_Name>_Current_Group</_Name>
              <_Special>None</_Special>
              <_SubItem>FALSE</_SubItem>
            </MeasureLogicNode>
            <MeasureLogicNode>
              <XMLVersion>6</XMLVersion>
              <_Type>ConstantVar</_Type>
              <_Value>7</_Value>
            </MeasureLogicNode>
          </MeasureLogicNode>
        </MeasureLogicNode>
        <MeasureLogicNode>
          <XMLVersion>6</XMLVersion>
          <_Type>Operator</_Type>
          <_OP>8</_OP>
          <MeasureLogicNode>
            <XMLVersion>6</XMLVersion>
            <_Type>Expression</_Type>
            <_Name>Location</_Name>
            <_Special>None</_Special>
            <_SubItem>FALSE</_SubItem>
          </MeasureLogicNode>
          <MeasureLogicNode>
            <XMLVersion>6</XMLVersion>
            <_Type>ConstantVar</_Type>
            <_Value>5</_Value>
          </MeasureLogicNode>
        </MeasureLogicNode>
      </MeasureLogicNode>
      <_DisplayThisColumn>true</_DisplayThisColumn>
    </MeasurePoint>
  </MeasurePath>
  <MeasurePath>
    <XMLVersion>4</XMLVersion>
    <_Name>L-T5-C5</_Name>
    <_Type>LastFirst</_Type>
    <_IgnoreZero>false</_IgnoreZero>
    <_AllowEqual>true</_AllowEqual>
    <_NodeCount>2</_NodeCount>
    <MeasurePoint>
      <XMLVersion>4</XMLVersion>
      <_Name>Stimulus On</_Name>
      <_Type>Normal</_Type>
      <_Design_Sch />
      <_Design_Env />
      <MeasureLogicNode>
        <XMLVersion>6</XMLVersion>
        <_Type>Operator</_Type>
        <_OP>5</_OP>
        <MeasureLogicNode>
          <XMLVersion>6</XMLVersion>
          <_Type>Operator</_Type>
          <_OP>5</_OP>
          <MeasureLogicNode>
            <XMLVersion>6</XMLVersion>
            <_Type>Operator</_Type>
            <_OP>8</_OP>
            <MeasureLogicNode>
              <XMLVersion>6</XMLVersion>
              <_Type>Expression</_Type>
              <_Name>Location</_Name>
              <_Special>None</_Special>
              <_SubItem>FALSE</_SubItem>
            </MeasureLogicNode>
            <MeasureLogicNode>
              <XMLVersion>6</XMLVersion>
              <_Type>ConstantVar</_Type>
              <_Value>5</_Value>
            </MeasureLogicNode>
          </MeasureLogicNode>
          <MeasureLogicNode>
            <XMLVersion>6</XMLVersion>
            <_Type>Operator</_Type>
            <_OP>5</_OP>
            <MeasureLogicNode>
              <XMLVersion>6</XMLVersion>
              <_Type>Expression</_Type>
              <_Name>_Image_Displayed</_Name>
              <_Special>None</_Special>
              <_SubItem>FALSE</_SubItem>
            </MeasureLogicNode>
            <MeasureLogicNode>
              <XMLVersion>6</XMLVersion>
              <_Type>Expression</_Type>
              <_Name>v_Lamp</_Name>
              <_Special>None</_Special>
              <_SubItem>FALSE</_SubItem>
            </MeasureLogicNode>
          </MeasureLogicNode>
        </MeasureLogicNode>
        <MeasureLogicNode>
          <XMLVersion>6</XMLVersion>
          <_Type>Operator</_Type>
          <_OP>8</_OP>
          <MeasureLogicNode>
            <XMLVersion>6</XMLVersion>
            <_Type>Expression</_Type>
            <_Name>_Current_Group</_Name>
            <_Special>None</_Special>
            <_SubItem>FALSE</_SubItem>
          </MeasureLogicNode>
          <MeasureLogicNode>
            <XMLVersion>6</XMLVersion>
            <_Type>ConstantVar</_Type>
            <_Value>4</_Value>
          </MeasureLogicNode>
        </MeasureLogicNode>
      </MeasureLogicNode>
      <_DisplayThisColumn>true</_DisplayThisColumn>
    </MeasurePoint>
    <MeasurePoint>
      <XMLVersion>4</XMLVersion>
      <_Name>Correct Response</_Name>
      <_Type>Normal</_Type>
      <_Design_Sch />
      <_Design_Env />
      <MeasureLogicNode>
        <XMLVersion>6</XMLVersion>
        <_Type>Operator</_Type>
        <_OP>5</_OP>
        <MeasureLogicNode>
          <XMLVersion>6</XMLVersion>
          <_Type>Operator</_Type>
          <_OP>5</_OP>
          <MeasureLogicNode>
            <XMLVersion>6</XMLVersion>
            <_Type>Operator</_Type>
            <_OP>8</_OP>
            <MeasureLogicNode>
              <XMLVersion>6</XMLVersion>
              <_Type>Expression</_Type>
              <_Name>_Grid_Touch_Position</_Name>
              <_Special>None</_Special>
              <_SubItem>FALSE</_SubItem>
            </MeasureLogicNode>
            <MeasureLogicNode>
              <XMLVersion>6</XMLVersion>
              <_Type>ConstantVar</_Type>
              <_Value>5</_Value>
            </MeasureLogicNode>
          </MeasureLogicNode>
          <MeasureLogicNode>
            <XMLVersion>6</XMLVersion>
            <_Type>Operator</_Type>
            <_OP>8</_OP>
            <MeasureLogicNode>
              <XMLVersion>6</XMLVersion>
              <_Type>Expression</_Type>
              <_Name>_Current_Group</_Name>
              <_Special>None</_Special>
              <_SubItem>FALSE</_SubItem>
            </MeasureLogicNode>
            <MeasureLogicNode>
              <XMLVersion>6</XMLVersion>
              <_Type>ConstantVar</_Type>
              <_Value>7</_Value>
            </MeasureLogicNode>
          </MeasureLogicNode>
        </MeasureLogicNode>
        <MeasureLogicNode>
          <XMLVersion>6</XMLVersion>
          <_Type>Operator</_Type>
          <_OP>8</_OP>
          <MeasureLogicNode>
            <XMLVersion>6</XMLVersion>
            <_Type>Expression</_Type>
            <_Name>Location</_Name>
            <_Special>None</_Special>
            <_SubItem>FALSE</_SubItem>
          </MeasureLogicNode>
          <MeasureLogicNode>
            <XMLVersion>6</XMLVersion>
            <_Type>ConstantVar</_Type>
            <_Value>5</_Value>
          </MeasureLogicNode>
        </MeasureLogicNode>
      </MeasureLogicNode>
      <_DisplayThisColumn>true</_DisplayThisColumn>
    </MeasurePoint>
  </MeasurePath>
  <MeasurePath>
    <XMLVersion>4</XMLVersion>
    <_Name>Reward Collection Latency</_Name>
    <_Type>LastFirst</_Type>
    <_IgnoreZero>true</_IgnoreZero>
    <_AllowEqual>true</_AllowEqual>
    <_NodeCount>2</_NodeCount>
    <MeasurePoint>
      <XMLVersion>4</XMLVersion>
      <_Name>Start</_Name>
      <_Type>Normal</_Type>
      <_Design_Sch />
      <_Design_Env />
      <MeasureLogicNode>
        <XMLVersion>6</XMLVersion>
        <_Type>Operator</_Type>
        <_OP>5</_OP>
        <MeasureLogicNode>
          <XMLVersion>6</XMLVersion>
          <_Type>Operator</_Type>
          <_OP>8</_OP>
          <MeasureLogicNode>
            <XMLVersion>6</XMLVersion>
            <_Type>Expression</_Type>
            <_Name>_Current_Group</_Name>
            <_Special>None</_Special>
            <_SubItem>FALSE</_SubItem>
          </MeasureLogicNode>
          <MeasureLogicNode>
            <XMLVersion>6</XMLVersion>
            <_Type>ConstantVar</_Type>
            <_Value>8</_Value>
          </MeasureLogicNode>
        </MeasureLogicNode>
        <MeasureLogicNode>
          <XMLVersion>6</XMLVersion>
          <_Type>Operator</_Type>
          <_OP>8</_OP>
          <MeasureLogicNode>
            <XMLVersion>6</XMLVersion>
            <_Type>Expression</_Type>
            <_Name>Feeder #1</_Name>
            <_Special>Trigger</_Special>
            <_SubItem>FALSE</_SubItem>
          </MeasureLogicNode>
          <MeasureLogicNode>
            <XMLVersion>6</XMLVersion>
            <_Type>ConstantTrig</_Type>
            <_Value>1</_Value>
          </MeasureLogicNode>
        </MeasureLogicNode>
      </MeasureLogicNode>
      <_DisplayThisColumn>true</_DisplayThisColumn>
    </MeasurePoint>
    <MeasurePoint>
      <XMLVersion>4</XMLVersion>
      <_Name>End</_Name>
      <_Type>Normal</_Type>
      <_Design_Sch />
      <_Design_Env />
      <MeasureLogicNode>
        <XMLVersion>6</XMLVersion>
        <_Type>Operator</_Type>
        <_OP>8</_OP>
        <MeasureLogicNode>
          <XMLVersion>6</XMLVersion>
          <_Type>Expression</_Type>
          <_Name>Tray #1</_Name>
          <_Special>Trigger</_Special>
          <_SubItem>FALSE</_SubItem>
        </MeasureLogicNode>
        <MeasureLogicNode>
          <XMLVersion>6</XMLVersion>
          <_Type>ConstantTrig</_Type>
          <_Value>1</_Value>
        </MeasureLogicNode>
      </MeasureLogicNode>
      <_DisplayThisColumn>true</_DisplayThisColumn>
    </MeasurePoint>
  </MeasurePath>
  <MeasurePath>
    <XMLVersion>4</XMLVersion>
    <_Name>IR Counters</_Name>
    <_Type>Count</_Type>
    <_IgnoreZero>false</_IgnoreZero>
    <_AllowEqual>true</_AllowEqual>
    <_NodeCount>8</_NodeCount>
    <MeasurePoint>
      <XMLVersion>4</XMLVersion>
      <_Name>FIR_ON+BIR_ON+StimON</_Name>
      <_Type>Count</_Type>
      <_Design_Sch />
      <_Design_Env />
      <MeasureLogicNode>
        <XMLVersion>6</XMLVersion>
        <_Type>Operator</_Type>
        <_OP>5</_OP>
        <MeasureLogicNode>
          <XMLVersion>6</XMLVersion>
          <_Type>Operator</_Type>
          <_OP>5</_OP>
          <MeasureLogicNode>
            <XMLVersion>6</XMLVersion>
            <_Type>Operator</_Type>
            <_OP>8</_OP>
            <MeasureLogicNode>
              <XMLVersion>6</XMLVersion>
              <_Type>Expression</_Type>
              <_Name>_Current_Group</_Name>
              <_Special>None</_Special>
              <_SubItem>FALSE</_SubItem>
            </MeasureLogicNode>
            <MeasureLogicNode>
              <XMLVersion>6</XMLVersion>
              <_Type>ConstantVar</_Type>
              <_Value>4</_Value>
            </MeasureLogicNode>
          </MeasureLogicNode>
          <MeasureLogicNode>
            <XMLVersion>6</XMLVersion>
            <_Type>Operator</_Type>
            <_OP>5</_OP>
            <MeasureLogicNode>
              <XMLVersion>6</XMLVersion>
              <_Type>Expression</_Type>
              <_Name>_Image_Displayed</_Name>
              <_Special>None</_Special>
              <_SubItem>FALSE</_SubItem>
            </MeasureLogicNode>
            <MeasureLogicNode>
              <XMLVersion>6</XMLVersion>
              <_Type>Expression</_Type>
              <_Name>v_Lamp</_Name>
              <_Special>None</_Special>
              <_SubItem>FALSE</_SubItem>
            </MeasureLogicNode>
          </MeasureLogicNode>
        </MeasureLogicNode>
        <MeasureLogicNode>
          <XMLVersion>6</XMLVersion>
          <_Type>Operator</_Type>
          <_OP>5</_OP>
          <MeasureLogicNode>
            <XMLVersion>6</XMLVersion>
            <_Type>Operator</_Type>
            <_OP>8</_OP>
            <MeasureLogicNode>
              <XMLVersion>6</XMLVersion>
              <_Type>Expression</_Type>
              <_Name>FIRBeam #1</_Name>
              <_Special>None</_Special>
              <_SubItem>FALSE</_SubItem>
            </MeasureLogicNode>
            <MeasureLogicNode>
              <XMLVersion>6</XMLVersion>
              <_Type>ConstantBool</_Type>
              <_Value>1</_Value>
            </MeasureLogicNode>
          </MeasureLogicNode>
          <MeasureLogicNode>
            <XMLVersion>6</XMLVersion>
            <_Type>Operator</_Type>
            <_OP>8</_OP>
            <MeasureLogicNode>
              <XMLVersion>6</XMLVersion>
              <_Type>Expression</_Type>
              <_Name>BIRBeam #1</_Name>
              <_Special>None</_Special>
              <_SubItem>FALSE</_SubItem>
            </MeasureLogicNode>
            <MeasureLogicNode>
              <XMLVersion>6</XMLVersion>
              <_Type>ConstantBool</_Type>
              <_Value>1</_Value>
            </MeasureLogicNode>
          </MeasureLogicNode>
        </MeasureLogicNode>
      </MeasureLogicNode>
      <_DisplayThisColumn>true</_DisplayThisColumn>
    </MeasurePoint>
    <MeasurePoint>
      <XMLVersion>4</XMLVersion>
      <_Name>FIR_ON+BIR_OFF+StimON</_Name>
      <_Type>Count</_Type>
      <_Design_Sch />
      <_Design_Env />
      <MeasureLogicNode>
        <XMLVersion>6</XMLVersion>
        <_Type>Operator</_Type>
        <_OP>5</_OP>
        <MeasureLogicNode>
          <XMLVersion>6</XMLVersion>
          <_Type>Operator</_Type>
          <_OP>5</_OP>
          <MeasureLogicNode>
            <XMLVersion>6</XMLVersion>
            <_Type>Operator</_Type>
            <_OP>8</_OP>
            <MeasureLogicNode>
              <XMLVersion>6</XMLVersion>
              <_Type>Expression</_Type>
              <_Name>_Current_Group</_Name>
              <_Special>None</_Special>
              <_SubItem>FALSE</_SubItem>
            </MeasureLogicNode>
            <MeasureLogicNode>
              <XMLVersion>6</XMLVersion>
              <_Type>ConstantVar</_Type>
              <_Value>4</_Value>
            </MeasureLogicNode>
          </MeasureLogicNode>
          <MeasureLogicNode>
            <XMLVersion>6</XMLVersion>
            <_Type>Operator</_Type>
            <_OP>5</_OP>
            <MeasureLogicNode>
              <XMLVersion>6</XMLVersion>
              <_Type>Expression</_Type>
              <_Name>_Image_Displayed</_Name>
              <_Special>None</_Special>
              <_SubItem>FALSE</_SubItem>
            </MeasureLogicNode>
            <MeasureLogicNode>
              <XMLVersion>6</XMLVersion>
              <_Type>Expression</_Type>
              <_Name>v_Lamp</_Name>
              <_Special>None</_Special>
              <_SubItem>FALSE</_SubItem>
            </MeasureLogicNode>
          </MeasureLogicNode>
        </MeasureLogicNode>
        <MeasureLogicNode>
          <XMLVersion>6</XMLVersion>
          <_Type>Operator</_Type>
          <_OP>5</_OP>
          <MeasureLogicNode>
            <XMLVersion>6</XMLVersion>
            <_Type>Operator</_Type>
            <_OP>8</_OP>
            <MeasureLogicNode>
              <XMLVersion>6</XMLVersion>
              <_Type>Expression</_Type>
              <_Name>FIRBeam #1</_Name>
              <_Special>None</_Special>
              <_SubItem>FALSE</_SubItem>
            </MeasureLogicNode>
            <MeasureLogicNode>
              <XMLVersion>6</XMLVersion>
              <_Type>ConstantBool</_Type>
              <_Value>1</_Value>
            </MeasureLogicNode>
          </MeasureLogicNode>
          <MeasureLogicNode>
            <XMLVersion>6</XMLVersion>
            <_Type>Operator</_Type>
            <_OP>8</_OP>
            <MeasureLogicNode>
              <XMLVersion>6</XMLVersion>
              <_Type>Expression</_Type>
              <_Name>BIRBeam #1</_Name>
              <_Special>None</_Special>
              <_SubItem>FALSE</_SubItem>
            </MeasureLogicNode>
            <MeasureLogicNode>
              <XMLVersion>6</XMLVersion>
              <_Type>ConstantBool</_Type>
              <_Value>0</_Value>
            </MeasureLogicNode>
          </MeasureLogicNode>
        </MeasureLogicNode>
      </MeasureLogicNode>
      <_DisplayThisColumn>true</_DisplayThisColumn>
    </MeasurePoint>
    <MeasurePoint>
      <XMLVersion>4</XMLVersion>
      <_Name>FIR_OFF+BIR_OFF+StimON</_Name>
      <_Type>Count</_Type>
      <_Design_Sch />
      <_Design_Env />
      <MeasureLogicNode>
        <XMLVersion>6</XMLVersion>
        <_Type>Operator</_Type>
        <_OP>5</_OP>
        <MeasureLogicNode>
          <XMLVersion>6</XMLVersion>
          <_Type>Operator</_Type>
          <_OP>5</_OP>
          <MeasureLogicNode>
            <XMLVersion>6</XMLVersion>
            <_Type>Operator</_Type>
            <_OP>8</_OP>
            <MeasureLogicNode>
              <XMLVersion>6</XMLVersion>
              <_Type>Expression</_Type>
              <_Name>_Current_Group</_Name>
              <_Special>None</_Special>
              <_SubItem>FALSE</_SubItem>
            </MeasureLogicNode>
            <MeasureLogicNode>
              <XMLVersion>6</XMLVersion>
              <_Type>ConstantVar</_Type>
              <_Value>4</_Value>
            </MeasureLogicNode>
          </MeasureLogicNode>
          <MeasureLogicNode>
            <XMLVersion>6</XMLVersion>
            <_Type>Operator</_Type>
            <_OP>5</_OP>
            <MeasureLogicNode>
              <XMLVersion>6</XMLVersion>
              <_Type>Expression</_Type>
              <_Name>_Image_Displayed</_Name>
              <_Special>None</_Special>
              <_SubItem>FALSE</_SubItem>
            </MeasureLogicNode>
            <MeasureLogicNode>
              <XMLVersion>6</XMLVersion>
              <_Type>Expression</_Type>
              <_Name>v_Lamp</_Name>
              <_Special>None</_Special>
              <_SubItem>FALSE</_SubItem>
            </MeasureLogicNode>
          </MeasureLogicNode>
        </MeasureLogicNode>
        <MeasureLogicNode>
          <XMLVersion>6</XMLVersion>
          <_Type>Operator</_Type>
          <_OP>5</_OP>
          <MeasureLogicNode>
            <XMLVersion>6</XMLVersion>
            <_Type>Operator</_Type>
            <_OP>8</_OP>
            <MeasureLogicNode>
              <XMLVersion>6</XMLVersion>
              <_Type>Expression</_Type>
              <_Name>FIRBeam #1</_Name>
              <_Special>None</_Special>
              <_SubItem>FALSE</_SubItem>
            </MeasureLogicNode>
            <MeasureLogicNode>
              <XMLVersion>6</XMLVersion>
              <_Type>ConstantBool</_Type>
              <_Value>0</_Value>
            </MeasureLogicNode>
          </MeasureLogicNode>
          <MeasureLogicNode>
            <XMLVersion>6</XMLVersion>
            <_Type>Operator</_Type>
            <_OP>8</_OP>
            <MeasureLogicNode>
              <XMLVersion>6</XMLVersion>
              <_Type>Expression</_Type>
              <_Name>BIRBeam #1</_Name>
              <_Special>None</_Special>
              <_SubItem>FALSE</_SubItem>
            </MeasureLogicNode>
            <MeasureLogicNode>
              <XMLVersion>6</XMLVersion>
              <_Type>ConstantBool</_Type>
              <_Value>0</_Value>
            </MeasureLogicNode>
          </MeasureLogicNode>
        </MeasureLogicNode>
      </MeasureLogicNode>
      <_DisplayThisColumn>true</_DisplayThisColumn>
    </MeasurePoint>
    <MeasurePoint>
      <XMLVersion>4</XMLVersion>
      <_Name>FIR_OFF+BIR_ON+StimON</_Name>
      <_Type>Count</_Type>
      <_Design_Sch />
      <_Design_Env />
      <MeasureLogicNode>
        <XMLVersion>6</XMLVersion>
        <_Type>Operator</_Type>
        <_OP>5</_OP>
        <MeasureLogicNode>
          <XMLVersion>6</XMLVersion>
          <_Type>Operator</_Type>
          <_OP>5</_OP>
          <MeasureLogicNode>
            <XMLVersion>6</XMLVersion>
            <_Type>Operator</_Type>
            <_OP>8</_OP>
            <MeasureLogicNode>
              <XMLVersion>6</XMLVersion>
              <_Type>Expression</_Type>
              <_Name>_Current_Group</_Name>
              <_Special>None</_Special>
              <_SubItem>FALSE</_SubItem>
            </MeasureLogicNode>
            <MeasureLogicNode>
              <XMLVersion>6</XMLVersion>
              <_Type>ConstantVar</_Type>
              <_Value>4</_Value>
            </MeasureLogicNode>
          </MeasureLogicNode>
          <MeasureLogicNode>
            <XMLVersion>6</XMLVersion>
            <_Type>Operator</_Type>
            <_OP>5</_OP>
            <MeasureLogicNode>
              <XMLVersion>6</XMLVersion>
              <_Type>Expression</_Type>
              <_Name>_Image_Displayed</_Name>
              <_Special>None</_Special>
              <_SubItem>FALSE</_SubItem>
            </MeasureLogicNode>
            <MeasureLogicNode>
              <XMLVersion>6</XMLVersion>
              <_Type>Expression</_Type>
              <_Name>v_Lamp</_Name>
              <_Special>None</_Special>
              <_SubItem>FALSE</_SubItem>
            </MeasureLogicNode>
          </MeasureLogicNode>
        </MeasureLogicNode>
        <MeasureLogicNode>
          <XMLVersion>6</XMLVersion>
          <_Type>Operator</_Type>
          <_OP>5</_OP>
          <MeasureLogicNode>
            <XMLVersion>6</XMLVersion>
            <_Type>Operator</_Type>
            <_OP>8</_OP>
            <MeasureLogicNode>
              <XMLVersion>6</XMLVersion>
              <_Type>Expression</_Type>
              <_Name>FIRBeam #1</_Name>
              <_Special>None</_Special>
              <_SubItem>FALSE</_SubItem>
            </MeasureLogicNode>
            <MeasureLogicNode>
              <XMLVersion>6</XMLVersion>
              <_Type>ConstantBool</_Type>
              <_Value>0</_Value>
            </MeasureLogicNode>
          </MeasureLogicNode>
          <MeasureLogicNode>
            <XMLVersion>6</XMLVersion>
            <_Type>Operator</_Type>
            <_OP>8</_OP>
            <MeasureLogicNode>
              <XMLVersion>6</XMLVersion>
              <_Type>Expression</_Type>
              <_Name>BIRBeam #1</_Name>
              <_Special>None</_Special>
              <_SubItem>FALSE</_SubItem>
            </MeasureLogicNode>
            <MeasureLogicNode>
              <XMLVersion>6</XMLVersion>
              <_Type>ConstantBool</_Type>
              <_Value>1</_Value>
            </MeasureLogicNode>
          </MeasureLogicNode>
        </MeasureLogicNode>
      </MeasureLogicNode>
      <_DisplayThisColumn>true</_DisplayThisColumn>
    </MeasurePoint>
    <MeasurePoint>
      <XMLVersion>4</XMLVersion>
      <_Name>FIR_ON+BIR_ON+Omission</_Name>
      <_Type>Count</_Type>
      <_Design_Sch />
      <_Design_Env />
      <MeasureLogicNode>
        <XMLVersion>6</XMLVersion>
        <_Type>Operator</_Type>
        <_OP>5</_OP>
        <MeasureLogicNode>
          <XMLVersion>6</XMLVersion>
          <_Type>Operator</_Type>
          <_OP>5</_OP>
          <MeasureLogicNode>
            <XMLVersion>6</XMLVersion>
            <_Type>Operator</_Type>
            <_OP>8</_OP>
            <MeasureLogicNode>
              <XMLVersion>6</XMLVersion>
              <_Type>Expression</_Type>
              <_Name>_Current_Group</_Name>
              <_Special>None</_Special>
              <_SubItem>FALSE</_SubItem>
            </MeasureLogicNode>
            <MeasureLogicNode>
              <XMLVersion>6</XMLVersion>
              <_Type>ConstantVar</_Type>
              <_Value>9</_Value>
            </MeasureLogicNode>
          </MeasureLogicNode>
          <MeasureLogicNode>
            <XMLVersion>6</XMLVersion>
            <_Type>Expression</_Type>
            <_Name>Omission_Counter</_Name>
            <_Special>Change</_Special>
            <_SubItem>FALSE</_SubItem>
          </MeasureLogicNode>
        </MeasureLogicNode>
        <MeasureLogicNode>
          <XMLVersion>6</XMLVersion>
          <_Type>Operator</_Type>
          <_OP>5</_OP>
          <MeasureLogicNode>
            <XMLVersion>6</XMLVersion>
            <_Type>Operator</_Type>
            <_OP>8</_OP>
            <MeasureLogicNode>
              <XMLVersion>6</XMLVersion>
              <_Type>Expression</_Type>
              <_Name>FIRBeam #1</_Name>
              <_Special>None</_Special>
              <_SubItem>FALSE</_SubItem>
            </MeasureLogicNode>
            <MeasureLogicNode>
              <XMLVersion>6</XMLVersion>
              <_Type>ConstantBool</_Type>
              <_Value>1</_Value>
            </MeasureLogicNode>
          </MeasureLogicNode>
          <MeasureLogicNode>
            <XMLVersion>6</XMLVersion>
            <_Type>Operator</_Type>
            <_OP>8</_OP>
            <MeasureLogicNode>
              <XMLVersion>6</XMLVersion>
              <_Type>Expression</_Type>
              <_Name>BIRBeam #1</_Name>
              <_Special>None</_Special>
              <_SubItem>FALSE</_SubItem>
            </MeasureLogicNode>
            <MeasureLogicNode>
              <XMLVersion>6</XMLVersion>
              <_Type>ConstantBool</_Type>
              <_Value>1</_Value>
            </MeasureLogicNode>
          </MeasureLogicNode>
        </MeasureLogicNode>
      </MeasureLogicNode>
      <_DisplayThisColumn>true</_DisplayThisColumn>
    </MeasurePoint>
    <MeasurePoint>
      <XMLVersion>4</XMLVersion>
      <_Name>FIR_ON+BIR_OFF+Omission</_Name>
      <_Type>Count</_Type>
      <_Design_Sch />
      <_Design_Env />
      <MeasureLogicNode>
        <XMLVersion>6</XMLVersion>
        <_Type>Operator</_Type>
        <_OP>5</_OP>
        <MeasureLogicNode>
          <XMLVersion>6</XMLVersion>
          <_Type>Operator</_Type>
          <_OP>5</_OP>
          <MeasureLogicNode>
            <XMLVersion>6</XMLVersion>
            <_Type>Operator</_Type>
            <_OP>8</_OP>
            <MeasureLogicNode>
              <XMLVersion>6</XMLVersion>
              <_Type>Expression</_Type>
              <_Name>_Current_Group</_Name>
              <_Special>None</_Special>
              <_SubItem>FALSE</_SubItem>
            </MeasureLogicNode>
            <MeasureLogicNode>
              <XMLVersion>6</XMLVersion>
              <_Type>ConstantVar</_Type>
              <_Value>9</_Value>
            </MeasureLogicNode>
          </MeasureLogicNode>
          <MeasureLogicNode>
            <XMLVersion>6</XMLVersion>
            <_Type>Expression</_Type>
            <_Name>Omission_Counter</_Name>
            <_Special>Change</_Special>
            <_SubItem>FALSE</_SubItem>
          </MeasureLogicNode>
        </MeasureLogicNode>
        <MeasureLogicNode>
          <XMLVersion>6</XMLVersion>
          <_Type>Operator</_Type>
          <_OP>5</_OP>
          <MeasureLogicNode>
            <XMLVersion>6</XMLVersion>
            <_Type>Operator</_Type>
            <_OP>8</_OP>
            <MeasureLogicNode>
              <XMLVersion>6</XMLVersion>
              <_Type>Expression</_Type>
              <_Name>FIRBeam #1</_Name>
              <_Special>None</_Special>
              <_SubItem>FALSE</_SubItem>
            </MeasureLogicNode>
            <MeasureLogicNode>
              <XMLVersion>6</XMLVersion>
              <_Type>ConstantBool</_Type>
              <_Value>1</_Value>
            </MeasureLogicNode>
          </MeasureLogicNode>
          <MeasureLogicNode>
            <XMLVersion>6</XMLVersion>
            <_Type>Operator</_Type>
            <_OP>8</_OP>
            <MeasureLogicNode>
              <XMLVersion>6</XMLVersion>
              <_Type>Expression</_Type>
              <_Name>BIRBeam #1</_Name>
              <_Special>None</_Special>
              <_SubItem>FALSE</_SubItem>
            </MeasureLogicNode>
            <MeasureLogicNode>
              <XMLVersion>6</XMLVersion>
              <_Type>ConstantBool</_Type>
              <_Value>0</_Value>
            </MeasureLogicNode>
          </MeasureLogicNode>
        </MeasureLogicNode>
      </MeasureLogicNode>
      <_DisplayThisColumn>true</_DisplayThisColumn>
    </MeasurePoint>
    <MeasurePoint>
      <XMLVersion>4</XMLVersion>
      <_Name>FIR_OFF+BIR_OFF+Omission</_Name>
      <_Type>Count</_Type>
      <_Design_Sch />
      <_Design_Env />
      <MeasureLogicNode>
        <XMLVersion>6</XMLVersion>
        <_Type>Operator</_Type>
        <_OP>5</_OP>
        <MeasureLogicNode>
          <XMLVersion>6</XMLVersion>
          <_Type>Operator</_Type>
          <_OP>5</_OP>
          <MeasureLogicNode>
            <XMLVersion>6</XMLVersion>
            <_Type>Operator</_Type>
            <_OP>8</_OP>
            <MeasureLogicNode>
              <XMLVersion>6</XMLVersion>
              <_Type>Expression</_Type>
              <_Name>_Current_Group</_Name>
              <_Special>None</_Special>
              <_SubItem>FALSE</_SubItem>
            </MeasureLogicNode>
            <MeasureLogicNode>
              <XMLVersion>6</XMLVersion>
              <_Type>ConstantVar</_Type>
              <_Value>9</_Value>
            </MeasureLogicNode>
          </MeasureLogicNode>
          <MeasureLogicNode>
            <XMLVersion>6</XMLVersion>
            <_Type>Expression</_Type>
            <_Name>Omission_Counter</_Name>
            <_Special>Change</_Special>
            <_SubItem>FALSE</_SubItem>
          </MeasureLogicNode>
        </MeasureLogicNode>
        <MeasureLogicNode>
          <XMLVersion>6</XMLVersion>
          <_Type>Operator</_Type>
          <_OP>5</_OP>
          <MeasureLogicNode>
            <XMLVersion>6</XMLVersion>
            <_Type>Operator</_Type>
            <_OP>8</_OP>
            <MeasureLogicNode>
              <XMLVersion>6</XMLVersion>
              <_Type>Expression</_Type>
              <_Name>FIRBeam #1</_Name>
              <_Special>None</_Special>
              <_SubItem>FALSE</_SubItem>
            </MeasureLogicNode>
            <MeasureLogicNode>
              <XMLVersion>6</XMLVersion>
              <_Type>ConstantBool</_Type>
              <_Value>0</_Value>
            </MeasureLogicNode>
          </MeasureLogicNode>
          <MeasureLogicNode>
            <XMLVersion>6</XMLVersion>
            <_Type>Operator</_Type>
            <_OP>8</_OP>
            <MeasureLogicNode>
              <XMLVersion>6</XMLVersion>
              <_Type>Expression</_Type>
              <_Name>BIRBeam #1</_Name>
              <_Special>None</_Special>
              <_SubItem>FALSE</_SubItem>
            </MeasureLogicNode>
            <MeasureLogicNode>
              <XMLVersion>6</XMLVersion>
              <_Type>ConstantBool</_Type>
              <_Value>0</_Value>
            </MeasureLogicNode>
          </MeasureLogicNode>
        </MeasureLogicNode>
      </MeasureLogicNode>
      <_DisplayThisColumn>true</_DisplayThisColumn>
    </MeasurePoint>
    <MeasurePoint>
      <XMLVersion>4</XMLVersion>
      <_Name>FIR_OFF+BIR_ON+Omission</_Name>
      <_Type>Count</_Type>
      <_Design_Sch />
      <_Design_Env />
      <MeasureLogicNode>
        <XMLVersion>6</XMLVersion>
        <_Type>Operator</_Type>
        <_OP>5</_OP>
        <MeasureLogicNode>
          <XMLVersion>6</XMLVersion>
          <_Type>Operator</_Type>
          <_OP>5</_OP>
          <MeasureLogicNode>
            <XMLVersion>6</XMLVersion>
            <_Type>Operator</_Type>
            <_OP>8</_OP>
            <MeasureLogicNode>
              <XMLVersion>6</XMLVersion>
              <_Type>Expression</_Type>
              <_Name>_Current_Group</_Name>
              <_Special>None</_Special>
              <_SubItem>FALSE</_SubItem>
            </MeasureLogicNode>
            <MeasureLogicNode>
              <XMLVersion>6</XMLVersion>
              <_Type>ConstantVar</_Type>
              <_Value>9</_Value>
            </MeasureLogicNode>
          </MeasureLogicNode>
          <MeasureLogicNode>
            <XMLVersion>6</XMLVersion>
            <_Type>Expression</_Type>
            <_Name>Omission_Counter</_Name>
            <_Special>Change</_Special>
            <_SubItem>FALSE</_SubItem>
          </MeasureLogicNode>
        </MeasureLogicNode>
        <MeasureLogicNode>
          <XMLVersion>6</XMLVersion>
          <_Type>Operator</_Type>
          <_OP>5</_OP>
          <MeasureLogicNode>
            <XMLVersion>6</XMLVersion>
            <_Type>Operator</_Type>
            <_OP>8</_OP>
            <MeasureLogicNode>
              <XMLVersion>6</XMLVersion>
              <_Type>Expression</_Type>
              <_Name>FIRBeam #1</_Name>
              <_Special>None</_Special>
              <_SubItem>FALSE</_SubItem>
            </MeasureLogicNode>
            <MeasureLogicNode>
              <XMLVersion>6</XMLVersion>
              <_Type>ConstantBool</_Type>
              <_Value>0</_Value>
            </MeasureLogicNode>
          </MeasureLogicNode>
          <MeasureLogicNode>
            <XMLVersion>6</XMLVersion>
            <_Type>Operator</_Type>
            <_OP>8</_OP>
            <MeasureLogicNode>
              <XMLVersion>6</XMLVersion>
              <_Type>Expression</_Type>
              <_Name>BIRBeam #1</_Name>
              <_Special>None</_Special>
              <_SubItem>FALSE</_SubItem>
            </MeasureLogicNode>
            <MeasureLogicNode>
              <XMLVersion>6</XMLVersion>
              <_Type>ConstantBool</_Type>
              <_Value>1</_Value>
            </MeasureLogicNode>
          </MeasureLogicNode>
        </MeasureLogicNode>
      </MeasureLogicNode>
      <_DisplayThisColumn>true</_DisplayThisColumn>
    </MeasurePoint>
  </MeasurePath>
  <MeasurePath>
    <XMLVersion>4</XMLVersion>
    <_Name>Latency-Tray-to-BIR_OFF</_Name>
    <_Type>LastFirst</_Type>
    <_IgnoreZero>false</_IgnoreZero>
    <_AllowEqual>true</_AllowEqual>
    <_NodeCount>2</_NodeCount>
    <MeasurePoint>
      <XMLVersion>4</XMLVersion>
      <_Name>Start</_Name>
      <_Type>Normal</_Type>
      <_Design_Sch />
      <_Design_Env />
      <MeasureLogicNode>
        <XMLVersion>6</XMLVersion>
        <_Type>Operator</_Type>
        <_OP>5</_OP>
        <MeasureLogicNode>
          <XMLVersion>6</XMLVersion>
          <_Type>Operator</_Type>
          <_OP>8</_OP>
          <MeasureLogicNode>
            <XMLVersion>6</XMLVersion>
            <_Type>Expression</_Type>
            <_Name>_Current_Group</_Name>
            <_Special>None</_Special>
            <_SubItem>FALSE</_SubItem>
          </MeasureLogicNode>
          <MeasureLogicNode>
            <XMLVersion>6</XMLVersion>
            <_Type>ConstantVar</_Type>
            <_Value>3</_Value>
          </MeasureLogicNode>
        </MeasureLogicNode>
        <MeasureLogicNode>
          <XMLVersion>6</XMLVersion>
          <_Type>Operator</_Type>
          <_OP>9</_OP>
          <MeasureLogicNode>
            <XMLVersion>6</XMLVersion>
            <_Type>Expression</_Type>
            <_Name>Tray #1</_Name>
            <_Special>Trigger</_Special>
            <_SubItem>FALSE</_SubItem>
          </MeasureLogicNode>
          <MeasureLogicNode>
            <XMLVersion>6</XMLVersion>
            <_Type>ConstantTrig</_Type>
            <_Value>1</_Value>
          </MeasureLogicNode>
        </MeasureLogicNode>
      </MeasureLogicNode>
      <_DisplayThisColumn>true</_DisplayThisColumn>
    </MeasurePoint>
    <MeasurePoint>
      <XMLVersion>4</XMLVersion>
      <_Name>End</_Name>
      <_Type>Normal</_Type>
      <_Design_Sch />
      <_Design_Env />
      <MeasureLogicNode>
        <XMLVersion>6</XMLVersion>
        <_Type>Operator</_Type>
        <_OP>8</_OP>
        <MeasureLogicNode>
          <XMLVersion>6</XMLVersion>
          <_Type>Expression</_Type>
          <_Name>BIRBeam #1</_Name>
          <_Special>None</_Special>
          <_SubItem>FALSE</_SubItem>
        </MeasureLogicNode>
        <MeasureLogicNode>
          <XMLVersion>6</XMLVersion>
          <_Type>ConstantBool</_Type>
          <_Value>0</_Value>
        </MeasureLogicNode>
      </MeasureLogicNode>
      <_DisplayThisColumn>true</_DisplayThisColumn>
    </MeasurePoint>
  </MeasurePath>
  <MeasurePath>
    <XMLVersion>4</XMLVersion>
    <_Name>Latency-Tray-to-FIR_ON</_Name>
    <_Type>LastFirst</_Type>
    <_IgnoreZero>false</_IgnoreZero>
    <_AllowEqual>true</_AllowEqual>
    <_NodeCount>2</_NodeCount>
    <MeasurePoint>
      <XMLVersion>4</XMLVersion>
      <_Name>Start</_Name>
      <_Type>Normal</_Type>
      <_Design_Sch />
      <_Design_Env />
      <MeasureLogicNode>
        <XMLVersion>6</XMLVersion>
        <_Type>Operator</_Type>
        <_OP>5</_OP>
        <MeasureLogicNode>
          <XMLVersion>6</XMLVersion>
          <_Type>Operator</_Type>
          <_OP>8</_OP>
          <MeasureLogicNode>
            <XMLVersion>6</XMLVersion>
            <_Type>Expression</_Type>
            <_Name>_Current_Group</_Name>
            <_Special>None</_Special>
            <_SubItem>FALSE</_SubItem>
          </MeasureLogicNode>
          <MeasureLogicNode>
            <XMLVersion>6</XMLVersion>
            <_Type>ConstantVar</_Type>
            <_Value>3</_Value>
          </MeasureLogicNode>
        </MeasureLogicNode>
        <MeasureLogicNode>
          <XMLVersion>6</XMLVersion>
          <_Type>Operator</_Type>
          <_OP>9</_OP>
          <MeasureLogicNode>
            <XMLVersion>6</XMLVersion>
            <_Type>Expression</_Type>
            <_Name>Tray #1</_Name>
            <_Special>Trigger</_Special>
            <_SubItem>FALSE</_SubItem>
          </MeasureLogicNode>
          <MeasureLogicNode>
            <XMLVersion>6</XMLVersion>
            <_Type>ConstantTrig</_Type>
            <_Value>1</_Value>
          </MeasureLogicNode>
        </MeasureLogicNode>
      </MeasureLogicNode>
      <_DisplayThisColumn>true</_DisplayThisColumn>
    </MeasurePoint>
    <MeasurePoint>
      <XMLVersion>4</XMLVersion>
      <_Name>End</_Name>
      <_Type>Normal</_Type>
      <_Design_Sch />
      <_Design_Env />
      <MeasureLogicNode>
        <XMLVersion>6</XMLVersion>
        <_Type>Operator</_Type>
        <_OP>8</_OP>
        <MeasureLogicNode>
          <XMLVersion>6</XMLVersion>
          <_Type>Expression</_Type>
          <_Name>FIRBeam #1</_Name>
          <_Special>None</_Special>
          <_SubItem>FALSE</_SubItem>
        </MeasureLogicNode>
        <MeasureLogicNode>
          <XMLVersion>6</XMLVersion>
          <_Type>ConstantBool</_Type>
          <_Value>1</_Value>
        </MeasureLogicNode>
      </MeasureLogicNode>
      <_DisplayThisColumn>true</_DisplayThisColumn>
    </MeasurePoint>
  </MeasurePath>
  <MeasurePath>
    <XMLVersion>4</XMLVersion>
    <_Name>Premature Responses</_Name>
    <_Type>Count</_Type>
    <_IgnoreZero>false</_IgnoreZero>
    <_AllowEqual>true</_AllowEqual>
    <_NodeCount>6</_NodeCount>
    <MeasurePoint>
      <XMLVersion>4</XMLVersion>
      <_Name>Total-Premature</_Name>
      <_Type>Count</_Type>
      <_Design_Sch />
      <_Design_Env />
      <MeasureLogicNode>
        <XMLVersion>6</XMLVersion>
        <_Type>Operator</_Type>
        <_OP>5</_OP>
        <MeasureLogicNode>
          <XMLVersion>6</XMLVersion>
          <_Type>Operator</_Type>
          <_OP>5</_OP>
          <MeasureLogicNode>
            <XMLVersion>6</XMLVersion>
            <_Type>Operator</_Type>
            <_OP>12</_OP>
            <MeasureLogicNode>
              <XMLVersion>6</XMLVersion>
              <_Type>Expression</_Type>
              <_Name>Delay_Timer</_Name>
              <_Special>None</_Special>
              <_SubItem>FALSE</_SubItem>
            </MeasureLogicNode>
            <MeasureLogicNode>
              <XMLVersion>6</XMLVersion>
              <_Type>Expression</_Type>
              <_Name>Delay</_Name>
              <_Special>None</_Special>
              <_SubItem>FALSE</_SubItem>
            </MeasureLogicNode>
          </MeasureLogicNode>
          <MeasureLogicNode>
            <XMLVersion>6</XMLVersion>
            <_Type>Operator</_Type>
            <_OP>8</_OP>
            <MeasureLogicNode>
              <XMLVersion>6</XMLVersion>
              <_Type>Expression</_Type>
              <_Name>_Current_Group</_Name>
              <_Special>None</_Special>
              <_SubItem>FALSE</_SubItem>
            </MeasureLogicNode>
            <MeasureLogicNode>
              <XMLVersion>6</XMLVersion>
              <_Type>ConstantVar</_Type>
              <_Value>4</_Value>
            </MeasureLogicNode>
          </MeasureLogicNode>
        </MeasureLogicNode>
        <MeasureLogicNode>
          <XMLVersion>6</XMLVersion>
          <_Type>Operator</_Type>
          <_OP>10</_OP>
          <MeasureLogicNode>
            <XMLVersion>6</XMLVersion>
            <_Type>Expression</_Type>
            <_Name>_Grid_Touch_Position</_Name>
            <_Special>None</_Special>
            <_SubItem>FALSE</_SubItem>
          </MeasureLogicNode>
          <MeasureLogicNode>
            <XMLVersion>6</XMLVersion>
            <_Type>ConstantVar</_Type>
            <_Value>0</_Value>
          </MeasureLogicNode>
        </MeasureLogicNode>
      </MeasureLogicNode>
      <_DisplayThisColumn>true</_DisplayThisColumn>
    </MeasurePoint>
    <MeasurePoint>
      <XMLVersion>4</XMLVersion>
      <_Name>T1-Premature</_Name>
      <_Type>Count</_Type>
      <_Design_Sch />
      <_Design_Env />
      <MeasureLogicNode>
        <XMLVersion>6</XMLVersion>
        <_Type>Operator</_Type>
        <_OP>5</_OP>
        <MeasureLogicNode>
          <XMLVersion>6</XMLVersion>
          <_Type>Operator</_Type>
          <_OP>5</_OP>
          <MeasureLogicNode>
            <XMLVersion>6</XMLVersion>
            <_Type>Operator</_Type>
            <_OP>12</_OP>
            <MeasureLogicNode>
              <XMLVersion>6</XMLVersion>
              <_Type>Expression</_Type>
              <_Name>Delay_Timer</_Name>
              <_Special>None</_Special>
              <_SubItem>FALSE</_SubItem>
            </MeasureLogicNode>
            <MeasureLogicNode>
              <XMLVersion>6</XMLVersion>
              <_Type>Expression</_Type>
              <_Name>Delay</_Name>
              <_Special>None</_Special>
              <_SubItem>FALSE</_SubItem>
            </MeasureLogicNode>
          </MeasureLogicNode>
          <MeasureLogicNode>
            <XMLVersion>6</XMLVersion>
            <_Type>Operator</_Type>
            <_OP>8</_OP>
            <MeasureLogicNode>
              <XMLVersion>6</XMLVersion>
              <_Type>Expression</_Type>
              <_Name>_Current_Group</_Name>
              <_Special>None</_Special>
              <_SubItem>FALSE</_SubItem>
            </MeasureLogicNode>
            <MeasureLogicNode>
              <XMLVersion>6</XMLVersion>
              <_Type>ConstantVar</_Type>
              <_Value>4</_Value>
            </MeasureLogicNode>
          </MeasureLogicNode>
        </MeasureLogicNode>
        <MeasureLogicNode>
          <XMLVersion>6</XMLVersion>
          <_Type>Operator</_Type>
          <_OP>8</_OP>
          <MeasureLogicNode>
            <XMLVersion>6</XMLVersion>
            <_Type>Expression</_Type>
            <_Name>_Grid_Touch_Position</_Name>
            <_Special>None</_Special>
            <_SubItem>FALSE</_SubItem>
          </MeasureLogicNode>
          <MeasureLogicNode>
            <XMLVersion>6</XMLVersion>
            <_Type>ConstantVar</_Type>
            <_Value>1</_Value>
          </MeasureLogicNode>
        </MeasureLogicNode>
      </MeasureLogicNode>
      <_DisplayThisColumn>true</_DisplayThisColumn>
    </MeasurePoint>
    <MeasurePoint>
      <XMLVersion>4</XMLVersion>
      <_Name>T2-Premature</_Name>
      <_Type>Count</_Type>
      <_Design_Sch />
      <_Design_Env />
      <MeasureLogicNode>
        <XMLVersion>6</XMLVersion>
        <_Type>Operator</_Type>
        <_OP>5</_OP>
        <MeasureLogicNode>
          <XMLVersion>6</XMLVersion>
          <_Type>Operator</_Type>
          <_OP>5</_OP>
          <MeasureLogicNode>
            <XMLVersion>6</XMLVersion>
            <_Type>Operator</_Type>
            <_OP>12</_OP>
            <MeasureLogicNode>
              <XMLVersion>6</XMLVersion>
              <_Type>Expression</_Type>
              <_Name>Delay_Timer</_Name>
              <_Special>None</_Special>
              <_SubItem>FALSE</_SubItem>
            </MeasureLogicNode>
            <MeasureLogicNode>
              <XMLVersion>6</XMLVersion>
              <_Type>Expression</_Type>
              <_Name>Delay</_Name>
              <_Special>None</_Special>
              <_SubItem>FALSE</_SubItem>
            </MeasureLogicNode>
          </MeasureLogicNode>
          <MeasureLogicNode>
            <XMLVersion>6</XMLVersion>
            <_Type>Operator</_Type>
            <_OP>8</_OP>
            <MeasureLogicNode>
              <XMLVersion>6</XMLVersion>
              <_Type>Expression</_Type>
              <_Name>_Current_Group</_Name>
              <_Special>None</_Special>
              <_SubItem>FALSE</_SubItem>
            </MeasureLogicNode>
            <MeasureLogicNode>
              <XMLVersion>6</XMLVersion>
              <_Type>ConstantVar</_Type>
              <_Value>4</_Value>
            </MeasureLogicNode>
          </MeasureLogicNode>
        </MeasureLogicNode>
        <MeasureLogicNode>
          <XMLVersion>6</XMLVersion>
          <_Type>Operator</_Type>
          <_OP>8</_OP>
          <MeasureLogicNode>
            <XMLVersion>6</XMLVersion>
            <_Type>Expression</_Type>
            <_Name>_Grid_Touch_Position</_Name>
            <_Special>None</_Special>
            <_SubItem>FALSE</_SubItem>
          </MeasureLogicNode>
          <MeasureLogicNode>
            <XMLVersion>6</XMLVersion>
            <_Type>ConstantVar</_Type>
            <_Value>2</_Value>
          </MeasureLogicNode>
        </MeasureLogicNode>
      </MeasureLogicNode>
      <_DisplayThisColumn>true</_DisplayThisColumn>
    </MeasurePoint>
    <MeasurePoint>
      <XMLVersion>4</XMLVersion>
      <_Name>T3-Premature</_Name>
      <_Type>Count</_Type>
      <_Design_Sch />
      <_Design_Env />
      <MeasureLogicNode>
        <XMLVersion>6</XMLVersion>
        <_Type>Operator</_Type>
        <_OP>5</_OP>
        <MeasureLogicNode>
          <XMLVersion>6</XMLVersion>
          <_Type>Operator</_Type>
          <_OP>5</_OP>
          <MeasureLogicNode>
            <XMLVersion>6</XMLVersion>
            <_Type>Operator</_Type>
            <_OP>12</_OP>
            <MeasureLogicNode>
              <XMLVersion>6</XMLVersion>
              <_Type>Expression</_Type>
              <_Name>Delay_Timer</_Name>
              <_Special>None</_Special>
              <_SubItem>FALSE</_SubItem>
            </MeasureLogicNode>
            <MeasureLogicNode>
              <XMLVersion>6</XMLVersion>
              <_Type>Expression</_Type>
              <_Name>Delay</_Name>
              <_Special>None</_Special>
              <_SubItem>FALSE</_SubItem>
            </MeasureLogicNode>
          </MeasureLogicNode>
          <MeasureLogicNode>
            <XMLVersion>6</XMLVersion>
            <_Type>Operator</_Type>
            <_OP>8</_OP>
            <MeasureLogicNode>
              <XMLVersion>6</XMLVersion>
              <_Type>Expression</_Type>
              <_Name>_Current_Group</_Name>
              <_Special>None</_Special>
              <_SubItem>FALSE</_SubItem>
            </MeasureLogicNode>
            <MeasureLogicNode>
              <XMLVersion>6</XMLVersion>
              <_Type>ConstantVar</_Type>
              <_Value>4</_Value>
            </MeasureLogicNode>
          </MeasureLogicNode>
        </MeasureLogicNode>
        <MeasureLogicNode>
          <XMLVersion>6</XMLVersion>
          <_Type>Operator</_Type>
          <_OP>8</_OP>
          <MeasureLogicNode>
            <XMLVersion>6</XMLVersion>
            <_Type>Expression</_Type>
            <_Name>_Grid_Touch_Position</_Name>
            <_Special>None</_Special>
            <_SubItem>FALSE</_SubItem>
          </MeasureLogicNode>
          <MeasureLogicNode>
            <XMLVersion>6</XMLVersion>
            <_Type>ConstantVar</_Type>
            <_Value>3</_Value>
          </MeasureLogicNode>
        </MeasureLogicNode>
      </MeasureLogicNode>
      <_DisplayThisColumn>true</_DisplayThisColumn>
    </MeasurePoint>
    <MeasurePoint>
      <XMLVersion>4</XMLVersion>
      <_Name>T4-Premature</_Name>
      <_Type>Count</_Type>
      <_Design_Sch />
      <_Design_Env />
      <MeasureLogicNode>
        <XMLVersion>6</XMLVersion>
        <_Type>Operator</_Type>
        <_OP>5</_OP>
        <MeasureLogicNode>
          <XMLVersion>6</XMLVersion>
          <_Type>Operator</_Type>
          <_OP>5</_OP>
          <MeasureLogicNode>
            <XMLVersion>6</XMLVersion>
            <_Type>Operator</_Type>
            <_OP>12</_OP>
            <MeasureLogicNode>
              <XMLVersion>6</XMLVersion>
              <_Type>Expression</_Type>
              <_Name>Delay_Timer</_Name>
              <_Special>None</_Special>
              <_SubItem>FALSE</_SubItem>
            </MeasureLogicNode>
            <MeasureLogicNode>
              <XMLVersion>6</XMLVersion>
              <_Type>Expression</_Type>
              <_Name>Delay</_Name>
              <_Special>None</_Special>
              <_SubItem>FALSE</_SubItem>
            </MeasureLogicNode>
          </MeasureLogicNode>
          <MeasureLogicNode>
            <XMLVersion>6</XMLVersion>
            <_Type>Operator</_Type>
            <_OP>8</_OP>
            <MeasureLogicNode>
              <XMLVersion>6</XMLVersion>
              <_Type>Expression</_Type>
              <_Name>_Current_Group</_Name>
              <_Special>None</_Special>
              <_SubItem>FALSE</_SubItem>
            </MeasureLogicNode>
            <MeasureLogicNode>
              <XMLVersion>6</XMLVersion>
              <_Type>ConstantVar</_Type>
              <_Value>4</_Value>
            </MeasureLogicNode>
          </MeasureLogicNode>
        </MeasureLogicNode>
        <MeasureLogicNode>
          <XMLVersion>6</XMLVersion>
          <_Type>Operator</_Type>
          <_OP>8</_OP>
          <MeasureLogicNode>
            <XMLVersion>6</XMLVersion>
            <_Type>Expression</_Type>
            <_Name>_Grid_Touch_Position</_Name>
            <_Special>None</_Special>
            <_SubItem>FALSE</_SubItem>
          </MeasureLogicNode>
          <MeasureLogicNode>
            <XMLVersion>6</XMLVersion>
            <_Type>ConstantVar</_Type>
            <_Value>4</_Value>
          </MeasureLogicNode>
        </MeasureLogicNode>
      </MeasureLogicNode>
      <_DisplayThisColumn>true</_DisplayThisColumn>
    </MeasurePoint>
    <MeasurePoint>
      <XMLVersion>4</XMLVersion>
      <_Name>T5-Premature</_Name>
      <_Type>Count</_Type>
      <_Design_Sch />
      <_Design_Env />
      <MeasureLogicNode>
        <XMLVersion>6</XMLVersion>
        <_Type>Operator</_Type>
        <_OP>5</_OP>
        <MeasureLogicNode>
          <XMLVersion>6</XMLVersion>
          <_Type>Operator</_Type>
          <_OP>5</_OP>
          <MeasureLogicNode>
            <XMLVersion>6</XMLVersion>
            <_Type>Operator</_Type>
            <_OP>12</_OP>
            <MeasureLogicNode>
              <XMLVersion>6</XMLVersion>
              <_Type>Expression</_Type>
              <_Name>Delay_Timer</_Name>
              <_Special>None</_Special>
              <_SubItem>FALSE</_SubItem>
            </MeasureLogicNode>
            <MeasureLogicNode>
              <XMLVersion>6</XMLVersion>
              <_Type>Expression</_Type>
              <_Name>Delay</_Name>
              <_Special>None</_Special>
              <_SubItem>FALSE</_SubItem>
            </MeasureLogicNode>
          </MeasureLogicNode>
          <MeasureLogicNode>
            <XMLVersion>6</XMLVersion>
            <_Type>Operator</_Type>
            <_OP>8</_OP>
            <MeasureLogicNode>
              <XMLVersion>6</XMLVersion>
              <_Type>Expression</_Type>
              <_Name>_Current_Group</_Name>
              <_Special>None</_Special>
              <_SubItem>FALSE</_SubItem>
            </MeasureLogicNode>
            <MeasureLogicNode>
              <XMLVersion>6</XMLVersion>
              <_Type>ConstantVar</_Type>
              <_Value>4</_Value>
            </MeasureLogicNode>
          </MeasureLogicNode>
        </MeasureLogicNode>
        <MeasureLogicNode>
          <XMLVersion>6</XMLVersion>
          <_Type>Operator</_Type>
          <_OP>8</_OP>
          <MeasureLogicNode>
            <XMLVersion>6</XMLVersion>
            <_Type>Expression</_Type>
            <_Name>_Grid_Touch_Position</_Name>
            <_Special>None</_Special>
            <_SubItem>FALSE</_SubItem>
          </MeasureLogicNode>
          <MeasureLogicNode>
            <XMLVersion>6</XMLVersion>
            <_Type>ConstantVar</_Type>
            <_Value>5</_Value>
          </MeasureLogicNode>
        </MeasureLogicNode>
      </MeasureLogicNode>
      <_DisplayThisColumn>true</_DisplayThisColumn>
    </MeasurePoint>
  </MeasurePath>
  <MeasurePath>
    <XMLVersion>4</XMLVersion>
    <_Name>Perseverative Correct</_Name>
    <_Type>Count</_Type>
    <_IgnoreZero>false</_IgnoreZero>
    <_AllowEqual>true</_AllowEqual>
    <_NodeCount>6</_NodeCount>
    <MeasurePoint>
      <XMLVersion>4</XMLVersion>
      <_Name>Total-PreservativeC</_Name>
      <_Type>Count</_Type>
      <_Design_Sch />
      <_Design_Env />
      <MeasureLogicNode>
        <XMLVersion>6</XMLVersion>
        <_Type>Operator</_Type>
        <_OP>5</_OP>
        <MeasureLogicNode>
          <XMLVersion>6</XMLVersion>
          <_Type>Operator</_Type>
          <_OP>5</_OP>
          <MeasureLogicNode>
            <XMLVersion>6</XMLVersion>
            <_Type>Operator</_Type>
            <_OP>10</_OP>
            <MeasureLogicNode>
              <XMLVersion>6</XMLVersion>
              <_Type>Expression</_Type>
              <_Name>_Grid_Touch_Position</_Name>
              <_Special>None</_Special>
              <_SubItem>FALSE</_SubItem>
            </MeasureLogicNode>
            <MeasureLogicNode>
              <XMLVersion>6</XMLVersion>
              <_Type>ConstantVar</_Type>
              <_Value>0</_Value>
            </MeasureLogicNode>
          </MeasureLogicNode>
          <MeasureLogicNode>
            <XMLVersion>6</XMLVersion>
            <_Type>Operator</_Type>
            <_OP>8</_OP>
            <MeasureLogicNode>
              <XMLVersion>6</XMLVersion>
              <_Type>Expression</_Type>
              <_Name>_Grid_Touch_Position</_Name>
              <_Special>None</_Special>
              <_SubItem>FALSE</_SubItem>
            </MeasureLogicNode>
            <MeasureLogicNode>
              <XMLVersion>6</XMLVersion>
              <_Type>Expression</_Type>
              <_Name>Location</_Name>
              <_Special>None</_Special>
              <_SubItem>FALSE</_SubItem>
            </MeasureLogicNode>
          </MeasureLogicNode>
        </MeasureLogicNode>
        <MeasureLogicNode>
          <XMLVersion>6</XMLVersion>
          <_Type>Operator</_Type>
          <_OP>8</_OP>
          <MeasureLogicNode>
            <XMLVersion>6</XMLVersion>
            <_Type>Expression</_Type>
            <_Name>_Current_Group</_Name>
            <_Special>None</_Special>
            <_SubItem>FALSE</_SubItem>
          </MeasureLogicNode>
          <MeasureLogicNode>
            <XMLVersion>6</XMLVersion>
            <_Type>ConstantVar</_Type>
            <_Value>11</_Value>
          </MeasureLogicNode>
        </MeasureLogicNode>
      </MeasureLogicNode>
      <_DisplayThisColumn>true</_DisplayThisColumn>
    </MeasurePoint>
    <MeasurePoint>
      <XMLVersion>4</XMLVersion>
      <_Name>T1-PreservativeC</_Name>
      <_Type>Count</_Type>
      <_Design_Sch />
      <_Design_Env />
      <MeasureLogicNode>
        <XMLVersion>6</XMLVersion>
        <_Type>Operator</_Type>
        <_OP>5</_OP>
        <MeasureLogicNode>
          <XMLVersion>6</XMLVersion>
          <_Type>Operator</_Type>
          <_OP>5</_OP>
          <MeasureLogicNode>
            <XMLVersion>6</XMLVersion>
            <_Type>Operator</_Type>
            <_OP>8</_OP>
            <MeasureLogicNode>
              <XMLVersion>6</XMLVersion>
              <_Type>Expression</_Type>
              <_Name>_Grid_Touch_Position</_Name>
              <_Special>None</_Special>
              <_SubItem>FALSE</_SubItem>
            </MeasureLogicNode>
            <MeasureLogicNode>
              <XMLVersion>6</XMLVersion>
              <_Type>ConstantVar</_Type>
              <_Value>1</_Value>
            </MeasureLogicNode>
          </MeasureLogicNode>
          <MeasureLogicNode>
            <XMLVersion>6</XMLVersion>
            <_Type>Operator</_Type>
            <_OP>8</_OP>
            <MeasureLogicNode>
              <XMLVersion>6</XMLVersion>
              <_Type>Expression</_Type>
              <_Name>Location</_Name>
              <_Special>None</_Special>
              <_SubItem>FALSE</_SubItem>
            </MeasureLogicNode>
            <MeasureLogicNode>
              <XMLVersion>6</XMLVersion>
              <_Type>ConstantVar</_Type>
              <_Value>1</_Value>
            </MeasureLogicNode>
          </MeasureLogicNode>
        </MeasureLogicNode>
        <MeasureLogicNode>
          <XMLVersion>6</XMLVersion>
          <_Type>Operator</_Type>
          <_OP>8</_OP>
          <MeasureLogicNode>
            <XMLVersion>6</XMLVersion>
            <_Type>Expression</_Type>
            <_Name>_Current_Group</_Name>
            <_Special>None</_Special>
            <_SubItem>FALSE</_SubItem>
          </MeasureLogicNode>
          <MeasureLogicNode>
            <XMLVersion>6</XMLVersion>
            <_Type>ConstantVar</_Type>
            <_Value>11</_Value>
          </MeasureLogicNode>
        </MeasureLogicNode>
      </MeasureLogicNode>
      <_DisplayThisColumn>true</_DisplayThisColumn>
    </MeasurePoint>
    <MeasurePoint>
      <XMLVersion>4</XMLVersion>
      <_Name>T2-PreservativeC</_Name>
      <_Type>Count</_Type>
      <_Design_Sch />
      <_Design_Env />
      <MeasureLogicNode>
        <XMLVersion>6</XMLVersion>
        <_Type>Operator</_Type>
        <_OP>5</_OP>
        <MeasureLogicNode>
          <XMLVersion>6</XMLVersion>
          <_Type>Operator</_Type>
          <_OP>5</_OP>
          <MeasureLogicNode>
            <XMLVersion>6</XMLVersion>
            <_Type>Operator</_Type>
            <_OP>8</_OP>
            <MeasureLogicNode>
              <XMLVersion>6</XMLVersion>
              <_Type>Expression</_Type>
              <_Name>_Grid_Touch_Position</_Name>
              <_Special>None</_Special>
              <_SubItem>FALSE</_SubItem>
            </MeasureLogicNode>
            <MeasureLogicNode>
              <XMLVersion>6</XMLVersion>
              <_Type>ConstantVar</_Type>
              <_Value>2</_Value>
            </MeasureLogicNode>
          </MeasureLogicNode>
          <MeasureLogicNode>
            <XMLVersion>6</XMLVersion>
            <_Type>Operator</_Type>
            <_OP>8</_OP>
            <MeasureLogicNode>
              <XMLVersion>6</XMLVersion>
              <_Type>Expression</_Type>
              <_Name>Location</_Name>
              <_Special>None</_Special>
              <_SubItem>FALSE</_SubItem>
            </MeasureLogicNode>
            <MeasureLogicNode>
              <XMLVersion>6</XMLVersion>
              <_Type>ConstantVar</_Type>
              <_Value>2</_Value>
            </MeasureLogicNode>
          </MeasureLogicNode>
        </MeasureLogicNode>
        <MeasureLogicNode>
          <XMLVersion>6</XMLVersion>
          <_Type>Operator</_Type>
          <_OP>8</_OP>
          <MeasureLogicNode>
            <XMLVersion>6</XMLVersion>
            <_Type>Expression</_Type>
            <_Name>_Current_Group</_Name>
            <_Special>None</_Special>
            <_SubItem>FALSE</_SubItem>
          </MeasureLogicNode>
          <MeasureLogicNode>
            <XMLVersion>6</XMLVersion>
            <_Type>ConstantVar</_Type>
            <_Value>11</_Value>
          </MeasureLogicNode>
        </MeasureLogicNode>
      </MeasureLogicNode>
      <_DisplayThisColumn>true</_DisplayThisColumn>
    </MeasurePoint>
    <MeasurePoint>
      <XMLVersion>4</XMLVersion>
      <_Name>T3-PreservativeC</_Name>
      <_Type>Count</_Type>
      <_Design_Sch />
      <_Design_Env />
      <MeasureLogicNode>
        <XMLVersion>6</XMLVersion>
        <_Type>Operator</_Type>
        <_OP>5</_OP>
        <MeasureLogicNode>
          <XMLVersion>6</XMLVersion>
          <_Type>Operator</_Type>
          <_OP>5</_OP>
          <MeasureLogicNode>
            <XMLVersion>6</XMLVersion>
            <_Type>Operator</_Type>
            <_OP>8</_OP>
            <MeasureLogicNode>
              <XMLVersion>6</XMLVersion>
              <_Type>Expression</_Type>
              <_Name>_Grid_Touch_Position</_Name>
              <_Special>None</_Special>
              <_SubItem>FALSE</_SubItem>
            </MeasureLogicNode>
            <MeasureLogicNode>
              <XMLVersion>6</XMLVersion>
              <_Type>ConstantVar</_Type>
              <_Value>3</_Value>
            </MeasureLogicNode>
          </MeasureLogicNode>
          <MeasureLogicNode>
            <XMLVersion>6</XMLVersion>
            <_Type>Operator</_Type>
            <_OP>8</_OP>
            <MeasureLogicNode>
              <XMLVersion>6</XMLVersion>
              <_Type>Expression</_Type>
              <_Name>Location</_Name>
              <_Special>None</_Special>
              <_SubItem>FALSE</_SubItem>
            </MeasureLogicNode>
            <MeasureLogicNode>
              <XMLVersion>6</XMLVersion>
              <_Type>ConstantVar</_Type>
              <_Value>3</_Value>
            </MeasureLogicNode>
          </MeasureLogicNode>
        </MeasureLogicNode>
        <MeasureLogicNode>
          <XMLVersion>6</XMLVersion>
          <_Type>Operator</_Type>
          <_OP>8</_OP>
          <MeasureLogicNode>
            <XMLVersion>6</XMLVersion>
            <_Type>Expression</_Type>
            <_Name>_Current_Group</_Name>
            <_Special>None</_Special>
            <_SubItem>FALSE</_SubItem>
          </MeasureLogicNode>
          <MeasureLogicNode>
            <XMLVersion>6</XMLVersion>
            <_Type>ConstantVar</_Type>
            <_Value>11</_Value>
          </MeasureLogicNode>
        </MeasureLogicNode>
      </MeasureLogicNode>
      <_DisplayThisColumn>true</_DisplayThisColumn>
    </MeasurePoint>
    <MeasurePoint>
      <XMLVersion>4</XMLVersion>
      <_Name>T4-PreservativeC</_Name>
      <_Type>Count</_Type>
      <_Design_Sch />
      <_Design_Env />
      <MeasureLogicNode>
        <XMLVersion>6</XMLVersion>
        <_Type>Operator</_Type>
        <_OP>5</_OP>
        <MeasureLogicNode>
          <XMLVersion>6</XMLVersion>
          <_Type>Operator</_Type>
          <_OP>5</_OP>
          <MeasureLogicNode>
            <XMLVersion>6</XMLVersion>
            <_Type>Operator</_Type>
            <_OP>8</_OP>
            <MeasureLogicNode>
              <XMLVersion>6</XMLVersion>
              <_Type>Expression</_Type>
              <_Name>_Grid_Touch_Position</_Name>
              <_Special>None</_Special>
              <_SubItem>FALSE</_SubItem>
            </MeasureLogicNode>
            <MeasureLogicNode>
              <XMLVersion>6</XMLVersion>
              <_Type>ConstantVar</_Type>
              <_Value>4</_Value>
            </MeasureLogicNode>
          </MeasureLogicNode>
          <MeasureLogicNode>
            <XMLVersion>6</XMLVersion>
            <_Type>Operator</_Type>
            <_OP>8</_OP>
            <MeasureLogicNode>
              <XMLVersion>6</XMLVersion>
              <_Type>Expression</_Type>
              <_Name>Location</_Name>
              <_Special>None</_Special>
              <_SubItem>FALSE</_SubItem>
            </MeasureLogicNode>
            <MeasureLogicNode>
              <XMLVersion>6</XMLVersion>
              <_Type>ConstantVar</_Type>
              <_Value>4</_Value>
            </MeasureLogicNode>
          </MeasureLogicNode>
        </MeasureLogicNode>
        <MeasureLogicNode>
          <XMLVersion>6</XMLVersion>
          <_Type>Operator</_Type>
          <_OP>8</_OP>
          <MeasureLogicNode>
            <XMLVersion>6</XMLVersion>
            <_Type>Expression</_Type>
            <_Name>_Current_Group</_Name>
            <_Special>None</_Special>
            <_SubItem>FALSE</_SubItem>
          </MeasureLogicNode>
          <MeasureLogicNode>
            <XMLVersion>6</XMLVersion>
            <_Type>ConstantVar</_Type>
            <_Value>11</_Value>
          </MeasureLogicNode>
        </MeasureLogicNode>
      </MeasureLogicNode>
      <_DisplayThisColumn>true</_DisplayThisColumn>
    </MeasurePoint>
    <MeasurePoint>
      <XMLVersion>4</XMLVersion>
      <_Name>T5-PreservativeC</_Name>
      <_Type>Count</_Type>
      <_Design_Sch />
      <_Design_Env />
      <MeasureLogicNode>
        <XMLVersion>6</XMLVersion>
        <_Type>Operator</_Type>
        <_OP>5</_OP>
        <MeasureLogicNode>
          <XMLVersion>6</XMLVersion>
          <_Type>Operator</_Type>
          <_OP>5</_OP>
          <MeasureLogicNode>
            <XMLVersion>6</XMLVersion>
            <_Type>Operator</_Type>
            <_OP>8</_OP>
            <MeasureLogicNode>
              <XMLVersion>6</XMLVersion>
              <_Type>Expression</_Type>
              <_Name>_Grid_Touch_Position</_Name>
              <_Special>None</_Special>
              <_SubItem>FALSE</_SubItem>
            </MeasureLogicNode>
            <MeasureLogicNode>
              <XMLVersion>6</XMLVersion>
              <_Type>ConstantVar</_Type>
              <_Value>5</_Value>
            </MeasureLogicNode>
          </MeasureLogicNode>
          <MeasureLogicNode>
            <XMLVersion>6</XMLVersion>
            <_Type>Operator</_Type>
            <_OP>8</_OP>
            <MeasureLogicNode>
              <XMLVersion>6</XMLVersion>
              <_Type>Expression</_Type>
              <_Name>Location</_Name>
              <_Special>None</_Special>
              <_SubItem>FALSE</_SubItem>
            </MeasureLogicNode>
            <MeasureLogicNode>
              <XMLVersion>6</XMLVersion>
              <_Type>ConstantVar</_Type>
              <_Value>5</_Value>
            </MeasureLogicNode>
          </MeasureLogicNode>
        </MeasureLogicNode>
        <MeasureLogicNode>
          <XMLVersion>6</XMLVersion>
          <_Type>Operator</_Type>
          <_OP>8</_OP>
          <MeasureLogicNode>
            <XMLVersion>6</XMLVersion>
            <_Type>Expression</_Type>
            <_Name>_Current_Group</_Name>
            <_Special>None</_Special>
            <_SubItem>FALSE</_SubItem>
          </MeasureLogicNode>
          <MeasureLogicNode>
            <XMLVersion>6</XMLVersion>
            <_Type>ConstantVar</_Type>
            <_Value>11</_Value>
          </MeasureLogicNode>
        </MeasureLogicNode>
      </MeasureLogicNode>
      <_DisplayThisColumn>true</_DisplayThisColumn>
    </MeasurePoint>
  </MeasurePath>
  <MeasurePath>
    <XMLVersion>4</XMLVersion>
    <_Name>Perseverative Incorrect</_Name>
    <_Type>Count</_Type>
    <_IgnoreZero>false</_IgnoreZero>
    <_AllowEqual>true</_AllowEqual>
    <_NodeCount>6</_NodeCount>
    <MeasurePoint>
      <XMLVersion>4</XMLVersion>
      <_Name>Total-PreservativeInc</_Name>
      <_Type>Count</_Type>
      <_Design_Sch />
      <_Design_Env />
      <MeasureLogicNode>
        <XMLVersion>6</XMLVersion>
        <_Type>Operator</_Type>
        <_OP>5</_OP>
        <MeasureLogicNode>
          <XMLVersion>6</XMLVersion>
          <_Type>Operator</_Type>
          <_OP>5</_OP>
          <MeasureLogicNode>
            <XMLVersion>6</XMLVersion>
            <_Type>Operator</_Type>
            <_OP>10</_OP>
            <MeasureLogicNode>
              <XMLVersion>6</XMLVersion>
              <_Type>Expression</_Type>
              <_Name>_Grid_Touch_Position</_Name>
              <_Special>None</_Special>
              <_SubItem>FALSE</_SubItem>
            </MeasureLogicNode>
            <MeasureLogicNode>
              <XMLVersion>6</XMLVersion>
              <_Type>ConstantVar</_Type>
              <_Value>0</_Value>
            </MeasureLogicNode>
          </MeasureLogicNode>
          <MeasureLogicNode>
            <XMLVersion>6</XMLVersion>
            <_Type>Operator</_Type>
            <_OP>9</_OP>
            <MeasureLogicNode>
              <XMLVersion>6</XMLVersion>
              <_Type>Expression</_Type>
              <_Name>_Grid_Touch_Position</_Name>
              <_Special>None</_Special>
              <_SubItem>FALSE</_SubItem>
            </MeasureLogicNode>
            <MeasureLogicNode>
              <XMLVersion>6</XMLVersion>
              <_Type>Expression</_Type>
              <_Name>Location</_Name>
              <_Special>None</_Special>
              <_SubItem>FALSE</_SubItem>
            </MeasureLogicNode>
          </MeasureLogicNode>
        </MeasureLogicNode>
        <MeasureLogicNode>
          <XMLVersion>6</XMLVersion>
          <_Type>Operator</_Type>
          <_OP>8</_OP>
          <MeasureLogicNode>
            <XMLVersion>6</XMLVersion>
            <_Type>Expression</_Type>
            <_Name>_Current_Group</_Name>
            <_Special>None</_Special>
            <_SubItem>FALSE</_SubItem>
          </MeasureLogicNode>
          <MeasureLogicNode>
            <XMLVersion>6</XMLVersion>
            <_Type>ConstantVar</_Type>
            <_Value>11</_Value>
          </MeasureLogicNode>
        </MeasureLogicNode>
      </MeasureLogicNode>
      <_DisplayThisColumn>true</_DisplayThisColumn>
    </MeasurePoint>
    <MeasurePoint>
      <XMLVersion>4</XMLVersion>
      <_Name>T1-PreservativeInc</_Name>
      <_Type>Count</_Type>
      <_Design_Sch />
      <_Design_Env />
      <MeasureLogicNode>
        <XMLVersion>6</XMLVersion>
        <_Type>Operator</_Type>
        <_OP>5</_OP>
        <MeasureLogicNode>
          <XMLVersion>6</XMLVersion>
          <_Type>Operator</_Type>
          <_OP>5</_OP>
          <MeasureLogicNode>
            <XMLVersion>6</XMLVersion>
            <_Type>Operator</_Type>
            <_OP>8</_OP>
            <MeasureLogicNode>
              <XMLVersion>6</XMLVersion>
              <_Type>Expression</_Type>
              <_Name>_Grid_Touch_Position</_Name>
              <_Special>None</_Special>
              <_SubItem>FALSE</_SubItem>
            </MeasureLogicNode>
            <MeasureLogicNode>
              <XMLVersion>6</XMLVersion>
              <_Type>ConstantVar</_Type>
              <_Value>1</_Value>
            </MeasureLogicNode>
          </MeasureLogicNode>
          <MeasureLogicNode>
            <XMLVersion>6</XMLVersion>
            <_Type>Operator</_Type>
            <_OP>9</_OP>
            <MeasureLogicNode>
              <XMLVersion>6</XMLVersion>
              <_Type>Expression</_Type>
              <_Name>Location</_Name>
              <_Special>None</_Special>
              <_SubItem>FALSE</_SubItem>
            </MeasureLogicNode>
            <MeasureLogicNode>
              <XMLVersion>6</XMLVersion>
              <_Type>ConstantVar</_Type>
              <_Value>1</_Value>
            </MeasureLogicNode>
          </MeasureLogicNode>
        </MeasureLogicNode>
        <MeasureLogicNode>
          <XMLVersion>6</XMLVersion>
          <_Type>Operator</_Type>
          <_OP>8</_OP>
          <MeasureLogicNode>
            <XMLVersion>6</XMLVersion>
            <_Type>Expression</_Type>
            <_Name>_Current_Group</_Name>
            <_Special>None</_Special>
            <_SubItem>FALSE</_SubItem>
          </MeasureLogicNode>
          <MeasureLogicNode>
            <XMLVersion>6</XMLVersion>
            <_Type>ConstantVar</_Type>
            <_Value>11</_Value>
          </MeasureLogicNode>
        </MeasureLogicNode>
      </MeasureLogicNode>
      <_DisplayThisColumn>true</_DisplayThisColumn>
    </MeasurePoint>
    <MeasurePoint>
      <XMLVersion>4</XMLVersion>
      <_Name>T2-PreservativeInc</_Name>
      <_Type>Count</_Type>
      <_Design_Sch />
      <_Design_Env />
      <MeasureLogicNode>
        <XMLVersion>6</XMLVersion>
        <_Type>Operator</_Type>
        <_OP>5</_OP>
        <MeasureLogicNode>
          <XMLVersion>6</XMLVersion>
          <_Type>Operator</_Type>
          <_OP>5</_OP>
          <MeasureLogicNode>
            <XMLVersion>6</XMLVersion>
            <_Type>Operator</_Type>
            <_OP>8</_OP>
            <MeasureLogicNode>
              <XMLVersion>6</XMLVersion>
              <_Type>Expression</_Type>
              <_Name>_Grid_Touch_Position</_Name>
              <_Special>None</_Special>
              <_SubItem>FALSE</_SubItem>
            </MeasureLogicNode>
            <MeasureLogicNode>
              <XMLVersion>6</XMLVersion>
              <_Type>ConstantVar</_Type>
              <_Value>2</_Value>
            </MeasureLogicNode>
          </MeasureLogicNode>
          <MeasureLogicNode>
            <XMLVersion>6</XMLVersion>
            <_Type>Operator</_Type>
            <_OP>9</_OP>
            <MeasureLogicNode>
              <XMLVersion>6</XMLVersion>
              <_Type>Expression</_Type>
              <_Name>Location</_Name>
              <_Special>None</_Special>
              <_SubItem>FALSE</_SubItem>
            </MeasureLogicNode>
            <MeasureLogicNode>
              <XMLVersion>6</XMLVersion>
              <_Type>ConstantVar</_Type>
              <_Value>2</_Value>
            </MeasureLogicNode>
          </MeasureLogicNode>
        </MeasureLogicNode>
        <MeasureLogicNode>
          <XMLVersion>6</XMLVersion>
          <_Type>Operator</_Type>
          <_OP>8</_OP>
          <MeasureLogicNode>
            <XMLVersion>6</XMLVersion>
            <_Type>Expression</_Type>
            <_Name>_Current_Group</_Name>
            <_Special>None</_Special>
            <_SubItem>FALSE</_SubItem>
          </MeasureLogicNode>
          <MeasureLogicNode>
            <XMLVersion>6</XMLVersion>
            <_Type>ConstantVar</_Type>
            <_Value>11</_Value>
          </MeasureLogicNode>
        </MeasureLogicNode>
      </MeasureLogicNode>
      <_DisplayThisColumn>true</_DisplayThisColumn>
    </MeasurePoint>
    <MeasurePoint>
      <XMLVersion>4</XMLVersion>
      <_Name>T3-PreservativeInc</_Name>
      <_Type>Count</_Type>
      <_Design_Sch />
      <_Design_Env />
      <MeasureLogicNode>
        <XMLVersion>6</XMLVersion>
        <_Type>Operator</_Type>
        <_OP>5</_OP>
        <MeasureLogicNode>
          <XMLVersion>6</XMLVersion>
          <_Type>Operator</_Type>
          <_OP>5</_OP>
          <MeasureLogicNode>
            <XMLVersion>6</XMLVersion>
            <_Type>Operator</_Type>
            <_OP>8</_OP>
            <MeasureLogicNode>
              <XMLVersion>6</XMLVersion>
              <_Type>Expression</_Type>
              <_Name>_Grid_Touch_Position</_Name>
              <_Special>None</_Special>
              <_SubItem>FALSE</_SubItem>
            </MeasureLogicNode>
            <MeasureLogicNode>
              <XMLVersion>6</XMLVersion>
              <_Type>ConstantVar</_Type>
              <_Value>3</_Value>
            </MeasureLogicNode>
          </MeasureLogicNode>
          <MeasureLogicNode>
            <XMLVersion>6</XMLVersion>
            <_Type>Operator</_Type>
            <_OP>9</_OP>
            <MeasureLogicNode>
              <XMLVersion>6</XMLVersion>
              <_Type>Expression</_Type>
              <_Name>Location</_Name>
              <_Special>None</_Special>
              <_SubItem>FALSE</_SubItem>
            </MeasureLogicNode>
            <MeasureLogicNode>
              <XMLVersion>6</XMLVersion>
              <_Type>ConstantVar</_Type>
              <_Value>3</_Value>
            </MeasureLogicNode>
          </MeasureLogicNode>
        </MeasureLogicNode>
        <MeasureLogicNode>
          <XMLVersion>6</XMLVersion>
          <_Type>Operator</_Type>
          <_OP>8</_OP>
          <MeasureLogicNode>
            <XMLVersion>6</XMLVersion>
            <_Type>Expression</_Type>
            <_Name>_Current_Group</_Name>
            <_Special>None</_Special>
            <_SubItem>FALSE</_SubItem>
          </MeasureLogicNode>
          <MeasureLogicNode>
            <XMLVersion>6</XMLVersion>
            <_Type>ConstantVar</_Type>
            <_Value>11</_Value>
          </MeasureLogicNode>
        </MeasureLogicNode>
      </MeasureLogicNode>
      <_DisplayThisColumn>true</_DisplayThisColumn>
    </MeasurePoint>
    <MeasurePoint>
      <XMLVersion>4</XMLVersion>
      <_Name>T4-PreservativeInc</_Name>
      <_Type>Count</_Type>
      <_Design_Sch />
      <_Design_Env />
      <MeasureLogicNode>
        <XMLVersion>6</XMLVersion>
        <_Type>Operator</_Type>
        <_OP>5</_OP>
        <MeasureLogicNode>
          <XMLVersion>6</XMLVersion>
          <_Type>Operator</_Type>
          <_OP>5</_OP>
          <MeasureLogicNode>
            <XMLVersion>6</XMLVersion>
            <_Type>Operator</_Type>
            <_OP>8</_OP>
            <MeasureLogicNode>
              <XMLVersion>6</XMLVersion>
              <_Type>Expression</_Type>
              <_Name>_Grid_Touch_Position</_Name>
              <_Special>None</_Special>
              <_SubItem>FALSE</_SubItem>
            </MeasureLogicNode>
            <MeasureLogicNode>
              <XMLVersion>6</XMLVersion>
              <_Type>ConstantVar</_Type>
              <_Value>4</_Value>
            </MeasureLogicNode>
          </MeasureLogicNode>
          <MeasureLogicNode>
            <XMLVersion>6</XMLVersion>
            <_Type>Operator</_Type>
            <_OP>9</_OP>
            <MeasureLogicNode>
              <XMLVersion>6</XMLVersion>
              <_Type>Expression</_Type>
              <_Name>Location</_Name>
              <_Special>None</_Special>
              <_SubItem>FALSE</_SubItem>
            </MeasureLogicNode>
            <MeasureLogicNode>
              <XMLVersion>6</XMLVersion>
              <_Type>ConstantVar</_Type>
              <_Value>4</_Value>
            </MeasureLogicNode>
          </MeasureLogicNode>
        </MeasureLogicNode>
        <MeasureLogicNode>
          <XMLVersion>6</XMLVersion>
          <_Type>Operator</_Type>
          <_OP>8</_OP>
          <MeasureLogicNode>
            <XMLVersion>6</XMLVersion>
            <_Type>Expression</_Type>
            <_Name>_Current_Group</_Name>
            <_Special>None</_Special>
            <_SubItem>FALSE</_SubItem>
          </MeasureLogicNode>
          <MeasureLogicNode>
            <XMLVersion>6</XMLVersion>
            <_Type>ConstantVar</_Type>
            <_Value>11</_Value>
          </MeasureLogicNode>
        </MeasureLogicNode>
      </MeasureLogicNode>
      <_DisplayThisColumn>true</_DisplayThisColumn>
    </MeasurePoint>
    <MeasurePoint>
      <XMLVersion>4</XMLVersion>
      <_Name>T5-PreservativeInc</_Name>
      <_Type>Count</_Type>
      <_Design_Sch />
      <_Design_Env />
      <MeasureLogicNode>
        <XMLVersion>6</XMLVersion>
        <_Type>Operator</_Type>
        <_OP>5</_OP>
        <MeasureLogicNode>
          <XMLVersion>6</XMLVersion>
          <_Type>Operator</_Type>
          <_OP>5</_OP>
          <MeasureLogicNode>
            <XMLVersion>6</XMLVersion>
            <_Type>Operator</_Type>
            <_OP>8</_OP>
            <MeasureLogicNode>
              <XMLVersion>6</XMLVersion>
              <_Type>Expression</_Type>
              <_Name>_Grid_Touch_Position</_Name>
              <_Special>None</_Special>
              <_SubItem>FALSE</_SubItem>
            </MeasureLogicNode>
            <MeasureLogicNode>
              <XMLVersion>6</XMLVersion>
              <_Type>ConstantVar</_Type>
              <_Value>5</_Value>
            </MeasureLogicNode>
          </MeasureLogicNode>
          <MeasureLogicNode>
            <XMLVersion>6</XMLVersion>
            <_Type>Operator</_Type>
            <_OP>9</_OP>
            <MeasureLogicNode>
              <XMLVersion>6</XMLVersion>
              <_Type>Expression</_Type>
              <_Name>Location</_Name>
              <_Special>None</_Special>
              <_SubItem>FALSE</_SubItem>
            </MeasureLogicNode>
            <MeasureLogicNode>
              <XMLVersion>6</XMLVersion>
              <_Type>ConstantVar</_Type>
              <_Value>5</_Value>
            </MeasureLogicNode>
          </MeasureLogicNode>
        </MeasureLogicNode>
        <MeasureLogicNode>
          <XMLVersion>6</XMLVersion>
          <_Type>Operator</_Type>
          <_OP>8</_OP>
          <MeasureLogicNode>
            <XMLVersion>6</XMLVersion>
            <_Type>Expression</_Type>
            <_Name>_Current_Group</_Name>
            <_Special>None</_Special>
            <_SubItem>FALSE</_SubItem>
          </MeasureLogicNode>
          <MeasureLogicNode>
            <XMLVersion>6</XMLVersion>
            <_Type>ConstantVar</_Type>
            <_Value>11</_Value>
          </MeasureLogicNode>
        </MeasureLogicNode>
      </MeasureLogicNode>
      <_DisplayThisColumn>true</_DisplayThisColumn>
    </MeasurePoint>
  </MeasurePath>
  <MeasurePath>
    <XMLVersion>4</XMLVersion>
    <_Name>Time-out Touches</_Name>
    <_Type>Count</_Type>
    <_IgnoreZero>false</_IgnoreZero>
    <_AllowEqual>true</_AllowEqual>
    <_NodeCount>5</_NodeCount>
    <MeasurePoint>
      <XMLVersion>4</XMLVersion>
      <_Name>Punished</_Name>
      <_Type>Count</_Type>
      <_Design_Sch />
      <_Design_Env />
      <MeasureLogicNode>
        <XMLVersion>6</XMLVersion>
        <_Type>Operator</_Type>
        <_OP>5</_OP>
        <MeasureLogicNode>
          <XMLVersion>6</XMLVersion>
          <_Type>Operator</_Type>
          <_OP>5</_OP>
          <MeasureLogicNode>
            <XMLVersion>6</XMLVersion>
            <_Type>Operator</_Type>
            <_OP>8</_OP>
            <MeasureLogicNode>
              <XMLVersion>6</XMLVersion>
              <_Type>Expression</_Type>
              <_Name>Punish_timeout_response</_Name>
              <_Special>None</_Special>
              <_SubItem>FALSE</_SubItem>
            </MeasureLogicNode>
            <MeasureLogicNode>
              <XMLVersion>6</XMLVersion>
              <_Type>ConstantBool</_Type>
              <_Value>1</_Value>
            </MeasureLogicNode>
          </MeasureLogicNode>
          <MeasureLogicNode>
            <XMLVersion>6</XMLVersion>
            <_Type>Operator</_Type>
            <_OP>8</_OP>
            <MeasureLogicNode>
              <XMLVersion>6</XMLVersion>
              <_Type>Expression</_Type>
              <_Name>_Current_Group</_Name>
              <_Special>None</_Special>
              <_SubItem>FALSE</_SubItem>
            </MeasureLogicNode>
            <MeasureLogicNode>
              <XMLVersion>6</XMLVersion>
              <_Type>ConstantVar</_Type>
              <_Value>5</_Value>
            </MeasureLogicNode>
          </MeasureLogicNode>
        </MeasureLogicNode>
        <MeasureLogicNode>
          <XMLVersion>6</XMLVersion>
          <_Type>Operator</_Type>
          <_OP>10</_OP>
          <MeasureLogicNode>
            <XMLVersion>6</XMLVersion>
            <_Type>Expression</_Type>
            <_Name>_Grid_Touch_Position</_Name>
            <_Special>None</_Special>
            <_SubItem>FALSE</_SubItem>
          </MeasureLogicNode>
          <MeasureLogicNode>
            <XMLVersion>6</XMLVersion>
            <_Type>ConstantVar</_Type>
            <_Value>0</_Value>
          </MeasureLogicNode>
        </MeasureLogicNode>
      </MeasureLogicNode>
      <_DisplayThisColumn>true</_DisplayThisColumn>
    </MeasurePoint>
    <MeasurePoint>
      <XMLVersion>4</XMLVersion>
      <_Name>Unpunished</_Name>
      <_Type>Count</_Type>
      <_Design_Sch />
      <_Design_Env />
      <MeasureLogicNode>
        <XMLVersion>6</XMLVersion>
        <_Type>Operator</_Type>
        <_OP>5</_OP>
        <MeasureLogicNode>
          <XMLVersion>6</XMLVersion>
          <_Type>Operator</_Type>
          <_OP>5</_OP>
          <MeasureLogicNode>
            <XMLVersion>6</XMLVersion>
            <_Type>Operator</_Type>
            <_OP>8</_OP>
            <MeasureLogicNode>
              <XMLVersion>6</XMLVersion>
              <_Type>Expression</_Type>
              <_Name>Punish_timeout_response</_Name>
              <_Special>None</_Special>
              <_SubItem>FALSE</_SubItem>
            </MeasureLogicNode>
            <MeasureLogicNode>
              <XMLVersion>6</XMLVersion>
              <_Type>ConstantBool</_Type>
              <_Value>0</_Value>
            </MeasureLogicNode>
          </MeasureLogicNode>
          <MeasureLogicNode>
            <XMLVersion>6</XMLVersion>
            <_Type>Operator</_Type>
            <_OP>8</_OP>
            <MeasureLogicNode>
              <XMLVersion>6</XMLVersion>
              <_Type>Expression</_Type>
              <_Name>_Current_Group</_Name>
              <_Special>None</_Special>
              <_SubItem>FALSE</_SubItem>
            </MeasureLogicNode>
            <MeasureLogicNode>
              <XMLVersion>6</XMLVersion>
              <_Type>ConstantVar</_Type>
              <_Value>5</_Value>
            </MeasureLogicNode>
          </MeasureLogicNode>
        </MeasureLogicNode>
        <MeasureLogicNode>
          <XMLVersion>6</XMLVersion>
          <_Type>Operator</_Type>
          <_OP>10</_OP>
          <MeasureLogicNode>
            <XMLVersion>6</XMLVersion>
            <_Type>Expression</_Type>
            <_Name>_Grid_Touch_Position</_Name>
            <_Special>None</_Special>
            <_SubItem>FALSE</_SubItem>
          </MeasureLogicNode>
          <MeasureLogicNode>
            <XMLVersion>6</XMLVersion>
            <_Type>ConstantVar</_Type>
            <_Value>0</_Value>
          </MeasureLogicNode>
        </MeasureLogicNode>
      </MeasureLogicNode>
      <_DisplayThisColumn>true</_DisplayThisColumn>
    </MeasurePoint>
    <MeasurePoint>
      <XMLVersion>4</XMLVersion>
      <_Name>Premature</_Name>
      <_Type>Count</_Type>
      <_Design_Sch />
      <_Design_Env />
      <MeasureLogicNode>
        <XMLVersion>6</XMLVersion>
        <_Type>Operator</_Type>
        <_OP>5</_OP>
        <MeasureLogicNode>
          <XMLVersion>6</XMLVersion>
          <_Type>Operator</_Type>
          <_OP>5</_OP>
          <MeasureLogicNode>
            <XMLVersion>6</XMLVersion>
            <_Type>Operator</_Type>
            <_OP>5</_OP>
            <MeasureLogicNode>
              <XMLVersion>6</XMLVersion>
              <_Type>Operator</_Type>
              <_OP>8</_OP>
              <MeasureLogicNode>
                <XMLVersion>6</XMLVersion>
                <_Type>Expression</_Type>
                <_Name>_Current_Group</_Name>
                <_Special>None</_Special>
                <_SubItem>FALSE</_SubItem>
              </MeasureLogicNode>
              <MeasureLogicNode>
                <XMLVersion>6</XMLVersion>
                <_Type>ConstantVar</_Type>
                <_Value>5</_Value>
              </MeasureLogicNode>
            </MeasureLogicNode>
            <MeasureLogicNode>
              <XMLVersion>6</XMLVersion>
              <_Type>Operator</_Type>
              <_OP>12</_OP>
              <MeasureLogicNode>
                <XMLVersion>6</XMLVersion>
                <_Type>Expression</_Type>
                <_Name>TimeOut_Timer</_Name>
                <_Special>None</_Special>
                <_SubItem>FALSE</_SubItem>
              </MeasureLogicNode>
              <MeasureLogicNode>
                <XMLVersion>6</XMLVersion>
                <_Type>Expression</_Type>
                <_Name>TimeOut_Value</_Name>
                <_Special>None</_Special>
                <_SubItem>FALSE</_SubItem>
              </MeasureLogicNode>
            </MeasureLogicNode>
          </MeasureLogicNode>
          <MeasureLogicNode>
            <XMLVersion>6</XMLVersion>
            <_Type>Operator</_Type>
            <_OP>8</_OP>
            <MeasureLogicNode>
              <XMLVersion>6</XMLVersion>
              <_Type>Expression</_Type>
              <_Name>Premature_Trial</_Name>
              <_Special>None</_Special>
              <_SubItem>FALSE</_SubItem>
            </MeasureLogicNode>
            <MeasureLogicNode>
              <XMLVersion>6</XMLVersion>
              <_Type>ConstantBool</_Type>
              <_Value>1</_Value>
            </MeasureLogicNode>
          </MeasureLogicNode>
        </MeasureLogicNode>
        <MeasureLogicNode>
          <XMLVersion>6</XMLVersion>
          <_Type>Operator</_Type>
          <_OP>10</_OP>
          <MeasureLogicNode>
            <XMLVersion>6</XMLVersion>
            <_Type>Expression</_Type>
            <_Name>_Grid_Touch_Position</_Name>
            <_Special>None</_Special>
            <_SubItem>FALSE</_SubItem>
          </MeasureLogicNode>
          <MeasureLogicNode>
            <XMLVersion>6</XMLVersion>
            <_Type>ConstantVar</_Type>
            <_Value>0</_Value>
          </MeasureLogicNode>
        </MeasureLogicNode>
      </MeasureLogicNode>
      <_DisplayThisColumn>true</_DisplayThisColumn>
    </MeasurePoint>
    <MeasurePoint>
      <XMLVersion>4</XMLVersion>
      <_Name>To Correct</_Name>
      <_Type>Count</_Type>
      <_Design_Sch />
      <_Design_Env />
      <MeasureLogicNode>
        <XMLVersion>6</XMLVersion>
        <_Type>Operator</_Type>
        <_OP>5</_OP>
        <MeasureLogicNode>
          <XMLVersion>6</XMLVersion>
          <_Type>Operator</_Type>
          <_OP>5</_OP>
          <MeasureLogicNode>
            <XMLVersion>6</XMLVersion>
            <_Type>Operator</_Type>
            <_OP>5</_OP>
            <MeasureLogicNode>
              <XMLVersion>6</XMLVersion>
              <_Type>Operator</_Type>
              <_OP>8</_OP>
              <MeasureLogicNode>
                <XMLVersion>6</XMLVersion>
                <_Type>Expression</_Type>
                <_Name>_Current_Group</_Name>
                <_Special>None</_Special>
                <_SubItem>FALSE</_SubItem>
              </MeasureLogicNode>
              <MeasureLogicNode>
                <XMLVersion>6</XMLVersion>
                <_Type>ConstantVar</_Type>
                <_Value>5</_Value>
              </MeasureLogicNode>
            </MeasureLogicNode>
            <MeasureLogicNode>
              <XMLVersion>6</XMLVersion>
              <_Type>Operator</_Type>
              <_OP>12</_OP>
              <MeasureLogicNode>
                <XMLVersion>6</XMLVersion>
                <_Type>Expression</_Type>
                <_Name>TimeOut_Timer</_Name>
                <_Special>None</_Special>
                <_SubItem>FALSE</_SubItem>
              </MeasureLogicNode>
              <MeasureLogicNode>
                <XMLVersion>6</XMLVersion>
                <_Type>Expression</_Type>
                <_Name>TimeOut_Value</_Name>
                <_Special>None</_Special>
                <_SubItem>FALSE</_SubItem>
              </MeasureLogicNode>
            </MeasureLogicNode>
          </MeasureLogicNode>
          <MeasureLogicNode>
            <XMLVersion>6</XMLVersion>
            <_Type>Operator</_Type>
            <_OP>5</_OP>
            <MeasureLogicNode>
              <XMLVersion>6</XMLVersion>
              <_Type>Operator</_Type>
              <_OP>10</_OP>
              <MeasureLogicNode>
                <XMLVersion>6</XMLVersion>
                <_Type>Expression</_Type>
                <_Name>_Grid_Touch_Position</_Name>
                <_Special>None</_Special>
                <_SubItem>FALSE</_SubItem>
              </MeasureLogicNode>
              <MeasureLogicNode>
                <XMLVersion>6</XMLVersion>
                <_Type>ConstantVar</_Type>
                <_Value>0</_Value>
              </MeasureLogicNode>
            </MeasureLogicNode>
            <MeasureLogicNode>
              <XMLVersion>6</XMLVersion>
              <_Type>Operator</_Type>
              <_OP>8</_OP>
              <MeasureLogicNode>
                <XMLVersion>6</XMLVersion>
                <_Type>Expression</_Type>
                <_Name>Location</_Name>
                <_Special>None</_Special>
                <_SubItem>FALSE</_SubItem>
              </MeasureLogicNode>
              <MeasureLogicNode>
                <XMLVersion>6</XMLVersion>
                <_Type>Expression</_Type>
                <_Name>_Grid_Touch_Position</_Name>
                <_Special>None</_Special>
                <_SubItem>FALSE</_SubItem>
              </MeasureLogicNode>
            </MeasureLogicNode>
          </MeasureLogicNode>
        </MeasureLogicNode>
        <MeasureLogicNode>
          <XMLVersion>6</XMLVersion>
          <_Type>Operator</_Type>
          <_OP>8</_OP>
          <MeasureLogicNode>
            <XMLVersion>6</XMLVersion>
            <_Type>Expression</_Type>
            <_Name>Premature_Trial</_Name>
            <_Special>None</_Special>
            <_SubItem>FALSE</_SubItem>
          </MeasureLogicNode>
          <MeasureLogicNode>
            <XMLVersion>6</XMLVersion>
            <_Type>ConstantBool</_Type>
            <_Value>0</_Value>
          </MeasureLogicNode>
        </MeasureLogicNode>
      </MeasureLogicNode>
      <_DisplayThisColumn>true</_DisplayThisColumn>
    </MeasurePoint>
    <MeasurePoint>
      <XMLVersion>4</XMLVersion>
      <_Name>To Incorrect</_Name>
      <_Type>Count</_Type>
      <_Design_Sch />
      <_Design_Env />
      <MeasureLogicNode>
        <XMLVersion>6</XMLVersion>
        <_Type>Operator</_Type>
        <_OP>5</_OP>
        <MeasureLogicNode>
          <XMLVersion>6</XMLVersion>
          <_Type>Operator</_Type>
          <_OP>5</_OP>
          <MeasureLogicNode>
            <XMLVersion>6</XMLVersion>
            <_Type>Operator</_Type>
            <_OP>5</_OP>
            <MeasureLogicNode>
              <XMLVersion>6</XMLVersion>
              <_Type>Operator</_Type>
              <_OP>8</_OP>
              <MeasureLogicNode>
                <XMLVersion>6</XMLVersion>
                <_Type>Expression</_Type>
                <_Name>_Current_Group</_Name>
                <_Special>None</_Special>
                <_SubItem>FALSE</_SubItem>
              </MeasureLogicNode>
              <MeasureLogicNode>
                <XMLVersion>6</XMLVersion>
                <_Type>ConstantVar</_Type>
                <_Value>5</_Value>
              </MeasureLogicNode>
            </MeasureLogicNode>
            <MeasureLogicNode>
              <XMLVersion>6</XMLVersion>
              <_Type>Operator</_Type>
              <_OP>12</_OP>
              <MeasureLogicNode>
                <XMLVersion>6</XMLVersion>
                <_Type>Expression</_Type>
                <_Name>TimeOut_Timer</_Name>
                <_Special>None</_Special>
                <_SubItem>FALSE</_SubItem>
              </MeasureLogicNode>
              <MeasureLogicNode>
                <XMLVersion>6</XMLVersion>
                <_Type>Expression</_Type>
                <_Name>TimeOut_Value</_Name>
                <_Special>None</_Special>
                <_SubItem>FALSE</_SubItem>
              </MeasureLogicNode>
            </MeasureLogicNode>
          </MeasureLogicNode>
          <MeasureLogicNode>
            <XMLVersion>6</XMLVersion>
            <_Type>Operator</_Type>
            <_OP>5</_OP>
            <MeasureLogicNode>
              <XMLVersion>6</XMLVersion>
              <_Type>Operator</_Type>
              <_OP>10</_OP>
              <MeasureLogicNode>
                <XMLVersion>6</XMLVersion>
                <_Type>Expression</_Type>
                <_Name>_Grid_Touch_Position</_Name>
                <_Special>None</_Special>
                <_SubItem>FALSE</_SubItem>
              </MeasureLogicNode>
              <MeasureLogicNode>
                <XMLVersion>6</XMLVersion>
                <_Type>ConstantVar</_Type>
                <_Value>0</_Value>
              </MeasureLogicNode>
            </MeasureLogicNode>
            <MeasureLogicNode>
              <XMLVersion>6</XMLVersion>
              <_Type>Operator</_Type>
              <_OP>9</_OP>
              <MeasureLogicNode>
                <XMLVersion>6</XMLVersion>
                <_Type>Expression</_Type>
                <_Name>Location</_Name>
                <_Special>None</_Special>
                <_SubItem>FALSE</_SubItem>
              </MeasureLogicNode>
              <MeasureLogicNode>
                <XMLVersion>6</XMLVersion>
                <_Type>Expression</_Type>
                <_Name>_Grid_Touch_Position</_Name>
                <_Special>None</_Special>
                <_SubItem>FALSE</_SubItem>
              </MeasureLogicNode>
            </MeasureLogicNode>
          </MeasureLogicNode>
        </MeasureLogicNode>
        <MeasureLogicNode>
          <XMLVersion>6</XMLVersion>
          <_Type>Operator</_Type>
          <_OP>8</_OP>
          <MeasureLogicNode>
            <XMLVersion>6</XMLVersion>
            <_Type>Expression</_Type>
            <_Name>Premature_Trial</_Name>
            <_Special>None</_Special>
            <_SubItem>FALSE</_SubItem>
          </MeasureLogicNode>
          <MeasureLogicNode>
            <XMLVersion>6</XMLVersion>
            <_Type>ConstantBool</_Type>
            <_Value>0</_Value>
          </MeasureLogicNode>
        </MeasureLogicNode>
      </MeasureLogicNode>
      <_DisplayThisColumn>true</_DisplayThisColumn>
    </MeasurePoint>
  </MeasurePath>
  <MeasurePath>
    <XMLVersion>4</XMLVersion>
    <_Name>3-point-path</_Name>
    <_Type>LastFirst</_Type>
    <_IgnoreZero>false</_IgnoreZero>
    <_AllowEqual>true</_AllowEqual>
    <_NodeCount>3</_NodeCount>
    <MeasurePoint>
      <XMLVersion>4</XMLVersion>
      <_Name>Start</_Name>
      <_Type>Normal</_Type>
      <_Design_Sch />
      <_Design_Env />
      <MeasureLogicNode>
        <XMLVersion>6</XMLVersion>
        <_Type>Operator</_Type>
        <_OP>5</_OP>
        <MeasureLogicNode>
          <XMLVersion>6</XMLVersion>
          <_Type>Operator</_Type>
          <_OP>8</_OP>
          <MeasureLogicNode>
            <XMLVersion>6</XMLVersion>
            <_Type>Expression</_Type>
            <_Name>_Current_Group</_Name>
            <_Special>None</_Special>
            <_SubItem>FALSE</_SubItem>
          </MeasureLogicNode>
          <MeasureLogicNode>
            <XMLVersion>6</XMLVersion>
            <_Type>ConstantVar</_Type>
            <_Value>3</_Value>
          </MeasureLogicNode>
        </MeasureLogicNode>
        <MeasureLogicNode>
          <XMLVersion>6</XMLVersion>
          <_Type>Operator</_Type>
          <_OP>9</_OP>
          <MeasureLogicNode>
            <XMLVersion>6</XMLVersion>
            <_Type>Expression</_Type>
            <_Name>Tray #1</_Name>
            <_Special>Trigger</_Special>
            <_SubItem>FALSE</_SubItem>
          </MeasureLogicNode>
          <MeasureLogicNode>
            <XMLVersion>6</XMLVersion>
            <_Type>ConstantTrig</_Type>
            <_Value>1</_Value>
          </MeasureLogicNode>
        </MeasureLogicNode>
      </MeasureLogicNode>
      <_DisplayThisColumn>true</_DisplayThisColumn>
    </MeasurePoint>
    <MeasurePoint>
      <XMLVersion>4</XMLVersion>
      <_Name>Midpoint #1</_Name>
      <_Type>Normal</_Type>
      <_Design_Sch />
      <_Design_Env />
      <MeasureLogicNode>
        <XMLVersion>6</XMLVersion>
        <_Type>Operator</_Type>
        <_OP>8</_OP>
        <MeasureLogicNode>
          <XMLVersion>6</XMLVersion>
          <_Type>Expression</_Type>
          <_Name>BIRBeam #1</_Name>
          <_Special>None</_Special>
          <_SubItem>FALSE</_SubItem>
        </MeasureLogicNode>
        <MeasureLogicNode>
          <XMLVersion>6</XMLVersion>
          <_Type>ConstantBool</_Type>
          <_Value>0</_Value>
        </MeasureLogicNode>
      </MeasureLogicNode>
      <_DisplayThisColumn>true</_DisplayThisColumn>
    </MeasurePoint>
    <MeasurePoint>
      <XMLVersion>4</XMLVersion>
      <_Name>End</_Name>
      <_Type>Normal</_Type>
      <_Design_Sch />
      <_Design_Env />
      <MeasureLogicNode>
        <XMLVersion>6</XMLVersion>
        <_Type>Operator</_Type>
        <_OP>8</_OP>
        <MeasureLogicNode>
          <XMLVersion>6</XMLVersion>
          <_Type>Expression</_Type>
          <_Name>BIRBeam #1</_Name>
          <_Special>None</_Special>
          <_SubItem>FALSE</_SubItem>
        </MeasureLogicNode>
        <MeasureLogicNode>
          <XMLVersion>6</XMLVersion>
          <_Type>ConstantBool</_Type>
          <_Value>1</_Value>
        </MeasureLogicNode>
      </MeasureLogicNode>
      <_DisplayThisColumn>true</_DisplayThisColumn>
    </MeasurePoint>
  </MeasurePath>
</MeasureCage>
