# Supplementary material for: A Novel Three-Choice Touchscreen Task to Examine Spatial Attention and Orienting Responses in Rodents
Source: eNeuro. 2021 Jul 9;8(4):ENEURO.0032-20.2021. doi: 10.1523/ENEURO.0032-20.2021 (PMC8272401; doi:10.1523/ENEURO.0032-20.2021)
Supplement: Extended Data 1 — ABET II Touch software (Lafayette Instruments). Download Extended Data 1, ZIP file. [file enu-eN-MNT-0032-20-s01.zip › 3-choice orienting task TESTING analysis.ABETas]

<?xml version="1.0" encoding="us-ascii"?>
<MeasureCage>
  <XMLVersion>4</XMLVersion>
  <_Name>Everling Testing Combined Analysis</_Name>
  <_Count>37</_Count>
  <_EnvBase>Chamber1</_EnvBase>
  <_SchBase_name>Everling Sep13</_SchBase_name>
  <_SchBase_version>N/A</_SchBase_version>
  <_SchBase_path>C:\Users\Faraj\Documents\Lafayette Instrument\ABET II\ABET Schedule Folder\Everling Sep13\Everling Sep13.abetSch</_SchBase_path>
  <MeasurePath>
    <XMLVersion>4</XMLVersion>
    <_Name>Summary</_Name>
    <_Type>Evaluation</_Type>
    <_IgnoreZero>false</_IgnoreZero>
    <_AllowEqual>true</_AllowEqual>
    <_NodeCount>5</_NodeCount>
    <MeasurePoint>
      <XMLVersion>4</XMLVersion>
      <_Name>Condition</_Name>
      <_Type>Normal</_Type>
      <_Design_Sch />
      <_Design_Env />
      <MeasureLogicNode>
        <XMLVersion>6</XMLVersion>
        <_Type>Expression</_Type>
        <_Name>_Schedule_Finished</_Name>
        <_Special>None</_Special>
        <_SubItem>FALSE</_SubItem>
      </MeasureLogicNode>
      <_DisplayThisColumn>true</_DisplayThisColumn>
    </MeasurePoint>
    <MeasurePoint>
      <XMLVersion>4</XMLVersion>
      <_Name>Schedule_Timer</_Name>
      <_Type>Evaluation</_Type>
      <_Design_Sch />
      <_Design_Env />
      <_Eval_Mode>Normal</_Eval_Mode>
      <MeasureLogicNode>
        <XMLVersion>6</XMLVersion>
        <_Type>Expression</_Type>
        <_Name>_Schedule_Timer</_Name>
        <_Special>Final</_Special>
        <_SubItem>FALSE</_SubItem>
      </MeasureLogicNode>
      <_DisplayThisColumn>true</_DisplayThisColumn>
    </MeasurePoint>
    <MeasurePoint>
      <XMLVersion>4</XMLVersion>
      <_Name>Trials</_Name>
      <_Type>Evaluation</_Type>
      <_Design_Sch />
      <_Design_Env />
      <_Eval_Mode>Normal</_Eval_Mode>
      <MeasureLogicNode>
        <XMLVersion>6</XMLVersion>
        <_Type>Expression</_Type>
        <_Name>_Trial_Counter</_Name>
        <_Special>None</_Special>
        <_SubItem>FALSE</_SubItem>
      </MeasureLogicNode>
      <_DisplayThisColumn>true</_DisplayThisColumn>
    </MeasurePoint>
    <MeasurePoint>
      <XMLVersion>4</XMLVersion>
      <_Name>Delay</_Name>
      <_Type>Evaluation</_Type>
      <_Design_Sch />
      <_Design_Env />
      <_Eval_Mode>Normal</_Eval_Mode>
      <MeasureLogicNode>
        <XMLVersion>6</XMLVersion>
        <_Type>Expression</_Type>
        <_Name>Delay</_Name>
        <_Special>None</_Special>
        <_SubItem>FALSE</_SubItem>
      </MeasureLogicNode>
      <_DisplayThisColumn>true</_DisplayThisColumn>
    </MeasurePoint>
    <MeasurePoint>
      <XMLVersion>4</XMLVersion>
      <_Name>ITI</_Name>
      <_Type>Evaluation</_Type>
      <_Design_Sch />
      <_Design_Env />
      <_Eval_Mode>Normal</_Eval_Mode>
      <MeasureLogicNode>
        <XMLVersion>6</XMLVersion>
        <_Type>Expression</_Type>
        <_Name>ITI</_Name>
        <_Special>None</_Special>
        <_SubItem>FALSE</_SubItem>
      </MeasureLogicNode>
      <_DisplayThisColumn>true</_DisplayThisColumn>
    </MeasurePoint>
  </MeasurePath>
  <MeasurePath>
    <XMLVersion>4</XMLVersion>
    <_Name>Trial Type Counter</_Name>
    <_Type>Count</_Type>
    <_IgnoreZero>false</_IgnoreZero>
    <_AllowEqual>true</_AllowEqual>
    <_NodeCount>6</_NodeCount>
    <MeasurePoint>
      <XMLVersion>4</XMLVersion>
      <_Name>T3-Trials</_Name>
      <_Type>Count</_Type>
      <_Design_Sch />
      <_Design_Env />
      <MeasureLogicNode>
        <XMLVersion>6</XMLVersion>
        <_Type>Operator</_Type>
        <_OP>5</_OP>
        <MeasureLogicNode>
          <XMLVersion>6</XMLVersion>
          <_Type>Operator</_Type>
          <_OP>5</_OP>
          <MeasureLogicNode>
            <XMLVersion>6</XMLVersion>
            <_Type>Operator</_Type>
            <_OP>5</_OP>
            <MeasureLogicNode>
              <XMLVersion>6</XMLVersion>
              <_Type>Operator</_Type>
              <_OP>5</_OP>
              <MeasureLogicNode>
                <XMLVersion>6</XMLVersion>
                <_Type>Operator</_Type>
                <_OP>5</_OP>
                <MeasureLogicNode>
                  <XMLVersion>6</XMLVersion>
                  <_Type>Operator</_Type>
                  <_OP>5</_OP>
                  <MeasureLogicNode>
                    <XMLVersion>6</XMLVersion>
                    <_Type>Operator</_Type>
                    <_OP>8</_OP>
                    <MeasureLogicNode>
                      <XMLVersion>6</XMLVersion>
                      <_Type>Expression</_Type>
                      <_Name>_Current_Group</_Name>
                      <_Special>None</_Special>
                      <_SubItem>FALSE</_SubItem>
                    </MeasureLogicNode>
                    <MeasureLogicNode>
                      <XMLVersion>6</XMLVersion>
                      <_Type>ConstantVar</_Type>
                      <_Value>4</_Value>
                    </MeasureLogicNode>
                  </MeasureLogicNode>
                  <MeasureLogicNode>
                    <XMLVersion>6</XMLVersion>
                    <_Type>Operator</_Type>
                    <_OP>5</_OP>
                    <MeasureLogicNode>
                      <XMLVersion>6</XMLVersion>
                      <_Type>Operator</_Type>
                      <_OP>5</_OP>
                      <MeasureLogicNode>
                        <XMLVersion>6</XMLVersion>
                        <_Type>Operator</_Type>
                        <_OP>11</_OP>
                        <MeasureLogicNode>
                          <XMLVersion>6</XMLVersion>
                          <_Type>Expression</_Type>
                          <_Name>Delay_Timer</_Name>
                          <_Special>None</_Special>
                          <_SubItem>FALSE</_SubItem>
                        </MeasureLogicNode>
                        <MeasureLogicNode>
                          <XMLVersion>6</XMLVersion>
                          <_Type>Expression</_Type>
                          <_Name>Delay</_Name>
                          <_Special>None</_Special>
                          <_SubItem>FALSE</_SubItem>
                        </MeasureLogicNode>
                      </MeasureLogicNode>
                      <MeasureLogicNode>
                        <XMLVersion>6</XMLVersion>
                        <_Type>Operator</_Type>
                        <_OP>13</_OP>
                        <MeasureLogicNode>
                          <XMLVersion>6</XMLVersion>
                          <_Type>Expression</_Type>
                          <_Name>v_Lamp</_Name>
                          <_Special>GridTouch</_Special>
                          <_SubItem>FALSE</_SubItem>
                        </MeasureLogicNode>
                        <MeasureLogicNode>
                          <XMLVersion>6</XMLVersion>
                          <_Type>ConstantVar</_Type>
                          <_Value>0</_Value>
                        </MeasureLogicNode>
                      </MeasureLogicNode>
                    </MeasureLogicNode>
                    <MeasureLogicNode>
                      <XMLVersion>6</XMLVersion>
                      <_Type>Operator</_Type>
                      <_OP>13</_OP>
                      <MeasureLogicNode>
                        <XMLVersion>6</XMLVersion>
                        <_Type>Expression</_Type>
                        <_Name>Grid_Location</_Name>
                        <_Special>None</_Special>
                        <_SubItem>FALSE</_SubItem>
                      </MeasureLogicNode>
                      <MeasureLogicNode>
                        <XMLVersion>6</XMLVersion>
                        <_Type>ConstantVar</_Type>
                        <_Value>5</_Value>
                      </MeasureLogicNode>
                    </MeasureLogicNode>
                  </MeasureLogicNode>
                </MeasureLogicNode>
                <MeasureLogicNode>
                  <XMLVersion>6</XMLVersion>
                  <_Type>Operator</_Type>
                  <_OP>5</_OP>
                  <MeasureLogicNode>
                    <XMLVersion>6</XMLVersion>
                    <_Type>Expression</_Type>
                    <_Name>Stimulus_Duration_Timer</_Name>
                    <_Special>Set</_Special>
                    <_SubItem>FALSE</_SubItem>
                  </MeasureLogicNode>
                  <MeasureLogicNode>
                    <XMLVersion>6</XMLVersion>
                    <_Type>Operator</_Type>
                    <_OP>8</_OP>
                    <MeasureLogicNode>
                      <XMLVersion>6</XMLVersion>
                      <_Type>Expression</_Type>
                      <_Name>Stimulus_Duration_Timer</_Name>
                      <_Special>None</_Special>
                      <_SubItem>FALSE</_SubItem>
                    </MeasureLogicNode>
                    <MeasureLogicNode>
                      <XMLVersion>6</XMLVersion>
                      <_Type>ConstantVar</_Type>
                      <_Value>0</_Value>
                    </MeasureLogicNode>
                  </MeasureLogicNode>
                </MeasureLogicNode>
              </MeasureLogicNode>
              <MeasureLogicNode>
                <XMLVersion>6</XMLVersion>
                <_Type>Operator</_Type>
                <_OP>5</_OP>
                <MeasureLogicNode>
                  <XMLVersion>6</XMLVersion>
                  <_Type>Expression</_Type>
                  <_Name>Limited_Hold_Timer</_Name>
                  <_Special>Set</_Special>
                  <_SubItem>FALSE</_SubItem>
                </MeasureLogicNode>
                <MeasureLogicNode>
                  <XMLVersion>6</XMLVersion>
                  <_Type>Operator</_Type>
                  <_OP>8</_OP>
                  <MeasureLogicNode>
                    <XMLVersion>6</XMLVersion>
                    <_Type>Expression</_Type>
                    <_Name>Limited_Hold_Timer</_Name>
                    <_Special>None</_Special>
                    <_SubItem>FALSE</_SubItem>
                  </MeasureLogicNode>
                  <MeasureLogicNode>
                    <XMLVersion>6</XMLVersion>
                    <_Type>ConstantVar</_Type>
                    <_Value>0</_Value>
                  </MeasureLogicNode>
                </MeasureLogicNode>
              </MeasureLogicNode>
            </MeasureLogicNode>
            <MeasureLogicNode>
              <XMLVersion>6</XMLVersion>
              <_Type>Operator</_Type>
              <_OP>5</_OP>
              <MeasureLogicNode>
                <XMLVersion>6</XMLVersion>
                <_Type>Expression</_Type>
                <_Name>Location</_Name>
                <_Special>Set</_Special>
                <_SubItem>FALSE</_SubItem>
              </MeasureLogicNode>
              <MeasureLogicNode>
                <XMLVersion>6</XMLVersion>
                <_Type>Operator</_Type>
                <_OP>8</_OP>
                <MeasureLogicNode>
                  <XMLVersion>6</XMLVersion>
                  <_Type>Expression</_Type>
                  <_Name>Location</_Name>
                  <_Special>None</_Special>
                  <_SubItem>FALSE</_SubItem>
                </MeasureLogicNode>
                <MeasureLogicNode>
                  <XMLVersion>6</XMLVersion>
                  <_Type>Expression</_Type>
                  <_Name>Grid_Location</_Name>
                  <_Special>None</_Special>
                  <_SubItem>FALSE</_SubItem>
                </MeasureLogicNode>
              </MeasureLogicNode>
            </MeasureLogicNode>
          </MeasureLogicNode>
          <MeasureLogicNode>
            <XMLVersion>6</XMLVersion>
            <_Type>Operator</_Type>
            <_OP>5</_OP>
            <MeasureLogicNode>
              <XMLVersion>6</XMLVersion>
              <_Type>Expression</_Type>
              <_Name>_Image_Displayed</_Name>
              <_Special>None</_Special>
              <_SubItem>FALSE</_SubItem>
            </MeasureLogicNode>
            <MeasureLogicNode>
              <XMLVersion>6</XMLVersion>
              <_Type>Expression</_Type>
              <_Name>v_Lamp</_Name>
              <_Special>None</_Special>
              <_SubItem>FALSE</_SubItem>
            </MeasureLogicNode>
          </MeasureLogicNode>
        </MeasureLogicNode>
        <MeasureLogicNode>
          <XMLVersion>6</XMLVersion>
          <_Type>Operator</_Type>
          <_OP>5</_OP>
          <MeasureLogicNode>
            <XMLVersion>6</XMLVersion>
            <_Type>Expression</_Type>
            <_Name>ISI_Timer</_Name>
            <_Special>Set</_Special>
            <_SubItem>FALSE</_SubItem>
          </MeasureLogicNode>
          <MeasureLogicNode>
            <XMLVersion>6</XMLVersion>
            <_Type>Operator</_Type>
            <_OP>8</_OP>
            <MeasureLogicNode>
              <XMLVersion>6</XMLVersion>
              <_Type>Expression</_Type>
              <_Name>ISI_Timer</_Name>
              <_Special>None</_Special>
              <_SubItem>FALSE</_SubItem>
            </MeasureLogicNode>
            <MeasureLogicNode>
              <XMLVersion>6</XMLVersion>
              <_Type>ConstantVar</_Type>
              <_Value>0</_Value>
            </MeasureLogicNode>
          </MeasureLogicNode>
        </MeasureLogicNode>
      </MeasureLogicNode>
      <_DisplayThisColumn>true</_DisplayThisColumn>
    </MeasurePoint>
    <MeasurePoint>
      <XMLVersion>4</XMLVersion>
      <_Name>T6-Trials</_Name>
      <_Type>Count</_Type>
      <_Design_Sch />
      <_Design_Env />
      <MeasureLogicNode>
        <XMLVersion>6</XMLVersion>
        <_Type>Operator</_Type>
        <_OP>5</_OP>
        <MeasureLogicNode>
          <XMLVersion>6</XMLVersion>
          <_Type>Operator</_Type>
          <_OP>5</_OP>
          <MeasureLogicNode>
            <XMLVersion>6</XMLVersion>
            <_Type>Operator</_Type>
            <_OP>5</_OP>
            <MeasureLogicNode>
              <XMLVersion>6</XMLVersion>
              <_Type>Operator</_Type>
              <_OP>5</_OP>
              <MeasureLogicNode>
                <XMLVersion>6</XMLVersion>
                <_Type>Operator</_Type>
                <_OP>5</_OP>
                <MeasureLogicNode>
                  <XMLVersion>6</XMLVersion>
                  <_Type>Operator</_Type>
                  <_OP>5</_OP>
                  <MeasureLogicNode>
                    <XMLVersion>6</XMLVersion>
                    <_Type>Operator</_Type>
                    <_OP>8</_OP>
                    <MeasureLogicNode>
                      <XMLVersion>6</XMLVersion>
                      <_Type>Expression</_Type>
                      <_Name>_Current_Group</_Name>
                      <_Special>None</_Special>
                      <_SubItem>FALSE</_SubItem>
                    </MeasureLogicNode>
                    <MeasureLogicNode>
                      <XMLVersion>6</XMLVersion>
                      <_Type>ConstantVar</_Type>
                      <_Value>4</_Value>
                    </MeasureLogicNode>
                  </MeasureLogicNode>
                  <MeasureLogicNode>
                    <XMLVersion>6</XMLVersion>
                    <_Type>Operator</_Type>
                    <_OP>5</_OP>
                    <MeasureLogicNode>
                      <XMLVersion>6</XMLVersion>
                      <_Type>Operator</_Type>
                      <_OP>5</_OP>
                      <MeasureLogicNode>
                        <XMLVersion>6</XMLVersion>
                        <_Type>Operator</_Type>
                        <_OP>11</_OP>
                        <MeasureLogicNode>
                          <XMLVersion>6</XMLVersion>
                          <_Type>Expression</_Type>
                          <_Name>Delay_Timer</_Name>
                          <_Special>None</_Special>
                          <_SubItem>FALSE</_SubItem>
                        </MeasureLogicNode>
                        <MeasureLogicNode>
                          <XMLVersion>6</XMLVersion>
                          <_Type>Expression</_Type>
                          <_Name>Delay</_Name>
                          <_Special>None</_Special>
                          <_SubItem>FALSE</_SubItem>
                        </MeasureLogicNode>
                      </MeasureLogicNode>
                      <MeasureLogicNode>
                        <XMLVersion>6</XMLVersion>
                        <_Type>Operator</_Type>
                        <_OP>13</_OP>
                        <MeasureLogicNode>
                          <XMLVersion>6</XMLVersion>
                          <_Type>Expression</_Type>
                          <_Name>v_Lamp</_Name>
                          <_Special>GridTouch</_Special>
                          <_SubItem>FALSE</_SubItem>
                        </MeasureLogicNode>
                        <MeasureLogicNode>
                          <XMLVersion>6</XMLVersion>
                          <_Type>ConstantVar</_Type>
                          <_Value>0</_Value>
                        </MeasureLogicNode>
                      </MeasureLogicNode>
                    </MeasureLogicNode>
                    <MeasureLogicNode>
                      <XMLVersion>6</XMLVersion>
                      <_Type>Operator</_Type>
                      <_OP>8</_OP>
                      <MeasureLogicNode>
                        <XMLVersion>6</XMLVersion>
                        <_Type>Expression</_Type>
                        <_Name>Grid_Location</_Name>
                        <_Special>None</_Special>
                        <_SubItem>FALSE</_SubItem>
                      </MeasureLogicNode>
                      <MeasureLogicNode>
                        <XMLVersion>6</XMLVersion>
                        <_Type>ConstantVar</_Type>
                        <_Value>6</_Value>
                      </MeasureLogicNode>
                    </MeasureLogicNode>
                  </MeasureLogicNode>
                </MeasureLogicNode>
                <MeasureLogicNode>
                  <XMLVersion>6</XMLVersion>
                  <_Type>Operator</_Type>
                  <_OP>5</_OP>
                  <MeasureLogicNode>
                    <XMLVersion>6</XMLVersion>
                    <_Type>Expression</_Type>
                    <_Name>Stimulus_Duration_Timer</_Name>
                    <_Special>Set</_Special>
                    <_SubItem>FALSE</_SubItem>
                  </MeasureLogicNode>
                  <MeasureLogicNode>
                    <XMLVersion>6</XMLVersion>
                    <_Type>Operator</_Type>
                    <_OP>8</_OP>
                    <MeasureLogicNode>
                      <XMLVersion>6</XMLVersion>
                      <_Type>Expression</_Type>
                      <_Name>Stimulus_Duration_Timer</_Name>
                      <_Special>None</_Special>
                      <_SubItem>FALSE</_SubItem>
                    </MeasureLogicNode>
                    <MeasureLogicNode>
                      <XMLVersion>6</XMLVersion>
                      <_Type>ConstantVar</_Type>
                      <_Value>0</_Value>
                    </MeasureLogicNode>
                  </MeasureLogicNode>
                </MeasureLogicNode>
              </MeasureLogicNode>
              <MeasureLogicNode>
                <XMLVersion>6</XMLVersion>
                <_Type>Operator</_Type>
                <_OP>5</_OP>
                <MeasureLogicNode>
                  <XMLVersion>6</XMLVersion>
                  <_Type>Expression</_Type>
                  <_Name>Limited_Hold_Timer</_Name>
                  <_Special>Set</_Special>
                  <_SubItem>FALSE</_SubItem>
                </MeasureLogicNode>
                <MeasureLogicNode>
                  <XMLVersion>6</XMLVersion>
                  <_Type>Operator</_Type>
                  <_OP>8</_OP>
                  <MeasureLogicNode>
                    <XMLVersion>6</XMLVersion>
                    <_Type>Expression</_Type>
                    <_Name>Limited_Hold_Timer</_Name>
                    <_Special>None</_Special>
                    <_SubItem>FALSE</_SubItem>
                  </MeasureLogicNode>
                  <MeasureLogicNode>
                    <XMLVersion>6</XMLVersion>
                    <_Type>ConstantVar</_Type>
                    <_Value>0</_Value>
                  </MeasureLogicNode>
                </MeasureLogicNode>
              </MeasureLogicNode>
            </MeasureLogicNode>
            <MeasureLogicNode>
              <XMLVersion>6</XMLVersion>
              <_Type>Operator</_Type>
              <_OP>5</_OP>
              <MeasureLogicNode>
                <XMLVersion>6</XMLVersion>
                <_Type>Expression</_Type>
                <_Name>Location</_Name>
                <_Special>Set</_Special>
                <_SubItem>FALSE</_SubItem>
              </MeasureLogicNode>
              <MeasureLogicNode>
                <XMLVersion>6</XMLVersion>
                <_Type>Operator</_Type>
                <_OP>8</_OP>
                <MeasureLogicNode>
                  <XMLVersion>6</XMLVersion>
                  <_Type>Expression</_Type>
                  <_Name>Location</_Name>
                  <_Special>None</_Special>
                  <_SubItem>FALSE</_SubItem>
                </MeasureLogicNode>
                <MeasureLogicNode>
                  <XMLVersion>6</XMLVersion>
                  <_Type>Expression</_Type>
                  <_Name>Grid_Location</_Name>
                  <_Special>None</_Special>
                  <_SubItem>FALSE</_SubItem>
                </MeasureLogicNode>
              </MeasureLogicNode>
            </MeasureLogicNode>
          </MeasureLogicNode>
          <MeasureLogicNode>
            <XMLVersion>6</XMLVersion>
            <_Type>Operator</_Type>
            <_OP>5</_OP>
            <MeasureLogicNode>
              <XMLVersion>6</XMLVersion>
              <_Type>Expression</_Type>
              <_Name>_Image_Displayed</_Name>
              <_Special>None</_Special>
              <_SubItem>FALSE</_SubItem>
            </MeasureLogicNode>
            <MeasureLogicNode>
              <XMLVersion>6</XMLVersion>
              <_Type>Expression</_Type>
              <_Name>v_Lamp</_Name>
              <_Special>None</_Special>
              <_SubItem>FALSE</_SubItem>
            </MeasureLogicNode>
          </MeasureLogicNode>
        </MeasureLogicNode>
        <MeasureLogicNode>
          <XMLVersion>6</XMLVersion>
          <_Type>Operator</_Type>
          <_OP>5</_OP>
          <MeasureLogicNode>
            <XMLVersion>6</XMLVersion>
            <_Type>Expression</_Type>
            <_Name>_Image_Displayed</_Name>
            <_Special>None</_Special>
            <_SubItem>FALSE</_SubItem>
          </MeasureLogicNode>
          <MeasureLogicNode>
            <XMLVersion>6</XMLVersion>
            <_Type>Expression</_Type>
            <_Name>v_Lamp</_Name>
            <_Special>None</_Special>
            <_SubItem>FALSE</_SubItem>
          </MeasureLogicNode>
        </MeasureLogicNode>
      </MeasureLogicNode>
      <_DisplayThisColumn>true</_DisplayThisColumn>
    </MeasurePoint>
    <MeasurePoint>
      <XMLVersion>4</XMLVersion>
      <_Name>T7-Trials</_Name>
      <_Type>Count</_Type>
      <_Design_Sch />
      <_Design_Env />
      <MeasureLogicNode>
        <XMLVersion>6</XMLVersion>
        <_Type>Operator</_Type>
        <_OP>5</_OP>
        <MeasureLogicNode>
          <XMLVersion>6</XMLVersion>
          <_Type>Operator</_Type>
          <_OP>5</_OP>
          <MeasureLogicNode>
            <XMLVersion>6</XMLVersion>
            <_Type>Operator</_Type>
            <_OP>5</_OP>
            <MeasureLogicNode>
              <XMLVersion>6</XMLVersion>
              <_Type>Operator</_Type>
              <_OP>5</_OP>
              <MeasureLogicNode>
                <XMLVersion>6</XMLVersion>
                <_Type>Operator</_Type>
                <_OP>5</_OP>
                <MeasureLogicNode>
                  <XMLVersion>6</XMLVersion>
                  <_Type>Operator</_Type>
                  <_OP>8</_OP>
                  <MeasureLogicNode>
                    <XMLVersion>6</XMLVersion>
                    <_Type>Expression</_Type>
                    <_Name>_Current_Group</_Name>
                    <_Special>None</_Special>
                    <_SubItem>FALSE</_SubItem>
                  </MeasureLogicNode>
                  <MeasureLogicNode>
                    <XMLVersion>6</XMLVersion>
                    <_Type>ConstantVar</_Type>
                    <_Value>24</_Value>
                  </MeasureLogicNode>
                </MeasureLogicNode>
                <MeasureLogicNode>
                  <XMLVersion>6</XMLVersion>
                  <_Type>Operator</_Type>
                  <_OP>5</_OP>
                  <MeasureLogicNode>
                    <XMLVersion>6</XMLVersion>
                    <_Type>Operator</_Type>
                    <_OP>13</_OP>
                    <MeasureLogicNode>
                      <XMLVersion>6</XMLVersion>
                      <_Type>Expression</_Type>
                      <_Name>v_Lamp</_Name>
                      <_Special>GridTouch</_Special>
                      <_SubItem>FALSE</_SubItem>
                    </MeasureLogicNode>
                    <MeasureLogicNode>
                      <XMLVersion>6</XMLVersion>
                      <_Type>ConstantVar</_Type>
                      <_Value>0</_Value>
                    </MeasureLogicNode>
                  </MeasureLogicNode>
                  <MeasureLogicNode>
                    <XMLVersion>6</XMLVersion>
                    <_Type>Operator</_Type>
                    <_OP>8</_OP>
                    <MeasureLogicNode>
                      <XMLVersion>6</XMLVersion>
                      <_Type>Expression</_Type>
                      <_Name>Location</_Name>
                      <_Special>None</_Special>
                      <_SubItem>FALSE</_SubItem>
                    </MeasureLogicNode>
                    <MeasureLogicNode>
                      <XMLVersion>6</XMLVersion>
                      <_Type>ConstantVar</_Type>
                      <_Value>7</_Value>
                    </MeasureLogicNode>
                  </MeasureLogicNode>
                </MeasureLogicNode>
              </MeasureLogicNode>
              <MeasureLogicNode>
                <XMLVersion>6</XMLVersion>
                <_Type>Operator</_Type>
                <_OP>5</_OP>
                <MeasureLogicNode>
                  <XMLVersion>6</XMLVersion>
                  <_Type>Expression</_Type>
                  <_Name>Stimulus_Duration_Timer</_Name>
                  <_Special>Set</_Special>
                  <_SubItem>FALSE</_SubItem>
                </MeasureLogicNode>
                <MeasureLogicNode>
                  <XMLVersion>6</XMLVersion>
                  <_Type>Operator</_Type>
                  <_OP>8</_OP>
                  <MeasureLogicNode>
                    <XMLVersion>6</XMLVersion>
                    <_Type>Expression</_Type>
                    <_Name>Stimulus_Duration_Timer</_Name>
                    <_Special>None</_Special>
                    <_SubItem>FALSE</_SubItem>
                  </MeasureLogicNode>
                  <MeasureLogicNode>
                    <XMLVersion>6</XMLVersion>
                    <_Type>ConstantVar</_Type>
                    <_Value>0</_Value>
                  </MeasureLogicNode>
                </MeasureLogicNode>
              </MeasureLogicNode>
            </MeasureLogicNode>
            <MeasureLogicNode>
              <XMLVersion>6</XMLVersion>
              <_Type>Operator</_Type>
              <_OP>5</_OP>
              <MeasureLogicNode>
                <XMLVersion>6</XMLVersion>
                <_Type>Expression</_Type>
                <_Name>Limited_Hold_Timer</_Name>
                <_Special>Set</_Special>
                <_SubItem>FALSE</_SubItem>
              </MeasureLogicNode>
              <MeasureLogicNode>
                <XMLVersion>6</XMLVersion>
                <_Type>Operator</_Type>
                <_OP>8</_OP>
                <MeasureLogicNode>
                  <XMLVersion>6</XMLVersion>
                  <_Type>Expression</_Type>
                  <_Name>Limited_Hold_Timer</_Name>
                  <_Special>None</_Special>
                  <_SubItem>FALSE</_SubItem>
                </MeasureLogicNode>
                <MeasureLogicNode>
                  <XMLVersion>6</XMLVersion>
                  <_Type>ConstantVar</_Type>
                  <_Value>0</_Value>
                </MeasureLogicNode>
              </MeasureLogicNode>
            </MeasureLogicNode>
          </MeasureLogicNode>
          <MeasureLogicNode>
            <XMLVersion>6</XMLVersion>
            <_Type>Operator</_Type>
            <_OP>5</_OP>
            <MeasureLogicNode>
              <XMLVersion>6</XMLVersion>
              <_Type>Expression</_Type>
              <_Name>_Image_Displayed</_Name>
              <_Special>None</_Special>
              <_SubItem>FALSE</_SubItem>
            </MeasureLogicNode>
            <MeasureLogicNode>
              <XMLVersion>6</XMLVersion>
              <_Type>Expression</_Type>
              <_Name>v_Lamp</_Name>
              <_Special>None</_Special>
              <_SubItem>FALSE</_SubItem>
            </MeasureLogicNode>
          </MeasureLogicNode>
        </MeasureLogicNode>
        <MeasureLogicNode>
          <XMLVersion>6</XMLVersion>
          <_Type>Operator</_Type>
          <_OP>5</_OP>
          <MeasureLogicNode>
            <XMLVersion>6</XMLVersion>
            <_Type>Expression</_Type>
            <_Name>ISI_Timer</_Name>
            <_Special>Set</_Special>
            <_SubItem>FALSE</_SubItem>
          </MeasureLogicNode>
          <MeasureLogicNode>
            <XMLVersion>6</XMLVersion>
            <_Type>Operator</_Type>
            <_OP>8</_OP>
            <MeasureLogicNode>
              <XMLVersion>6</XMLVersion>
              <_Type>Expression</_Type>
              <_Name>ISI_Timer</_Name>
              <_Special>None</_Special>
              <_SubItem>FALSE</_SubItem>
            </MeasureLogicNode>
            <MeasureLogicNode>
              <XMLVersion>6</XMLVersion>
              <_Type>ConstantVar</_Type>
              <_Value>0</_Value>
            </MeasureLogicNode>
          </MeasureLogicNode>
        </MeasureLogicNode>
      </MeasureLogicNode>
      <_DisplayThisColumn>true</_DisplayThisColumn>
    </MeasurePoint>
    <MeasurePoint>
      <XMLVersion>4</XMLVersion>
      <_Name>T8-Trials</_Name>
      <_Type>Count</_Type>
      <_Design_Sch />
      <_Design_Env />
      <MeasureLogicNode>
        <XMLVersion>6</XMLVersion>
        <_Type>Operator</_Type>
        <_OP>5</_OP>
        <MeasureLogicNode>
          <XMLVersion>6</XMLVersion>
          <_Type>Operator</_Type>
          <_OP>5</_OP>
          <MeasureLogicNode>
            <XMLVersion>6</XMLVersion>
            <_Type>Operator</_Type>
            <_OP>5</_OP>
            <MeasureLogicNode>
              <XMLVersion>6</XMLVersion>
              <_Type>Operator</_Type>
              <_OP>5</_OP>
              <MeasureLogicNode>
                <XMLVersion>6</XMLVersion>
                <_Type>Operator</_Type>
                <_OP>5</_OP>
                <MeasureLogicNode>
                  <XMLVersion>6</XMLVersion>
                  <_Type>Operator</_Type>
                  <_OP>8</_OP>
                  <MeasureLogicNode>
                    <XMLVersion>6</XMLVersion>
                    <_Type>Expression</_Type>
                    <_Name>_Current_Group</_Name>
                    <_Special>None</_Special>
                    <_SubItem>FALSE</_SubItem>
                  </MeasureLogicNode>
                  <MeasureLogicNode>
                    <XMLVersion>6</XMLVersion>
                    <_Type>ConstantVar</_Type>
                    <_Value>24</_Value>
                  </MeasureLogicNode>
                </MeasureLogicNode>
                <MeasureLogicNode>
                  <XMLVersion>6</XMLVersion>
                  <_Type>Operator</_Type>
                  <_OP>5</_OP>
                  <MeasureLogicNode>
                    <XMLVersion>6</XMLVersion>
                    <_Type>Operator</_Type>
                    <_OP>13</_OP>
                    <MeasureLogicNode>
                      <XMLVersion>6</XMLVersion>
                      <_Type>Expression</_Type>
                      <_Name>v_Lamp</_Name>
                      <_Special>GridTouch</_Special>
                      <_SubItem>FALSE</_SubItem>
                    </MeasureLogicNode>
                    <MeasureLogicNode>
                      <XMLVersion>6</XMLVersion>
                      <_Type>ConstantVar</_Type>
                      <_Value>0</_Value>
                    </MeasureLogicNode>
                  </MeasureLogicNode>
                  <MeasureLogicNode>
                    <XMLVersion>6</XMLVersion>
                    <_Type>Operator</_Type>
                    <_OP>8</_OP>
                    <MeasureLogicNode>
                      <XMLVersion>6</XMLVersion>
                      <_Type>Expression</_Type>
                      <_Name>Location</_Name>
                      <_Special>None</_Special>
                      <_SubItem>FALSE</_SubItem>
                    </MeasureLogicNode>
                    <MeasureLogicNode>
                      <XMLVersion>6</XMLVersion>
                      <_Type>ConstantVar</_Type>
                      <_Value>8</_Value>
                    </MeasureLogicNode>
                  </MeasureLogicNode>
                </MeasureLogicNode>
              </MeasureLogicNode>
              <MeasureLogicNode>
                <XMLVersion>6</XMLVersion>
                <_Type>Operator</_Type>
                <_OP>5</_OP>
                <MeasureLogicNode>
                  <XMLVersion>6</XMLVersion>
                  <_Type>Expression</_Type>
                  <_Name>Stimulus_Duration_Timer</_Name>
                  <_Special>Set</_Special>
                  <_SubItem>FALSE</_SubItem>
                </MeasureLogicNode>
                <MeasureLogicNode>
                  <XMLVersion>6</XMLVersion>
                  <_Type>Operator</_Type>
                  <_OP>8</_OP>
                  <MeasureLogicNode>
                    <XMLVersion>6</XMLVersion>
                    <_Type>Expression</_Type>
                    <_Name>Stimulus_Duration_Timer</_Name>
                    <_Special>None</_Special>
                    <_SubItem>FALSE</_SubItem>
                  </MeasureLogicNode>
                  <MeasureLogicNode>
                    <XMLVersion>6</XMLVersion>
                    <_Type>ConstantVar</_Type>
                    <_Value>0</_Value>
                  </MeasureLogicNode>
                </MeasureLogicNode>
              </MeasureLogicNode>
            </MeasureLogicNode>
            <MeasureLogicNode>
              <XMLVersion>6</XMLVersion>
              <_Type>Operator</_Type>
              <_OP>5</_OP>
              <MeasureLogicNode>
                <XMLVersion>6</XMLVersion>
                <_Type>Expression</_Type>
                <_Name>Limited_Hold_Timer</_Name>
                <_Special>Set</_Special>
                <_SubItem>FALSE</_SubItem>
              </MeasureLogicNode>
              <MeasureLogicNode>
                <XMLVersion>6</XMLVersion>
                <_Type>Operator</_Type>
                <_OP>8</_OP>
                <MeasureLogicNode>
                  <XMLVersion>6</XMLVersion>
                  <_Type>Expression</_Type>
                  <_Name>Limited_Hold_Timer</_Name>
                  <_Special>None</_Special>
                  <_SubItem>FALSE</_SubItem>
                </MeasureLogicNode>
                <MeasureLogicNode>
                  <XMLVersion>6</XMLVersion>
                  <_Type>ConstantVar</_Type>
                  <_Value>0</_Value>
                </MeasureLogicNode>
              </MeasureLogicNode>
            </MeasureLogicNode>
          </MeasureLogicNode>
          <MeasureLogicNode>
            <XMLVersion>6</XMLVersion>
            <_Type>Operator</_Type>
            <_OP>5</_OP>
            <MeasureLogicNode>
              <XMLVersion>6</XMLVersion>
              <_Type>Expression</_Type>
              <_Name>_Image_Displayed</_Name>
              <_Special>None</_Special>
              <_SubItem>FALSE</_SubItem>
            </MeasureLogicNode>
            <MeasureLogicNode>
              <XMLVersion>6</XMLVersion>
              <_Type>Expression</_Type>
              <_Name>v_Lamp</_Name>
              <_Special>None</_Special>
              <_SubItem>FALSE</_SubItem>
            </MeasureLogicNode>
          </MeasureLogicNode>
        </MeasureLogicNode>
        <MeasureLogicNode>
          <XMLVersion>6</XMLVersion>
          <_Type>Operator</_Type>
          <_OP>5</_OP>
          <MeasureLogicNode>
            <XMLVersion>6</XMLVersion>
            <_Type>Expression</_Type>
            <_Name>ISI_Timer</_Name>
            <_Special>Set</_Special>
            <_SubItem>FALSE</_SubItem>
          </MeasureLogicNode>
          <MeasureLogicNode>
            <XMLVersion>6</XMLVersion>
            <_Type>Operator</_Type>
            <_OP>8</_OP>
            <MeasureLogicNode>
              <XMLVersion>6</XMLVersion>
              <_Type>Expression</_Type>
              <_Name>ISI_Timer</_Name>
              <_Special>None</_Special>
              <_SubItem>FALSE</_SubItem>
            </MeasureLogicNode>
            <MeasureLogicNode>
              <XMLVersion>6</XMLVersion>
              <_Type>ConstantVar</_Type>
              <_Value>0</_Value>
            </MeasureLogicNode>
          </MeasureLogicNode>
        </MeasureLogicNode>
      </MeasureLogicNode>
      <_DisplayThisColumn>true</_DisplayThisColumn>
    </MeasurePoint>
    <MeasurePoint>
      <XMLVersion>4</XMLVersion>
      <_Name>T9-Trials</_Name>
      <_Type>Count</_Type>
      <_Design_Sch />
      <_Design_Env />
      <MeasureLogicNode>
        <XMLVersion>6</XMLVersion>
        <_Type>Operator</_Type>
        <_OP>5</_OP>
        <MeasureLogicNode>
          <XMLVersion>6</XMLVersion>
          <_Type>Operator</_Type>
          <_OP>5</_OP>
          <MeasureLogicNode>
            <XMLVersion>6</XMLVersion>
            <_Type>Operator</_Type>
            <_OP>5</_OP>
            <MeasureLogicNode>
              <XMLVersion>6</XMLVersion>
              <_Type>Operator</_Type>
              <_OP>5</_OP>
              <MeasureLogicNode>
                <XMLVersion>6</XMLVersion>
                <_Type>Operator</_Type>
                <_OP>5</_OP>
                <MeasureLogicNode>
                  <XMLVersion>6</XMLVersion>
                  <_Type>Operator</_Type>
                  <_OP>8</_OP>
                  <MeasureLogicNode>
                    <XMLVersion>6</XMLVersion>
                    <_Type>Expression</_Type>
                    <_Name>_Current_Group</_Name>
                    <_Special>None</_Special>
                    <_SubItem>FALSE</_SubItem>
                  </MeasureLogicNode>
                  <MeasureLogicNode>
                    <XMLVersion>6</XMLVersion>
                    <_Type>ConstantVar</_Type>
                    <_Value>24</_Value>
                  </MeasureLogicNode>
                </MeasureLogicNode>
                <MeasureLogicNode>
                  <XMLVersion>6</XMLVersion>
                  <_Type>Operator</_Type>
                  <_OP>5</_OP>
                  <MeasureLogicNode>
                    <XMLVersion>6</XMLVersion>
                    <_Type>Operator</_Type>
                    <_OP>13</_OP>
                    <MeasureLogicNode>
                      <XMLVersion>6</XMLVersion>
                      <_Type>Expression</_Type>
                      <_Name>v_Lamp</_Name>
                      <_Special>GridTouch</_Special>
                      <_SubItem>FALSE</_SubItem>
                    </MeasureLogicNode>
                    <MeasureLogicNode>
                      <XMLVersion>6</XMLVersion>
                      <_Type>ConstantVar</_Type>
                      <_Value>0</_Value>
                    </MeasureLogicNode>
                  </MeasureLogicNode>
                  <MeasureLogicNode>
                    <XMLVersion>6</XMLVersion>
                    <_Type>Operator</_Type>
                    <_OP>8</_OP>
                    <MeasureLogicNode>
                      <XMLVersion>6</XMLVersion>
                      <_Type>Expression</_Type>
                      <_Name>Location</_Name>
                      <_Special>None</_Special>
                      <_SubItem>FALSE</_SubItem>
                    </MeasureLogicNode>
                    <MeasureLogicNode>
                      <XMLVersion>6</XMLVersion>
                      <_Type>ConstantVar</_Type>
                      <_Value>9</_Value>
                    </MeasureLogicNode>
                  </MeasureLogicNode>
                </MeasureLogicNode>
              </MeasureLogicNode>
              <MeasureLogicNode>
                <XMLVersion>6</XMLVersion>
                <_Type>Operator</_Type>
                <_OP>5</_OP>
                <MeasureLogicNode>
                  <XMLVersion>6</XMLVersion>
                  <_Type>Expression</_Type>
                  <_Name>Stimulus_Duration_Timer</_Name>
                  <_Special>Set</_Special>
                  <_SubItem>FALSE</_SubItem>
                </MeasureLogicNode>
                <MeasureLogicNode>
                  <XMLVersion>6</XMLVersion>
                  <_Type>Operator</_Type>
                  <_OP>8</_OP>
                  <MeasureLogicNode>
                    <XMLVersion>6</XMLVersion>
                    <_Type>Expression</_Type>
                    <_Name>Stimulus_Duration_Timer</_Name>
                    <_Special>None</_Special>
                    <_SubItem>FALSE</_SubItem>
                  </MeasureLogicNode>
                  <MeasureLogicNode>
                    <XMLVersion>6</XMLVersion>
                    <_Type>ConstantVar</_Type>
                    <_Value>0</_Value>
                  </MeasureLogicNode>
                </MeasureLogicNode>
              </MeasureLogicNode>
            </MeasureLogicNode>
            <MeasureLogicNode>
              <XMLVersion>6</XMLVersion>
              <_Type>Operator</_Type>
              <_OP>5</_OP>
              <MeasureLogicNode>
                <XMLVersion>6</XMLVersion>
                <_Type>Expression</_Type>
                <_Name>Limited_Hold_Timer</_Name>
                <_Special>Set</_Special>
                <_SubItem>FALSE</_SubItem>
              </MeasureLogicNode>
              <MeasureLogicNode>
                <XMLVersion>6</XMLVersion>
                <_Type>Operator</_Type>
                <_OP>8</_OP>
                <MeasureLogicNode>
                  <XMLVersion>6</XMLVersion>
                  <_Type>Expression</_Type>
                  <_Name>Limited_Hold_Timer</_Name>
                  <_Special>None</_Special>
                  <_SubItem>FALSE</_SubItem>
                </MeasureLogicNode>
                <MeasureLogicNode>
                  <XMLVersion>6</XMLVersion>
                  <_Type>ConstantVar</_Type>
                  <_Value>0</_Value>
                </MeasureLogicNode>
              </MeasureLogicNode>
            </MeasureLogicNode>
          </MeasureLogicNode>
          <MeasureLogicNode>
            <XMLVersion>6</XMLVersion>
            <_Type>Operator</_Type>
            <_OP>5</_OP>
            <MeasureLogicNode>
              <XMLVersion>6</XMLVersion>
              <_Type>Expression</_Type>
              <_Name>_Image_Displayed</_Name>
              <_Special>None</_Special>
              <_SubItem>FALSE</_SubItem>
            </MeasureLogicNode>
            <MeasureLogicNode>
              <XMLVersion>6</XMLVersion>
              <_Type>Expression</_Type>
              <_Name>v_Lamp</_Name>
              <_Special>None</_Special>
              <_SubItem>FALSE</_SubItem>
            </MeasureLogicNode>
          </MeasureLogicNode>
        </MeasureLogicNode>
        <MeasureLogicNode>
          <XMLVersion>6</XMLVersion>
          <_Type>Operator</_Type>
          <_OP>5</_OP>
          <MeasureLogicNode>
            <XMLVersion>6</XMLVersion>
            <_Type>Expression</_Type>
            <_Name>ISI_Timer</_Name>
            <_Special>Set</_Special>
            <_SubItem>FALSE</_SubItem>
          </MeasureLogicNode>
          <MeasureLogicNode>
            <XMLVersion>6</XMLVersion>
            <_Type>Operator</_Type>
            <_OP>8</_OP>
            <MeasureLogicNode>
              <XMLVersion>6</XMLVersion>
              <_Type>Expression</_Type>
              <_Name>ISI_Timer</_Name>
              <_Special>None</_Special>
              <_SubItem>FALSE</_SubItem>
            </MeasureLogicNode>
            <MeasureLogicNode>
              <XMLVersion>6</XMLVersion>
              <_Type>ConstantVar</_Type>
              <_Value>0</_Value>
            </MeasureLogicNode>
          </MeasureLogicNode>
        </MeasureLogicNode>
      </MeasureLogicNode>
      <_DisplayThisColumn>true</_DisplayThisColumn>
    </MeasurePoint>
    <MeasurePoint>
      <XMLVersion>4</XMLVersion>
      <_Name>T10-Trials</_Name>
      <_Type>Count</_Type>
      <_Design_Sch />
      <_Design_Env />
      <MeasureLogicNode>
        <XMLVersion>6</XMLVersion>
        <_Type>Operator</_Type>
        <_OP>5</_OP>
        <MeasureLogicNode>
          <XMLVersion>6</XMLVersion>
          <_Type>Operator</_Type>
          <_OP>5</_OP>
          <MeasureLogicNode>
            <XMLVersion>6</XMLVersion>
            <_Type>Operator</_Type>
            <_OP>5</_OP>
            <MeasureLogicNode>
              <XMLVersion>6</XMLVersion>
              <_Type>Operator</_Type>
              <_OP>5</_OP>
              <MeasureLogicNode>
                <XMLVersion>6</XMLVersion>
                <_Type>Operator</_Type>
                <_OP>5</_OP>
                <MeasureLogicNode>
                  <XMLVersion>6</XMLVersion>
                  <_Type>Operator</_Type>
                  <_OP>8</_OP>
                  <MeasureLogicNode>
                    <XMLVersion>6</XMLVersion>
                    <_Type>Expression</_Type>
                    <_Name>_Current_Group</_Name>
                    <_Special>None</_Special>
                    <_SubItem>FALSE</_SubItem>
                  </MeasureLogicNode>
                  <MeasureLogicNode>
                    <XMLVersion>6</XMLVersion>
                    <_Type>ConstantVar</_Type>
                    <_Value>24</_Value>
                  </MeasureLogicNode>
                </MeasureLogicNode>
                <MeasureLogicNode>
                  <XMLVersion>6</XMLVersion>
                  <_Type>Operator</_Type>
                  <_OP>5</_OP>
                  <MeasureLogicNode>
                    <XMLVersion>6</XMLVersion>
                    <_Type>Operator</_Type>
                    <_OP>13</_OP>
                    <MeasureLogicNode>
                      <XMLVersion>6</XMLVersion>
                      <_Type>Expression</_Type>
                      <_Name>v_Lamp</_Name>
                      <_Special>GridTouch</_Special>
                      <_SubItem>FALSE</_SubItem>
                    </MeasureLogicNode>
                    <MeasureLogicNode>
                      <XMLVersion>6</XMLVersion>
                      <_Type>ConstantVar</_Type>
                      <_Value>0</_Value>
                    </MeasureLogicNode>
                  </MeasureLogicNode>
                  <MeasureLogicNode>
                    <XMLVersion>6</XMLVersion>
                    <_Type>Operator</_Type>
                    <_OP>8</_OP>
                    <MeasureLogicNode>
                      <XMLVersion>6</XMLVersion>
                      <_Type>Expression</_Type>
                      <_Name>Location</_Name>
                      <_Special>None</_Special>
                      <_SubItem>FALSE</_SubItem>
                    </MeasureLogicNode>
                    <MeasureLogicNode>
                      <XMLVersion>6</XMLVersion>
                      <_Type>ConstantVar</_Type>
                      <_Value>10</_Value>
                    </MeasureLogicNode>
                  </MeasureLogicNode>
                </MeasureLogicNode>
              </MeasureLogicNode>
              <MeasureLogicNode>
                <XMLVersion>6</XMLVersion>
                <_Type>Operator</_Type>
                <_OP>5</_OP>
                <MeasureLogicNode>
                  <XMLVersion>6</XMLVersion>
                  <_Type>Expression</_Type>
                  <_Name>Stimulus_Duration_Timer</_Name>
                  <_Special>Set</_Special>
                  <_SubItem>FALSE</_SubItem>
                </MeasureLogicNode>
                <MeasureLogicNode>
                  <XMLVersion>6</XMLVersion>
                  <_Type>Operator</_Type>
                  <_OP>8</_OP>
                  <MeasureLogicNode>
                    <XMLVersion>6</XMLVersion>
                    <_Type>Expression</_Type>
                    <_Name>Stimulus_Duration_Timer</_Name>
                    <_Special>None</_Special>
                    <_SubItem>FALSE</_SubItem>
                  </MeasureLogicNode>
                  <MeasureLogicNode>
                    <XMLVersion>6</XMLVersion>
                    <_Type>ConstantVar</_Type>
                    <_Value>0</_Value>
                  </MeasureLogicNode>
                </MeasureLogicNode>
              </MeasureLogicNode>
            </MeasureLogicNode>
            <MeasureLogicNode>
              <XMLVersion>6</XMLVersion>
              <_Type>Operator</_Type>
              <_OP>5</_OP>
              <MeasureLogicNode>
                <XMLVersion>6</XMLVersion>
                <_Type>Expression</_Type>
                <_Name>Limited_Hold_Timer</_Name>
                <_Special>Set</_Special>
                <_SubItem>FALSE</_SubItem>
              </MeasureLogicNode>
              <MeasureLogicNode>
                <XMLVersion>6</XMLVersion>
                <_Type>Operator</_Type>
                <_OP>8</_OP>
                <MeasureLogicNode>
                  <XMLVersion>6</XMLVersion>
                  <_Type>Expression</_Type>
                  <_Name>Limited_Hold_Timer</_Name>
                  <_Special>None</_Special>
                  <_SubItem>FALSE</_SubItem>
                </MeasureLogicNode>
                <MeasureLogicNode>
                  <XMLVersion>6</XMLVersion>
                  <_Type>ConstantVar</_Type>
                  <_Value>0</_Value>
                </MeasureLogicNode>
              </MeasureLogicNode>
            </MeasureLogicNode>
          </MeasureLogicNode>
          <MeasureLogicNode>
            <XMLVersion>6</XMLVersion>
            <_Type>Operator</_Type>
            <_OP>5</_OP>
            <MeasureLogicNode>
              <XMLVersion>6</XMLVersion>
              <_Type>Expression</_Type>
              <_Name>_Image_Displayed</_Name>
              <_Special>None</_Special>
              <_SubItem>FALSE</_SubItem>
            </MeasureLogicNode>
            <MeasureLogicNode>
              <XMLVersion>6</XMLVersion>
              <_Type>Expression</_Type>
              <_Name>v_Lamp</_Name>
              <_Special>None</_Special>
              <_SubItem>FALSE</_SubItem>
            </MeasureLogicNode>
          </MeasureLogicNode>
        </MeasureLogicNode>
        <MeasureLogicNode>
          <XMLVersion>6</XMLVersion>
          <_Type>Operator</_Type>
          <_OP>5</_OP>
          <MeasureLogicNode>
            <XMLVersion>6</XMLVersion>
            <_Type>Expression</_Type>
            <_Name>ISI_Timer</_Name>
            <_Special>Set</_Special>
            <_SubItem>FALSE</_SubItem>
          </MeasureLogicNode>
          <MeasureLogicNode>
            <XMLVersion>6</XMLVersion>
            <_Type>Operator</_Type>
            <_OP>8</_OP>
            <MeasureLogicNode>
              <XMLVersion>6</XMLVersion>
              <_Type>Expression</_Type>
              <_Name>ISI_Timer</_Name>
              <_Special>None</_Special>
              <_SubItem>FALSE</_SubItem>
            </MeasureLogicNode>
            <MeasureLogicNode>
              <XMLVersion>6</XMLVersion>
              <_Type>ConstantVar</_Type>
              <_Value>0</_Value>
            </MeasureLogicNode>
          </MeasureLogicNode>
        </MeasureLogicNode>
      </MeasureLogicNode>
      <_DisplayThisColumn>true</_DisplayThisColumn>
    </MeasurePoint>
  </MeasurePath>
  <MeasurePath>
    <XMLVersion>4</XMLVersion>
    <_Name>Omission Counter</_Name>
    <_Type>Evaluation</_Type>
    <_IgnoreZero>false</_IgnoreZero>
    <_AllowEqual>true</_AllowEqual>
    <_NodeCount>7</_NodeCount>
    <MeasurePoint>
      <XMLVersion>4</XMLVersion>
      <_Name>Condition</_Name>
      <_Type>Normal</_Type>
      <_Design_Sch />
      <_Design_Env />
      <MeasureLogicNode>
        <XMLVersion>6</XMLVersion>
        <_Type>Expression</_Type>
        <_Name>_Schedule_Finished</_Name>
        <_Special>None</_Special>
        <_SubItem>FALSE</_SubItem>
      </MeasureLogicNode>
      <_DisplayThisColumn>true</_DisplayThisColumn>
    </MeasurePoint>
    <MeasurePoint>
      <XMLVersion>4</XMLVersion>
      <_Name>3 Omission </_Name>
      <_Type>Evaluation</_Type>
      <_Design_Sch />
      <_Design_Env />
      <_Eval_Mode>Normal</_Eval_Mode>
      <MeasureLogicNode>
        <XMLVersion>6</XMLVersion>
        <_Type>Operator</_Type>
        <_OP>3</_OP>
        <MeasureLogicNode>
          <XMLVersion>6</XMLVersion>
          <_Type>Expression</_Type>
          <_Name>Missed_3</_Name>
          <_Special>None</_Special>
          <_SubItem>FALSE</_SubItem>
        </MeasureLogicNode>
        <MeasureLogicNode>
          <XMLVersion>6</XMLVersion>
          <_Type>ConstantVar</_Type>
          <_Value>2</_Value>
        </MeasureLogicNode>
      </MeasureLogicNode>
      <_DisplayThisColumn>true</_DisplayThisColumn>
    </MeasurePoint>
    <MeasurePoint>
      <XMLVersion>4</XMLVersion>
      <_Name>6 Omission </_Name>
      <_Type>Evaluation</_Type>
      <_Design_Sch />
      <_Design_Env />
      <_Eval_Mode>Normal</_Eval_Mode>
      <MeasureLogicNode>
        <XMLVersion>6</XMLVersion>
        <_Type>Operator</_Type>
        <_OP>3</_OP>
        <MeasureLogicNode>
          <XMLVersion>6</XMLVersion>
          <_Type>Expression</_Type>
          <_Name>Missed_6</_Name>
          <_Special>None</_Special>
          <_SubItem>FALSE</_SubItem>
        </MeasureLogicNode>
        <MeasureLogicNode>
          <XMLVersion>6</XMLVersion>
          <_Type>ConstantVar</_Type>
          <_Value>2</_Value>
        </MeasureLogicNode>
      </MeasureLogicNode>
      <_DisplayThisColumn>true</_DisplayThisColumn>
    </MeasurePoint>
    <MeasurePoint>
      <XMLVersion>4</XMLVersion>
      <_Name>7 Omission </_Name>
      <_Type>Evaluation</_Type>
      <_Design_Sch />
      <_Design_Env />
      <_Eval_Mode>Normal</_Eval_Mode>
      <MeasureLogicNode>
        <XMLVersion>6</XMLVersion>
        <_Type>Operator</_Type>
        <_OP>3</_OP>
        <MeasureLogicNode>
          <XMLVersion>6</XMLVersion>
          <_Type>Expression</_Type>
          <_Name>Missed_7</_Name>
          <_Special>None</_Special>
          <_SubItem>FALSE</_SubItem>
        </MeasureLogicNode>
        <MeasureLogicNode>
          <XMLVersion>6</XMLVersion>
          <_Type>ConstantVar</_Type>
          <_Value>2</_Value>
        </MeasureLogicNode>
      </MeasureLogicNode>
      <_DisplayThisColumn>true</_DisplayThisColumn>
    </MeasurePoint>
    <MeasurePoint>
      <XMLVersion>4</XMLVersion>
      <_Name>8 Omission </_Name>
      <_Type>Evaluation</_Type>
      <_Design_Sch />
      <_Design_Env />
      <_Eval_Mode>Normal</_Eval_Mode>
      <MeasureLogicNode>
        <XMLVersion>6</XMLVersion>
        <_Type>Operator</_Type>
        <_OP>3</_OP>
        <MeasureLogicNode>
          <XMLVersion>6</XMLVersion>
          <_Type>Expression</_Type>
          <_Name>Missed_8</_Name>
          <_Special>None</_Special>
          <_SubItem>FALSE</_SubItem>
        </MeasureLogicNode>
        <MeasureLogicNode>
          <XMLVersion>6</XMLVersion>
          <_Type>ConstantVar</_Type>
          <_Value>2</_Value>
        </MeasureLogicNode>
      </MeasureLogicNode>
      <_DisplayThisColumn>true</_DisplayThisColumn>
    </MeasurePoint>
    <MeasurePoint>
      <XMLVersion>4</XMLVersion>
      <_Name>9 Omission </_Name>
      <_Type>Evaluation</_Type>
      <_Design_Sch />
      <_Design_Env />
      <_Eval_Mode>Normal</_Eval_Mode>
      <MeasureLogicNode>
        <XMLVersion>6</XMLVersion>
        <_Type>Operator</_Type>
        <_OP>3</_OP>
        <MeasureLogicNode>
          <XMLVersion>6</XMLVersion>
          <_Type>Expression</_Type>
          <_Name>Missed_9</_Name>
          <_Special>None</_Special>
          <_SubItem>FALSE</_SubItem>
        </MeasureLogicNode>
        <MeasureLogicNode>
          <XMLVersion>6</XMLVersion>
          <_Type>ConstantVar</_Type>
          <_Value>2</_Value>
        </MeasureLogicNode>
      </MeasureLogicNode>
      <_DisplayThisColumn>true</_DisplayThisColumn>
    </MeasurePoint>
    <MeasurePoint>
      <XMLVersion>4</XMLVersion>
      <_Name>10 Omission </_Name>
      <_Type>Evaluation</_Type>
      <_Design_Sch />
      <_Design_Env />
      <_Eval_Mode>Normal</_Eval_Mode>
      <MeasureLogicNode>
        <XMLVersion>6</XMLVersion>
        <_Type>Operator</_Type>
        <_OP>3</_OP>
        <MeasureLogicNode>
          <XMLVersion>6</XMLVersion>
          <_Type>Expression</_Type>
          <_Name>Missed_10</_Name>
          <_Special>None</_Special>
          <_SubItem>FALSE</_SubItem>
        </MeasureLogicNode>
        <MeasureLogicNode>
          <XMLVersion>6</XMLVersion>
          <_Type>ConstantVar</_Type>
          <_Value>2</_Value>
        </MeasureLogicNode>
      </MeasureLogicNode>
      <_DisplayThisColumn>true</_DisplayThisColumn>
    </MeasurePoint>
  </MeasurePath>
  <MeasurePath>
    <XMLVersion>4</XMLVersion>
    <_Name>Counters</_Name>
    <_Type>Count</_Type>
    <_IgnoreZero>false</_IgnoreZero>
    <_AllowEqual>true</_AllowEqual>
    <_NodeCount>70</_NodeCount>
    <MeasurePoint>
      <XMLVersion>4</XMLVersion>
      <_Name>T3-C1</_Name>
      <_Type>Count</_Type>
      <_Design_Sch />
      <_Design_Env />
      <MeasureLogicNode>
        <XMLVersion>6</XMLVersion>
        <_Type>Operator</_Type>
        <_OP>5</_OP>
        <MeasureLogicNode>
          <XMLVersion>6</XMLVersion>
          <_Type>Operator</_Type>
          <_OP>8</_OP>
          <MeasureLogicNode>
            <XMLVersion>6</XMLVersion>
            <_Type>Expression</_Type>
            <_Name>_Current_Group</_Name>
            <_Special>None</_Special>
            <_SubItem>FALSE</_SubItem>
          </MeasureLogicNode>
          <MeasureLogicNode>
            <XMLVersion>6</XMLVersion>
            <_Type>ConstantVar</_Type>
            <_Value>7</_Value>
          </MeasureLogicNode>
        </MeasureLogicNode>
        <MeasureLogicNode>
          <XMLVersion>6</XMLVersion>
          <_Type>Operator</_Type>
          <_OP>5</_OP>
          <MeasureLogicNode>
            <XMLVersion>6</XMLVersion>
            <_Type>Operator</_Type>
            <_OP>8</_OP>
            <MeasureLogicNode>
              <XMLVersion>6</XMLVersion>
              <_Type>Expression</_Type>
              <_Name>v_Lamp</_Name>
              <_Special>GridTouch</_Special>
              <_SubItem>FALSE</_SubItem>
            </MeasureLogicNode>
            <MeasureLogicNode>
              <XMLVersion>6</XMLVersion>
              <_Type>ConstantVar</_Type>
              <_Value>1</_Value>
            </MeasureLogicNode>
          </MeasureLogicNode>
          <MeasureLogicNode>
            <XMLVersion>6</XMLVersion>
            <_Type>Operator</_Type>
            <_OP>8</_OP>
            <MeasureLogicNode>
              <XMLVersion>6</XMLVersion>
              <_Type>Expression</_Type>
              <_Name>Location</_Name>
              <_Special>None</_Special>
              <_SubItem>FALSE</_SubItem>
            </MeasureLogicNode>
            <MeasureLogicNode>
              <XMLVersion>6</XMLVersion>
              <_Type>ConstantVar</_Type>
              <_Value>3</_Value>
            </MeasureLogicNode>
          </MeasureLogicNode>
        </MeasureLogicNode>
      </MeasureLogicNode>
      <_DisplayThisColumn>true</_DisplayThisColumn>
    </MeasurePoint>
    <MeasurePoint>
      <XMLVersion>4</XMLVersion>
      <_Name>T3-C2</_Name>
      <_Type>Count</_Type>
      <_Design_Sch />
      <_Design_Env />
      <MeasureLogicNode>
        <XMLVersion>6</XMLVersion>
        <_Type>Operator</_Type>
        <_OP>5</_OP>
        <MeasureLogicNode>
          <XMLVersion>6</XMLVersion>
          <_Type>Operator</_Type>
          <_OP>8</_OP>
          <MeasureLogicNode>
            <XMLVersion>6</XMLVersion>
            <_Type>Expression</_Type>
            <_Name>_Current_Group</_Name>
            <_Special>None</_Special>
            <_SubItem>FALSE</_SubItem>
          </MeasureLogicNode>
          <MeasureLogicNode>
            <XMLVersion>6</XMLVersion>
            <_Type>ConstantVar</_Type>
            <_Value>7</_Value>
          </MeasureLogicNode>
        </MeasureLogicNode>
        <MeasureLogicNode>
          <XMLVersion>6</XMLVersion>
          <_Type>Operator</_Type>
          <_OP>5</_OP>
          <MeasureLogicNode>
            <XMLVersion>6</XMLVersion>
            <_Type>Operator</_Type>
            <_OP>8</_OP>
            <MeasureLogicNode>
              <XMLVersion>6</XMLVersion>
              <_Type>Expression</_Type>
              <_Name>v_Lamp</_Name>
              <_Special>GridTouch</_Special>
              <_SubItem>FALSE</_SubItem>
            </MeasureLogicNode>
            <MeasureLogicNode>
              <XMLVersion>6</XMLVersion>
              <_Type>ConstantVar</_Type>
              <_Value>2</_Value>
            </MeasureLogicNode>
          </MeasureLogicNode>
          <MeasureLogicNode>
            <XMLVersion>6</XMLVersion>
            <_Type>Operator</_Type>
            <_OP>8</_OP>
            <MeasureLogicNode>
              <XMLVersion>6</XMLVersion>
              <_Type>Expression</_Type>
              <_Name>Location</_Name>
              <_Special>None</_Special>
              <_SubItem>FALSE</_SubItem>
            </MeasureLogicNode>
            <MeasureLogicNode>
              <XMLVersion>6</XMLVersion>
              <_Type>ConstantVar</_Type>
              <_Value>3</_Value>
            </MeasureLogicNode>
          </MeasureLogicNode>
        </MeasureLogicNode>
      </MeasureLogicNode>
      <_DisplayThisColumn>true</_DisplayThisColumn>
    </MeasurePoint>
    <MeasurePoint>
      <XMLVersion>4</XMLVersion>
      <_Name>T3-C3</_Name>
      <_Type>Count</_Type>
      <_Design_Sch />
      <_Design_Env />
      <MeasureLogicNode>
        <XMLVersion>6</XMLVersion>
        <_Type>Operator</_Type>
        <_OP>5</_OP>
        <MeasureLogicNode>
          <XMLVersion>6</XMLVersion>
          <_Type>Operator</_Type>
          <_OP>8</_OP>
          <MeasureLogicNode>
            <XMLVersion>6</XMLVersion>
            <_Type>Expression</_Type>
            <_Name>_Current_Group</_Name>
            <_Special>None</_Special>
            <_SubItem>FALSE</_SubItem>
          </MeasureLogicNode>
          <MeasureLogicNode>
            <XMLVersion>6</XMLVersion>
            <_Type>ConstantVar</_Type>
            <_Value>7</_Value>
          </MeasureLogicNode>
        </MeasureLogicNode>
        <MeasureLogicNode>
          <XMLVersion>6</XMLVersion>
          <_Type>Operator</_Type>
          <_OP>5</_OP>
          <MeasureLogicNode>
            <XMLVersion>6</XMLVersion>
            <_Type>Operator</_Type>
            <_OP>8</_OP>
            <MeasureLogicNode>
              <XMLVersion>6</XMLVersion>
              <_Type>Expression</_Type>
              <_Name>v_Lamp</_Name>
              <_Special>GridTouch</_Special>
              <_SubItem>FALSE</_SubItem>
            </MeasureLogicNode>
            <MeasureLogicNode>
              <XMLVersion>6</XMLVersion>
              <_Type>ConstantVar</_Type>
              <_Value>3</_Value>
            </MeasureLogicNode>
          </MeasureLogicNode>
          <MeasureLogicNode>
            <XMLVersion>6</XMLVersion>
            <_Type>Operator</_Type>
            <_OP>8</_OP>
            <MeasureLogicNode>
              <XMLVersion>6</XMLVersion>
              <_Type>Expression</_Type>
              <_Name>Location</_Name>
              <_Special>None</_Special>
              <_SubItem>FALSE</_SubItem>
            </MeasureLogicNode>
            <MeasureLogicNode>
              <XMLVersion>6</XMLVersion>
              <_Type>ConstantVar</_Type>
              <_Value>3</_Value>
            </MeasureLogicNode>
          </MeasureLogicNode>
        </MeasureLogicNode>
      </MeasureLogicNode>
      <_DisplayThisColumn>true</_DisplayThisColumn>
    </MeasurePoint>
    <MeasurePoint>
      <XMLVersion>4</XMLVersion>
      <_Name>T3-C4</_Name>
      <_Type>Count</_Type>
      <_Design_Sch />
      <_Design_Env />
      <MeasureLogicNode>
        <XMLVersion>6</XMLVersion>
        <_Type>Operator</_Type>
        <_OP>5</_OP>
        <MeasureLogicNode>
          <XMLVersion>6</XMLVersion>
          <_Type>Operator</_Type>
          <_OP>8</_OP>
          <MeasureLogicNode>
            <XMLVersion>6</XMLVersion>
            <_Type>Expression</_Type>
            <_Name>_Current_Group</_Name>
            <_Special>None</_Special>
            <_SubItem>FALSE</_SubItem>
          </MeasureLogicNode>
          <MeasureLogicNode>
            <XMLVersion>6</XMLVersion>
            <_Type>ConstantVar</_Type>
            <_Value>7</_Value>
          </MeasureLogicNode>
        </MeasureLogicNode>
        <MeasureLogicNode>
          <XMLVersion>6</XMLVersion>
          <_Type>Operator</_Type>
          <_OP>5</_OP>
          <MeasureLogicNode>
            <XMLVersion>6</XMLVersion>
            <_Type>Operator</_Type>
            <_OP>8</_OP>
            <MeasureLogicNode>
              <XMLVersion>6</XMLVersion>
              <_Type>Expression</_Type>
              <_Name>v_Lamp</_Name>
              <_Special>GridTouch</_Special>
              <_SubItem>FALSE</_SubItem>
            </MeasureLogicNode>
            <MeasureLogicNode>
              <XMLVersion>6</XMLVersion>
              <_Type>ConstantVar</_Type>
              <_Value>4</_Value>
            </MeasureLogicNode>
          </MeasureLogicNode>
          <MeasureLogicNode>
            <XMLVersion>6</XMLVersion>
            <_Type>Operator</_Type>
            <_OP>8</_OP>
            <MeasureLogicNode>
              <XMLVersion>6</XMLVersion>
              <_Type>Expression</_Type>
              <_Name>Location</_Name>
              <_Special>None</_Special>
              <_SubItem>FALSE</_SubItem>
            </MeasureLogicNode>
            <MeasureLogicNode>
              <XMLVersion>6</XMLVersion>
              <_Type>ConstantVar</_Type>
              <_Value>3</_Value>
            </MeasureLogicNode>
          </MeasureLogicNode>
        </MeasureLogicNode>
      </MeasureLogicNode>
      <_DisplayThisColumn>true</_DisplayThisColumn>
    </MeasurePoint>
    <MeasurePoint>
      <XMLVersion>4</XMLVersion>
      <_Name>T3-C5</_Name>
      <_Type>Count</_Type>
      <_Design_Sch />
      <_Design_Env />
      <MeasureLogicNode>
        <XMLVersion>6</XMLVersion>
        <_Type>Operator</_Type>
        <_OP>5</_OP>
        <MeasureLogicNode>
          <XMLVersion>6</XMLVersion>
          <_Type>Operator</_Type>
          <_OP>8</_OP>
          <MeasureLogicNode>
            <XMLVersion>6</XMLVersion>
            <_Type>Expression</_Type>
            <_Name>_Current_Group</_Name>
            <_Special>None</_Special>
            <_SubItem>FALSE</_SubItem>
          </MeasureLogicNode>
          <MeasureLogicNode>
            <XMLVersion>6</XMLVersion>
            <_Type>ConstantVar</_Type>
            <_Value>7</_Value>
          </MeasureLogicNode>
        </MeasureLogicNode>
        <MeasureLogicNode>
          <XMLVersion>6</XMLVersion>
          <_Type>Operator</_Type>
          <_OP>5</_OP>
          <MeasureLogicNode>
            <XMLVersion>6</XMLVersion>
            <_Type>Operator</_Type>
            <_OP>8</_OP>
            <MeasureLogicNode>
              <XMLVersion>6</XMLVersion>
              <_Type>Expression</_Type>
              <_Name>v_Lamp</_Name>
              <_Special>GridTouch</_Special>
              <_SubItem>FALSE</_SubItem>
            </MeasureLogicNode>
            <MeasureLogicNode>
              <XMLVersion>6</XMLVersion>
              <_Type>ConstantVar</_Type>
              <_Value>5</_Value>
            </MeasureLogicNode>
          </MeasureLogicNode>
          <MeasureLogicNode>
            <XMLVersion>6</XMLVersion>
            <_Type>Operator</_Type>
            <_OP>8</_OP>
            <MeasureLogicNode>
              <XMLVersion>6</XMLVersion>
              <_Type>Expression</_Type>
              <_Name>Location</_Name>
              <_Special>None</_Special>
              <_SubItem>FALSE</_SubItem>
            </MeasureLogicNode>
            <MeasureLogicNode>
              <XMLVersion>6</XMLVersion>
              <_Type>ConstantVar</_Type>
              <_Value>3</_Value>
            </MeasureLogicNode>
          </MeasureLogicNode>
        </MeasureLogicNode>
      </MeasureLogicNode>
      <_DisplayThisColumn>true</_DisplayThisColumn>
    </MeasurePoint>
    <MeasurePoint>
      <XMLVersion>4</XMLVersion>
      <_Name>T6-C1</_Name>
      <_Type>Count</_Type>
      <_Design_Sch />
      <_Design_Env />
      <MeasureLogicNode>
        <XMLVersion>6</XMLVersion>
        <_Type>Operator</_Type>
        <_OP>5</_OP>
        <MeasureLogicNode>
          <XMLVersion>6</XMLVersion>
          <_Type>Operator</_Type>
          <_OP>8</_OP>
          <MeasureLogicNode>
            <XMLVersion>6</XMLVersion>
            <_Type>Expression</_Type>
            <_Name>_Current_Group</_Name>
            <_Special>None</_Special>
            <_SubItem>FALSE</_SubItem>
          </MeasureLogicNode>
          <MeasureLogicNode>
            <XMLVersion>6</XMLVersion>
            <_Type>ConstantVar</_Type>
            <_Value>7</_Value>
          </MeasureLogicNode>
        </MeasureLogicNode>
        <MeasureLogicNode>
          <XMLVersion>6</XMLVersion>
          <_Type>Operator</_Type>
          <_OP>5</_OP>
          <MeasureLogicNode>
            <XMLVersion>6</XMLVersion>
            <_Type>Operator</_Type>
            <_OP>8</_OP>
            <MeasureLogicNode>
              <XMLVersion>6</XMLVersion>
              <_Type>Expression</_Type>
              <_Name>v_Lamp</_Name>
              <_Special>GridTouch</_Special>
              <_SubItem>FALSE</_SubItem>
            </MeasureLogicNode>
            <MeasureLogicNode>
              <XMLVersion>6</XMLVersion>
              <_Type>ConstantVar</_Type>
              <_Value>1</_Value>
            </MeasureLogicNode>
          </MeasureLogicNode>
          <MeasureLogicNode>
            <XMLVersion>6</XMLVersion>
            <_Type>Operator</_Type>
            <_OP>8</_OP>
            <MeasureLogicNode>
              <XMLVersion>6</XMLVersion>
              <_Type>Expression</_Type>
              <_Name>Location</_Name>
              <_Special>None</_Special>
              <_SubItem>FALSE</_SubItem>
            </MeasureLogicNode>
            <MeasureLogicNode>
              <XMLVersion>6</XMLVersion>
              <_Type>ConstantVar</_Type>
              <_Value>6</_Value>
            </MeasureLogicNode>
          </MeasureLogicNode>
        </MeasureLogicNode>
      </MeasureLogicNode>
      <_DisplayThisColumn>true</_DisplayThisColumn>
    </MeasurePoint>
    <MeasurePoint>
      <XMLVersion>4</XMLVersion>
      <_Name>T6-C2</_Name>
      <_Type>Count</_Type>
      <_Design_Sch />
      <_Design_Env />
      <MeasureLogicNode>
        <XMLVersion>6</XMLVersion>
        <_Type>Operator</_Type>
        <_OP>5</_OP>
        <MeasureLogicNode>
          <XMLVersion>6</XMLVersion>
          <_Type>Operator</_Type>
          <_OP>8</_OP>
          <MeasureLogicNode>
            <XMLVersion>6</XMLVersion>
            <_Type>Expression</_Type>
            <_Name>_Current_Group</_Name>
            <_Special>None</_Special>
            <_SubItem>FALSE</_SubItem>
          </MeasureLogicNode>
          <MeasureLogicNode>
            <XMLVersion>6</XMLVersion>
            <_Type>ConstantVar</_Type>
            <_Value>7</_Value>
          </MeasureLogicNode>
        </MeasureLogicNode>
        <MeasureLogicNode>
          <XMLVersion>6</XMLVersion>
          <_Type>Operator</_Type>
          <_OP>5</_OP>
          <MeasureLogicNode>
            <XMLVersion>6</XMLVersion>
            <_Type>Operator</_Type>
            <_OP>8</_OP>
            <MeasureLogicNode>
              <XMLVersion>6</XMLVersion>
              <_Type>Expression</_Type>
              <_Name>v_Lamp</_Name>
              <_Special>GridTouch</_Special>
              <_SubItem>FALSE</_SubItem>
            </MeasureLogicNode>
            <MeasureLogicNode>
              <XMLVersion>6</XMLVersion>
              <_Type>ConstantVar</_Type>
              <_Value>2</_Value>
            </MeasureLogicNode>
          </MeasureLogicNode>
          <MeasureLogicNode>
            <XMLVersion>6</XMLVersion>
            <_Type>Operator</_Type>
            <_OP>8</_OP>
            <MeasureLogicNode>
              <XMLVersion>6</XMLVersion>
              <_Type>Expression</_Type>
              <_Name>Location</_Name>
              <_Special>None</_Special>
              <_SubItem>FALSE</_SubItem>
            </MeasureLogicNode>
            <MeasureLogicNode>
              <XMLVersion>6</XMLVersion>
              <_Type>ConstantVar</_Type>
              <_Value>6</_Value>
            </MeasureLogicNode>
          </MeasureLogicNode>
        </MeasureLogicNode>
      </MeasureLogicNode>
      <_DisplayThisColumn>true</_DisplayThisColumn>
    </MeasurePoint>
    <MeasurePoint>
      <XMLVersion>4</XMLVersion>
      <_Name>T6-C3</_Name>
      <_Type>Count</_Type>
      <_Design_Sch />
      <_Design_Env />
      <MeasureLogicNode>
        <XMLVersion>6</XMLVersion>
        <_Type>Operator</_Type>
        <_OP>5</_OP>
        <MeasureLogicNode>
          <XMLVersion>6</XMLVersion>
          <_Type>Operator</_Type>
          <_OP>8</_OP>
          <MeasureLogicNode>
            <XMLVersion>6</XMLVersion>
            <_Type>Expression</_Type>
            <_Name>_Current_Group</_Name>
            <_Special>None</_Special>
            <_SubItem>FALSE</_SubItem>
          </MeasureLogicNode>
          <MeasureLogicNode>
            <XMLVersion>6</XMLVersion>
            <_Type>ConstantVar</_Type>
            <_Value>7</_Value>
          </MeasureLogicNode>
        </MeasureLogicNode>
        <MeasureLogicNode>
          <XMLVersion>6</XMLVersion>
          <_Type>Operator</_Type>
          <_OP>5</_OP>
          <MeasureLogicNode>
            <XMLVersion>6</XMLVersion>
            <_Type>Operator</_Type>
            <_OP>8</_OP>
            <MeasureLogicNode>
              <XMLVersion>6</XMLVersion>
              <_Type>Expression</_Type>
              <_Name>v_Lamp</_Name>
              <_Special>GridTouch</_Special>
              <_SubItem>FALSE</_SubItem>
            </MeasureLogicNode>
            <MeasureLogicNode>
              <XMLVersion>6</XMLVersion>
              <_Type>ConstantVar</_Type>
              <_Value>3</_Value>
            </MeasureLogicNode>
          </MeasureLogicNode>
          <MeasureLogicNode>
            <XMLVersion>6</XMLVersion>
            <_Type>Operator</_Type>
            <_OP>8</_OP>
            <MeasureLogicNode>
              <XMLVersion>6</XMLVersion>
              <_Type>Expression</_Type>
              <_Name>Location</_Name>
              <_Special>None</_Special>
              <_SubItem>FALSE</_SubItem>
            </MeasureLogicNode>
            <MeasureLogicNode>
              <XMLVersion>6</XMLVersion>
              <_Type>ConstantVar</_Type>
              <_Value>6</_Value>
            </MeasureLogicNode>
          </MeasureLogicNode>
        </MeasureLogicNode>
      </MeasureLogicNode>
      <_DisplayThisColumn>true</_DisplayThisColumn>
    </MeasurePoint>
    <MeasurePoint>
      <XMLVersion>4</XMLVersion>
      <_Name>T6-C4</_Name>
      <_Type>Count</_Type>
      <_Design_Sch />
      <_Design_Env />
      <MeasureLogicNode>
        <XMLVersion>6</XMLVersion>
        <_Type>Operator</_Type>
        <_OP>5</_OP>
        <MeasureLogicNode>
          <XMLVersion>6</XMLVersion>
          <_Type>Operator</_Type>
          <_OP>8</_OP>
          <MeasureLogicNode>
            <XMLVersion>6</XMLVersion>
            <_Type>Expression</_Type>
            <_Name>_Current_Group</_Name>
            <_Special>None</_Special>
            <_SubItem>FALSE</_SubItem>
          </MeasureLogicNode>
          <MeasureLogicNode>
            <XMLVersion>6</XMLVersion>
            <_Type>ConstantVar</_Type>
            <_Value>7</_Value>
          </MeasureLogicNode>
        </MeasureLogicNode>
        <MeasureLogicNode>
          <XMLVersion>6</XMLVersion>
          <_Type>Operator</_Type>
          <_OP>5</_OP>
          <MeasureLogicNode>
            <XMLVersion>6</XMLVersion>
            <_Type>Operator</_Type>
            <_OP>8</_OP>
            <MeasureLogicNode>
              <XMLVersion>6</XMLVersion>
              <_Type>Expression</_Type>
              <_Name>v_Lamp</_Name>
              <_Special>GridTouch</_Special>
              <_SubItem>FALSE</_SubItem>
            </MeasureLogicNode>
            <MeasureLogicNode>
              <XMLVersion>6</XMLVersion>
              <_Type>ConstantVar</_Type>
              <_Value>4</_Value>
            </MeasureLogicNode>
          </MeasureLogicNode>
          <MeasureLogicNode>
            <XMLVersion>6</XMLVersion>
            <_Type>Operator</_Type>
            <_OP>8</_OP>
            <MeasureLogicNode>
              <XMLVersion>6</XMLVersion>
              <_Type>Expression</_Type>
              <_Name>Location</_Name>
              <_Special>None</_Special>
              <_SubItem>FALSE</_SubItem>
            </MeasureLogicNode>
            <MeasureLogicNode>
              <XMLVersion>6</XMLVersion>
              <_Type>ConstantVar</_Type>
              <_Value>6</_Value>
            </MeasureLogicNode>
          </MeasureLogicNode>
        </MeasureLogicNode>
      </MeasureLogicNode>
      <_DisplayThisColumn>true</_DisplayThisColumn>
    </MeasurePoint>
    <MeasurePoint>
      <XMLVersion>4</XMLVersion>
      <_Name>T6-C5</_Name>
      <_Type>Count</_Type>
      <_Design_Sch />
      <_Design_Env />
      <MeasureLogicNode>
        <XMLVersion>6</XMLVersion>
        <_Type>Operator</_Type>
        <_OP>5</_OP>
        <MeasureLogicNode>
          <XMLVersion>6</XMLVersion>
          <_Type>Operator</_Type>
          <_OP>8</_OP>
          <MeasureLogicNode>
            <XMLVersion>6</XMLVersion>
            <_Type>Expression</_Type>
            <_Name>_Current_Group</_Name>
            <_Special>None</_Special>
            <_SubItem>FALSE</_SubItem>
          </MeasureLogicNode>
          <MeasureLogicNode>
            <XMLVersion>6</XMLVersion>
            <_Type>ConstantVar</_Type>
            <_Value>7</_Value>
          </MeasureLogicNode>
        </MeasureLogicNode>
        <MeasureLogicNode>
          <XMLVersion>6</XMLVersion>
          <_Type>Operator</_Type>
          <_OP>5</_OP>
          <MeasureLogicNode>
            <XMLVersion>6</XMLVersion>
            <_Type>Operator</_Type>
            <_OP>8</_OP>
            <MeasureLogicNode>
              <XMLVersion>6</XMLVersion>
              <_Type>Expression</_Type>
              <_Name>v_Lamp</_Name>
              <_Special>GridTouch</_Special>
              <_SubItem>FALSE</_SubItem>
            </MeasureLogicNode>
            <MeasureLogicNode>
              <XMLVersion>6</XMLVersion>
              <_Type>ConstantVar</_Type>
              <_Value>5</_Value>
            </MeasureLogicNode>
          </MeasureLogicNode>
          <MeasureLogicNode>
            <XMLVersion>6</XMLVersion>
            <_Type>Operator</_Type>
            <_OP>8</_OP>
            <MeasureLogicNode>
              <XMLVersion>6</XMLVersion>
              <_Type>Expression</_Type>
              <_Name>Location</_Name>
              <_Special>None</_Special>
              <_SubItem>FALSE</_SubItem>
            </MeasureLogicNode>
            <MeasureLogicNode>
              <XMLVersion>6</XMLVersion>
              <_Type>ConstantVar</_Type>
              <_Value>6</_Value>
            </MeasureLogicNode>
          </MeasureLogicNode>
        </MeasureLogicNode>
      </MeasureLogicNode>
      <_DisplayThisColumn>true</_DisplayThisColumn>
    </MeasurePoint>
    <MeasurePoint>
      <XMLVersion>4</XMLVersion>
      <_Name>T7-C1E</_Name>
      <_Type>Count</_Type>
      <_Design_Sch />
      <_Design_Env />
      <MeasureLogicNode>
        <XMLVersion>6</XMLVersion>
        <_Type>Operator</_Type>
        <_OP>5</_OP>
        <MeasureLogicNode>
          <XMLVersion>6</XMLVersion>
          <_Type>Operator</_Type>
          <_OP>8</_OP>
          <MeasureLogicNode>
            <XMLVersion>6</XMLVersion>
            <_Type>Expression</_Type>
            <_Name>_Current_Group</_Name>
            <_Special>None</_Special>
            <_SubItem>FALSE</_SubItem>
          </MeasureLogicNode>
          <MeasureLogicNode>
            <XMLVersion>6</XMLVersion>
            <_Type>ConstantVar</_Type>
            <_Value>25</_Value>
          </MeasureLogicNode>
        </MeasureLogicNode>
        <MeasureLogicNode>
          <XMLVersion>6</XMLVersion>
          <_Type>Operator</_Type>
          <_OP>5</_OP>
          <MeasureLogicNode>
            <XMLVersion>6</XMLVersion>
            <_Type>Operator</_Type>
            <_OP>8</_OP>
            <MeasureLogicNode>
              <XMLVersion>6</XMLVersion>
              <_Type>Expression</_Type>
              <_Name>v_Lamp</_Name>
              <_Special>GridTouch</_Special>
              <_SubItem>FALSE</_SubItem>
            </MeasureLogicNode>
            <MeasureLogicNode>
              <XMLVersion>6</XMLVersion>
              <_Type>ConstantVar</_Type>
              <_Value>1</_Value>
            </MeasureLogicNode>
          </MeasureLogicNode>
          <MeasureLogicNode>
            <XMLVersion>6</XMLVersion>
            <_Type>Operator</_Type>
            <_OP>8</_OP>
            <MeasureLogicNode>
              <XMLVersion>6</XMLVersion>
              <_Type>Expression</_Type>
              <_Name>Location</_Name>
              <_Special>None</_Special>
              <_SubItem>FALSE</_SubItem>
            </MeasureLogicNode>
            <MeasureLogicNode>
              <XMLVersion>6</XMLVersion>
              <_Type>ConstantVar</_Type>
              <_Value>7</_Value>
            </MeasureLogicNode>
          </MeasureLogicNode>
        </MeasureLogicNode>
      </MeasureLogicNode>
      <_DisplayThisColumn>true</_DisplayThisColumn>
    </MeasurePoint>
    <MeasurePoint>
      <XMLVersion>4</XMLVersion>
      <_Name>T7-C1L</_Name>
      <_Type>Count</_Type>
      <_Design_Sch />
      <_Design_Env />
      <MeasureLogicNode>
        <XMLVersion>6</XMLVersion>
        <_Type>Operator</_Type>
        <_OP>5</_OP>
        <MeasureLogicNode>
          <XMLVersion>6</XMLVersion>
          <_Type>Operator</_Type>
          <_OP>8</_OP>
          <MeasureLogicNode>
            <XMLVersion>6</XMLVersion>
            <_Type>Expression</_Type>
            <_Name>_Current_Group</_Name>
            <_Special>None</_Special>
            <_SubItem>FALSE</_SubItem>
          </MeasureLogicNode>
          <MeasureLogicNode>
            <XMLVersion>6</XMLVersion>
            <_Type>ConstantVar</_Type>
            <_Value>7</_Value>
          </MeasureLogicNode>
        </MeasureLogicNode>
        <MeasureLogicNode>
          <XMLVersion>6</XMLVersion>
          <_Type>Operator</_Type>
          <_OP>5</_OP>
          <MeasureLogicNode>
            <XMLVersion>6</XMLVersion>
            <_Type>Operator</_Type>
            <_OP>8</_OP>
            <MeasureLogicNode>
              <XMLVersion>6</XMLVersion>
              <_Type>Expression</_Type>
              <_Name>v_Lamp</_Name>
              <_Special>GridTouch</_Special>
              <_SubItem>FALSE</_SubItem>
            </MeasureLogicNode>
            <MeasureLogicNode>
              <XMLVersion>6</XMLVersion>
              <_Type>ConstantVar</_Type>
              <_Value>1</_Value>
            </MeasureLogicNode>
          </MeasureLogicNode>
          <MeasureLogicNode>
            <XMLVersion>6</XMLVersion>
            <_Type>Operator</_Type>
            <_OP>8</_OP>
            <MeasureLogicNode>
              <XMLVersion>6</XMLVersion>
              <_Type>Expression</_Type>
              <_Name>Location</_Name>
              <_Special>None</_Special>
              <_SubItem>FALSE</_SubItem>
            </MeasureLogicNode>
            <MeasureLogicNode>
              <XMLVersion>6</XMLVersion>
              <_Type>ConstantVar</_Type>
              <_Value>7</_Value>
            </MeasureLogicNode>
          </MeasureLogicNode>
        </MeasureLogicNode>
      </MeasureLogicNode>
      <_DisplayThisColumn>true</_DisplayThisColumn>
    </MeasurePoint>
    <MeasurePoint>
      <XMLVersion>4</XMLVersion>
      <_Name>T7-C1T</_Name>
      <_Type>Count</_Type>
      <_Design_Sch />
      <_Design_Env />
      <MeasureLogicNode>
        <XMLVersion>6</XMLVersion>
        <_Type>Operator</_Type>
        <_OP>5</_OP>
        <MeasureLogicNode>
          <XMLVersion>6</XMLVersion>
          <_Type>Operator</_Type>
          <_OP>6</_OP>
          <MeasureLogicNode>
            <XMLVersion>6</XMLVersion>
            <_Type>Operator</_Type>
            <_OP>8</_OP>
            <MeasureLogicNode>
              <XMLVersion>6</XMLVersion>
              <_Type>Expression</_Type>
              <_Name>_Current_Group</_Name>
              <_Special>None</_Special>
              <_SubItem>FALSE</_SubItem>
            </MeasureLogicNode>
            <MeasureLogicNode>
              <XMLVersion>6</XMLVersion>
              <_Type>ConstantVar</_Type>
              <_Value>25</_Value>
            </MeasureLogicNode>
          </MeasureLogicNode>
          <MeasureLogicNode>
            <XMLVersion>6</XMLVersion>
            <_Type>Operator</_Type>
            <_OP>8</_OP>
            <MeasureLogicNode>
              <XMLVersion>6</XMLVersion>
              <_Type>Expression</_Type>
              <_Name>_Current_Group</_Name>
              <_Special>None</_Special>
              <_SubItem>FALSE</_SubItem>
            </MeasureLogicNode>
            <MeasureLogicNode>
              <XMLVersion>6</XMLVersion>
              <_Type>ConstantVar</_Type>
              <_Value>7</_Value>
            </MeasureLogicNode>
          </MeasureLogicNode>
        </MeasureLogicNode>
        <MeasureLogicNode>
          <XMLVersion>6</XMLVersion>
          <_Type>Operator</_Type>
          <_OP>5</_OP>
          <MeasureLogicNode>
            <XMLVersion>6</XMLVersion>
            <_Type>Operator</_Type>
            <_OP>8</_OP>
            <MeasureLogicNode>
              <XMLVersion>6</XMLVersion>
              <_Type>Expression</_Type>
              <_Name>v_Lamp</_Name>
              <_Special>GridTouch</_Special>
              <_SubItem>FALSE</_SubItem>
            </MeasureLogicNode>
            <MeasureLogicNode>
              <XMLVersion>6</XMLVersion>
              <_Type>ConstantVar</_Type>
              <_Value>1</_Value>
            </MeasureLogicNode>
          </MeasureLogicNode>
          <MeasureLogicNode>
            <XMLVersion>6</XMLVersion>
            <_Type>Operator</_Type>
            <_OP>8</_OP>
            <MeasureLogicNode>
              <XMLVersion>6</XMLVersion>
              <_Type>Expression</_Type>
              <_Name>Location</_Name>
              <_Special>None</_Special>
              <_SubItem>FALSE</_SubItem>
            </MeasureLogicNode>
            <MeasureLogicNode>
              <XMLVersion>6</XMLVersion>
              <_Type>ConstantVar</_Type>
              <_Value>7</_Value>
            </MeasureLogicNode>
          </MeasureLogicNode>
        </MeasureLogicNode>
      </MeasureLogicNode>
      <_DisplayThisColumn>true</_DisplayThisColumn>
    </MeasurePoint>
    <MeasurePoint>
      <XMLVersion>4</XMLVersion>
      <_Name>T7-C2E</_Name>
      <_Type>Count</_Type>
      <_Design_Sch />
      <_Design_Env />
      <MeasureLogicNode>
        <XMLVersion>6</XMLVersion>
        <_Type>Operator</_Type>
        <_OP>5</_OP>
        <MeasureLogicNode>
          <XMLVersion>6</XMLVersion>
          <_Type>Operator</_Type>
          <_OP>8</_OP>
          <MeasureLogicNode>
            <XMLVersion>6</XMLVersion>
            <_Type>Expression</_Type>
            <_Name>_Current_Group</_Name>
            <_Special>None</_Special>
            <_SubItem>FALSE</_SubItem>
          </MeasureLogicNode>
          <MeasureLogicNode>
            <XMLVersion>6</XMLVersion>
            <_Type>ConstantVar</_Type>
            <_Value>25</_Value>
          </MeasureLogicNode>
        </MeasureLogicNode>
        <MeasureLogicNode>
          <XMLVersion>6</XMLVersion>
          <_Type>Operator</_Type>
          <_OP>5</_OP>
          <MeasureLogicNode>
            <XMLVersion>6</XMLVersion>
            <_Type>Operator</_Type>
            <_OP>8</_OP>
            <MeasureLogicNode>
              <XMLVersion>6</XMLVersion>
              <_Type>Expression</_Type>
              <_Name>v_Lamp</_Name>
              <_Special>GridTouch</_Special>
              <_SubItem>FALSE</_SubItem>
            </MeasureLogicNode>
            <MeasureLogicNode>
              <XMLVersion>6</XMLVersion>
              <_Type>ConstantVar</_Type>
              <_Value>2</_Value>
            </MeasureLogicNode>
          </MeasureLogicNode>
          <MeasureLogicNode>
            <XMLVersion>6</XMLVersion>
            <_Type>Operator</_Type>
            <_OP>8</_OP>
            <MeasureLogicNode>
              <XMLVersion>6</XMLVersion>
              <_Type>Expression</_Type>
              <_Name>Location</_Name>
              <_Special>None</_Special>
              <_SubItem>FALSE</_SubItem>
            </MeasureLogicNode>
            <MeasureLogicNode>
              <XMLVersion>6</XMLVersion>
              <_Type>ConstantVar</_Type>
              <_Value>7</_Value>
            </MeasureLogicNode>
          </MeasureLogicNode>
        </MeasureLogicNode>
      </MeasureLogicNode>
      <_DisplayThisColumn>true</_DisplayThisColumn>
    </MeasurePoint>
    <MeasurePoint>
      <XMLVersion>4</XMLVersion>
      <_Name>T7-C2L</_Name>
      <_Type>Count</_Type>
      <_Design_Sch />
      <_Design_Env />
      <MeasureLogicNode>
        <XMLVersion>6</XMLVersion>
        <_Type>Operator</_Type>
        <_OP>5</_OP>
        <MeasureLogicNode>
          <XMLVersion>6</XMLVersion>
          <_Type>Operator</_Type>
          <_OP>8</_OP>
          <MeasureLogicNode>
            <XMLVersion>6</XMLVersion>
            <_Type>Expression</_Type>
            <_Name>_Current_Group</_Name>
            <_Special>None</_Special>
            <_SubItem>FALSE</_SubItem>
          </MeasureLogicNode>
          <MeasureLogicNode>
            <XMLVersion>6</XMLVersion>
            <_Type>ConstantVar</_Type>
            <_Value>7</_Value>
          </MeasureLogicNode>
        </MeasureLogicNode>
        <MeasureLogicNode>
          <XMLVersion>6</XMLVersion>
          <_Type>Operator</_Type>
          <_OP>5</_OP>
          <MeasureLogicNode>
            <XMLVersion>6</XMLVersion>
            <_Type>Operator</_Type>
            <_OP>8</_OP>
            <MeasureLogicNode>
              <XMLVersion>6</XMLVersion>
              <_Type>Expression</_Type>
              <_Name>v_Lamp</_Name>
              <_Special>GridTouch</_Special>
              <_SubItem>FALSE</_SubItem>
            </MeasureLogicNode>
            <MeasureLogicNode>
              <XMLVersion>6</XMLVersion>
              <_Type>ConstantVar</_Type>
              <_Value>2</_Value>
            </MeasureLogicNode>
          </MeasureLogicNode>
          <MeasureLogicNode>
            <XMLVersion>6</XMLVersion>
            <_Type>Operator</_Type>
            <_OP>8</_OP>
            <MeasureLogicNode>
              <XMLVersion>6</XMLVersion>
              <_Type>Expression</_Type>
              <_Name>Location</_Name>
              <_Special>None</_Special>
              <_SubItem>FALSE</_SubItem>
            </MeasureLogicNode>
            <MeasureLogicNode>
              <XMLVersion>6</XMLVersion>
              <_Type>ConstantVar</_Type>
              <_Value>7</_Value>
            </MeasureLogicNode>
          </MeasureLogicNode>
        </MeasureLogicNode>
      </MeasureLogicNode>
      <_DisplayThisColumn>true</_DisplayThisColumn>
    </MeasurePoint>
    <MeasurePoint>
      <XMLVersion>4</XMLVersion>
      <_Name>T7-C2T</_Name>
      <_Type>Count</_Type>
      <_Design_Sch />
      <_Design_Env />
      <MeasureLogicNode>
        <XMLVersion>6</XMLVersion>
        <_Type>Operator</_Type>
        <_OP>5</_OP>
        <MeasureLogicNode>
          <XMLVersion>6</XMLVersion>
          <_Type>Operator</_Type>
          <_OP>6</_OP>
          <MeasureLogicNode>
            <XMLVersion>6</XMLVersion>
            <_Type>Operator</_Type>
            <_OP>8</_OP>
            <MeasureLogicNode>
              <XMLVersion>6</XMLVersion>
              <_Type>Expression</_Type>
              <_Name>_Current_Group</_Name>
              <_Special>None</_Special>
              <_SubItem>FALSE</_SubItem>
            </MeasureLogicNode>
            <MeasureLogicNode>
              <XMLVersion>6</XMLVersion>
              <_Type>ConstantVar</_Type>
              <_Value>25</_Value>
            </MeasureLogicNode>
          </MeasureLogicNode>
          <MeasureLogicNode>
            <XMLVersion>6</XMLVersion>
            <_Type>Operator</_Type>
            <_OP>8</_OP>
            <MeasureLogicNode>
              <XMLVersion>6</XMLVersion>
              <_Type>Expression</_Type>
              <_Name>_Current_Group</_Name>
              <_Special>None</_Special>
              <_SubItem>FALSE</_SubItem>
            </MeasureLogicNode>
            <MeasureLogicNode>
              <XMLVersion>6</XMLVersion>
              <_Type>ConstantVar</_Type>
              <_Value>7</_Value>
            </MeasureLogicNode>
          </MeasureLogicNode>
        </MeasureLogicNode>
        <MeasureLogicNode>
          <XMLVersion>6</XMLVersion>
          <_Type>Operator</_Type>
          <_OP>5</_OP>
          <MeasureLogicNode>
            <XMLVersion>6</XMLVersion>
            <_Type>Operator</_Type>
            <_OP>8</_OP>
            <MeasureLogicNode>
              <XMLVersion>6</XMLVersion>
              <_Type>Expression</_Type>
              <_Name>v_Lamp</_Name>
              <_Special>GridTouch</_Special>
              <_SubItem>FALSE</_SubItem>
            </MeasureLogicNode>
            <MeasureLogicNode>
              <XMLVersion>6</XMLVersion>
              <_Type>ConstantVar</_Type>
              <_Value>2</_Value>
            </MeasureLogicNode>
          </MeasureLogicNode>
          <MeasureLogicNode>
            <XMLVersion>6</XMLVersion>
            <_Type>Operator</_Type>
            <_OP>8</_OP>
            <MeasureLogicNode>
              <XMLVersion>6</XMLVersion>
              <_Type>Expression</_Type>
              <_Name>Location</_Name>
              <_Special>None</_Special>
              <_SubItem>FALSE</_SubItem>
            </MeasureLogicNode>
            <MeasureLogicNode>
              <XMLVersion>6</XMLVersion>
              <_Type>ConstantVar</_Type>
              <_Value>7</_Value>
            </MeasureLogicNode>
          </MeasureLogicNode>
        </MeasureLogicNode>
      </MeasureLogicNode>
      <_DisplayThisColumn>true</_DisplayThisColumn>
    </MeasurePoint>
    <MeasurePoint>
      <XMLVersion>4</XMLVersion>
      <_Name>T7-C3E</_Name>
      <_Type>Count</_Type>
      <_Design_Sch />
      <_Design_Env />
      <MeasureLogicNode>
        <XMLVersion>6</XMLVersion>
        <_Type>Operator</_Type>
        <_OP>5</_OP>
        <MeasureLogicNode>
          <XMLVersion>6</XMLVersion>
          <_Type>Operator</_Type>
          <_OP>8</_OP>
          <MeasureLogicNode>
            <XMLVersion>6</XMLVersion>
            <_Type>Expression</_Type>
            <_Name>_Current_Group</_Name>
            <_Special>None</_Special>
            <_SubItem>FALSE</_SubItem>
          </MeasureLogicNode>
          <MeasureLogicNode>
            <XMLVersion>6</XMLVersion>
            <_Type>ConstantVar</_Type>
            <_Value>25</_Value>
          </MeasureLogicNode>
        </MeasureLogicNode>
        <MeasureLogicNode>
          <XMLVersion>6</XMLVersion>
          <_Type>Operator</_Type>
          <_OP>5</_OP>
          <MeasureLogicNode>
            <XMLVersion>6</XMLVersion>
            <_Type>Operator</_Type>
            <_OP>8</_OP>
            <MeasureLogicNode>
              <XMLVersion>6</XMLVersion>
              <_Type>Expression</_Type>
              <_Name>v_Lamp</_Name>
              <_Special>GridTouch</_Special>
              <_SubItem>FALSE</_SubItem>
            </MeasureLogicNode>
            <MeasureLogicNode>
              <XMLVersion>6</XMLVersion>
              <_Type>ConstantVar</_Type>
              <_Value>3</_Value>
            </MeasureLogicNode>
          </MeasureLogicNode>
          <MeasureLogicNode>
            <XMLVersion>6</XMLVersion>
            <_Type>Operator</_Type>
            <_OP>8</_OP>
            <MeasureLogicNode>
              <XMLVersion>6</XMLVersion>
              <_Type>Expression</_Type>
              <_Name>Location</_Name>
              <_Special>None</_Special>
              <_SubItem>FALSE</_SubItem>
            </MeasureLogicNode>
            <MeasureLogicNode>
              <XMLVersion>6</XMLVersion>
              <_Type>ConstantVar</_Type>
              <_Value>7</_Value>
            </MeasureLogicNode>
          </MeasureLogicNode>
        </MeasureLogicNode>
      </MeasureLogicNode>
      <_DisplayThisColumn>true</_DisplayThisColumn>
    </MeasurePoint>
    <MeasurePoint>
      <XMLVersion>4</XMLVersion>
      <_Name>T7-C3L</_Name>
      <_Type>Count</_Type>
      <_Design_Sch />
      <_Design_Env />
      <MeasureLogicNode>
        <XMLVersion>6</XMLVersion>
        <_Type>Operator</_Type>
        <_OP>5</_OP>
        <MeasureLogicNode>
          <XMLVersion>6</XMLVersion>
          <_Type>Operator</_Type>
          <_OP>8</_OP>
          <MeasureLogicNode>
            <XMLVersion>6</XMLVersion>
            <_Type>Expression</_Type>
            <_Name>_Current_Group</_Name>
            <_Special>None</_Special>
            <_SubItem>FALSE</_SubItem>
          </MeasureLogicNode>
          <MeasureLogicNode>
            <XMLVersion>6</XMLVersion>
            <_Type>ConstantVar</_Type>
            <_Value>7</_Value>
          </MeasureLogicNode>
        </MeasureLogicNode>
        <MeasureLogicNode>
          <XMLVersion>6</XMLVersion>
          <_Type>Operator</_Type>
          <_OP>5</_OP>
          <MeasureLogicNode>
            <XMLVersion>6</XMLVersion>
            <_Type>Operator</_Type>
            <_OP>8</_OP>
            <MeasureLogicNode>
              <XMLVersion>6</XMLVersion>
              <_Type>Expression</_Type>
              <_Name>v_Lamp</_Name>
              <_Special>GridTouch</_Special>
              <_SubItem>FALSE</_SubItem>
            </MeasureLogicNode>
            <MeasureLogicNode>
              <XMLVersion>6</XMLVersion>
              <_Type>ConstantVar</_Type>
              <_Value>3</_Value>
            </MeasureLogicNode>
          </MeasureLogicNode>
          <MeasureLogicNode>
            <XMLVersion>6</XMLVersion>
            <_Type>Operator</_Type>
            <_OP>8</_OP>
            <MeasureLogicNode>
              <XMLVersion>6</XMLVersion>
              <_Type>Expression</_Type>
              <_Name>Location</_Name>
              <_Special>None</_Special>
              <_SubItem>FALSE</_SubItem>
            </MeasureLogicNode>
            <MeasureLogicNode>
              <XMLVersion>6</XMLVersion>
              <_Type>ConstantVar</_Type>
              <_Value>7</_Value>
            </MeasureLogicNode>
          </MeasureLogicNode>
        </MeasureLogicNode>
      </MeasureLogicNode>
      <_DisplayThisColumn>true</_DisplayThisColumn>
    </MeasurePoint>
    <MeasurePoint>
      <XMLVersion>4</XMLVersion>
      <_Name>T7-C3T</_Name>
      <_Type>Count</_Type>
      <_Design_Sch />
      <_Design_Env />
      <MeasureLogicNode>
        <XMLVersion>6</XMLVersion>
        <_Type>Operator</_Type>
        <_OP>5</_OP>
        <MeasureLogicNode>
          <XMLVersion>6</XMLVersion>
          <_Type>Operator</_Type>
          <_OP>6</_OP>
          <MeasureLogicNode>
            <XMLVersion>6</XMLVersion>
            <_Type>Operator</_Type>
            <_OP>8</_OP>
            <MeasureLogicNode>
              <XMLVersion>6</XMLVersion>
              <_Type>Expression</_Type>
              <_Name>_Current_Group</_Name>
              <_Special>None</_Special>
              <_SubItem>FALSE</_SubItem>
            </MeasureLogicNode>
            <MeasureLogicNode>
              <XMLVersion>6</XMLVersion>
              <_Type>ConstantVar</_Type>
              <_Value>25</_Value>
            </MeasureLogicNode>
          </MeasureLogicNode>
          <MeasureLogicNode>
            <XMLVersion>6</XMLVersion>
            <_Type>Operator</_Type>
            <_OP>8</_OP>
            <MeasureLogicNode>
              <XMLVersion>6</XMLVersion>
              <_Type>Expression</_Type>
              <_Name>_Current_Group</_Name>
              <_Special>None</_Special>
              <_SubItem>FALSE</_SubItem>
            </MeasureLogicNode>
            <MeasureLogicNode>
              <XMLVersion>6</XMLVersion>
              <_Type>ConstantVar</_Type>
              <_Value>7</_Value>
            </MeasureLogicNode>
          </MeasureLogicNode>
        </MeasureLogicNode>
        <MeasureLogicNode>
          <XMLVersion>6</XMLVersion>
          <_Type>Operator</_Type>
          <_OP>5</_OP>
          <MeasureLogicNode>
            <XMLVersion>6</XMLVersion>
            <_Type>Operator</_Type>
            <_OP>8</_OP>
            <MeasureLogicNode>
              <XMLVersion>6</XMLVersion>
              <_Type>Expression</_Type>
              <_Name>v_Lamp</_Name>
              <_Special>GridTouch</_Special>
              <_SubItem>FALSE</_SubItem>
            </MeasureLogicNode>
            <MeasureLogicNode>
              <XMLVersion>6</XMLVersion>
              <_Type>ConstantVar</_Type>
              <_Value>3</_Value>
            </MeasureLogicNode>
          </MeasureLogicNode>
          <MeasureLogicNode>
            <XMLVersion>6</XMLVersion>
            <_Type>Operator</_Type>
            <_OP>8</_OP>
            <MeasureLogicNode>
              <XMLVersion>6</XMLVersion>
              <_Type>Expression</_Type>
              <_Name>Location</_Name>
              <_Special>None</_Special>
              <_SubItem>FALSE</_SubItem>
            </MeasureLogicNode>
            <MeasureLogicNode>
              <XMLVersion>6</XMLVersion>
              <_Type>ConstantVar</_Type>
              <_Value>7</_Value>
            </MeasureLogicNode>
          </MeasureLogicNode>
        </MeasureLogicNode>
      </MeasureLogicNode>
      <_DisplayThisColumn>true</_DisplayThisColumn>
    </MeasurePoint>
    <MeasurePoint>
      <XMLVersion>4</XMLVersion>
      <_Name>T7-C4E</_Name>
      <_Type>Count</_Type>
      <_Design_Sch />
      <_Design_Env />
      <MeasureLogicNode>
        <XMLVersion>6</XMLVersion>
        <_Type>Operator</_Type>
        <_OP>5</_OP>
        <MeasureLogicNode>
          <XMLVersion>6</XMLVersion>
          <_Type>Operator</_Type>
          <_OP>8</_OP>
          <MeasureLogicNode>
            <XMLVersion>6</XMLVersion>
            <_Type>Expression</_Type>
            <_Name>_Current_Group</_Name>
            <_Special>None</_Special>
            <_SubItem>FALSE</_SubItem>
          </MeasureLogicNode>
          <MeasureLogicNode>
            <XMLVersion>6</XMLVersion>
            <_Type>ConstantVar</_Type>
            <_Value>25</_Value>
          </MeasureLogicNode>
        </MeasureLogicNode>
        <MeasureLogicNode>
          <XMLVersion>6</XMLVersion>
          <_Type>Operator</_Type>
          <_OP>5</_OP>
          <MeasureLogicNode>
            <XMLVersion>6</XMLVersion>
            <_Type>Operator</_Type>
            <_OP>8</_OP>
            <MeasureLogicNode>
              <XMLVersion>6</XMLVersion>
              <_Type>Expression</_Type>
              <_Name>v_Lamp</_Name>
              <_Special>GridTouch</_Special>
              <_SubItem>FALSE</_SubItem>
            </MeasureLogicNode>
            <MeasureLogicNode>
              <XMLVersion>6</XMLVersion>
              <_Type>ConstantVar</_Type>
              <_Value>4</_Value>
            </MeasureLogicNode>
          </MeasureLogicNode>
          <MeasureLogicNode>
            <XMLVersion>6</XMLVersion>
            <_Type>Operator</_Type>
            <_OP>8</_OP>
            <MeasureLogicNode>
              <XMLVersion>6</XMLVersion>
              <_Type>Expression</_Type>
              <_Name>Location</_Name>
              <_Special>None</_Special>
              <_SubItem>FALSE</_SubItem>
            </MeasureLogicNode>
            <MeasureLogicNode>
              <XMLVersion>6</XMLVersion>
              <_Type>ConstantVar</_Type>
              <_Value>7</_Value>
            </MeasureLogicNode>
          </MeasureLogicNode>
        </MeasureLogicNode>
      </MeasureLogicNode>
      <_DisplayThisColumn>true</_DisplayThisColumn>
    </MeasurePoint>
    <MeasurePoint>
      <XMLVersion>4</XMLVersion>
      <_Name>T7-C4L</_Name>
      <_Type>Count</_Type>
      <_Design_Sch />
      <_Design_Env />
      <MeasureLogicNode>
        <XMLVersion>6</XMLVersion>
        <_Type>Operator</_Type>
        <_OP>5</_OP>
        <MeasureLogicNode>
          <XMLVersion>6</XMLVersion>
          <_Type>Operator</_Type>
          <_OP>8</_OP>
          <MeasureLogicNode>
            <XMLVersion>6</XMLVersion>
            <_Type>Expression</_Type>
            <_Name>_Current_Group</_Name>
            <_Special>None</_Special>
            <_SubItem>FALSE</_SubItem>
          </MeasureLogicNode>
          <MeasureLogicNode>
            <XMLVersion>6</XMLVersion>
            <_Type>ConstantVar</_Type>
            <_Value>7</_Value>
          </MeasureLogicNode>
        </MeasureLogicNode>
        <MeasureLogicNode>
          <XMLVersion>6</XMLVersion>
          <_Type>Operator</_Type>
          <_OP>5</_OP>
          <MeasureLogicNode>
            <XMLVersion>6</XMLVersion>
            <_Type>Operator</_Type>
            <_OP>8</_OP>
            <MeasureLogicNode>
              <XMLVersion>6</XMLVersion>
              <_Type>Expression</_Type>
              <_Name>v_Lamp</_Name>
              <_Special>GridTouch</_Special>
              <_SubItem>FALSE</_SubItem>
            </MeasureLogicNode>
            <MeasureLogicNode>
              <XMLVersion>6</XMLVersion>
              <_Type>ConstantVar</_Type>
              <_Value>4</_Value>
            </MeasureLogicNode>
          </MeasureLogicNode>
          <MeasureLogicNode>
            <XMLVersion>6</XMLVersion>
            <_Type>Operator</_Type>
            <_OP>8</_OP>
            <MeasureLogicNode>
              <XMLVersion>6</XMLVersion>
              <_Type>Expression</_Type>
              <_Name>Location</_Name>
              <_Special>None</_Special>
              <_SubItem>FALSE</_SubItem>
            </MeasureLogicNode>
            <MeasureLogicNode>
              <XMLVersion>6</XMLVersion>
              <_Type>ConstantVar</_Type>
              <_Value>7</_Value>
            </MeasureLogicNode>
          </MeasureLogicNode>
        </MeasureLogicNode>
      </MeasureLogicNode>
      <_DisplayThisColumn>true</_DisplayThisColumn>
    </MeasurePoint>
    <MeasurePoint>
      <XMLVersion>4</XMLVersion>
      <_Name>T7-C4T</_Name>
      <_Type>Count</_Type>
      <_Design_Sch />
      <_Design_Env />
      <MeasureLogicNode>
        <XMLVersion>6</XMLVersion>
        <_Type>Operator</_Type>
        <_OP>5</_OP>
        <MeasureLogicNode>
          <XMLVersion>6</XMLVersion>
          <_Type>Operator</_Type>
          <_OP>6</_OP>
          <MeasureLogicNode>
            <XMLVersion>6</XMLVersion>
            <_Type>Operator</_Type>
            <_OP>8</_OP>
            <MeasureLogicNode>
              <XMLVersion>6</XMLVersion>
              <_Type>Expression</_Type>
              <_Name>_Current_Group</_Name>
              <_Special>None</_Special>
              <_SubItem>FALSE</_SubItem>
            </MeasureLogicNode>
            <MeasureLogicNode>
              <XMLVersion>6</XMLVersion>
              <_Type>ConstantVar</_Type>
              <_Value>25</_Value>
            </MeasureLogicNode>
          </MeasureLogicNode>
          <MeasureLogicNode>
            <XMLVersion>6</XMLVersion>
            <_Type>Operator</_Type>
            <_OP>8</_OP>
            <MeasureLogicNode>
              <XMLVersion>6</XMLVersion>
              <_Type>Expression</_Type>
              <_Name>_Current_Group</_Name>
              <_Special>None</_Special>
              <_SubItem>FALSE</_SubItem>
            </MeasureLogicNode>
            <MeasureLogicNode>
              <XMLVersion>6</XMLVersion>
              <_Type>ConstantVar</_Type>
              <_Value>7</_Value>
            </MeasureLogicNode>
          </MeasureLogicNode>
        </MeasureLogicNode>
        <MeasureLogicNode>
          <XMLVersion>6</XMLVersion>
          <_Type>Operator</_Type>
          <_OP>5</_OP>
          <MeasureLogicNode>
            <XMLVersion>6</XMLVersion>
            <_Type>Operator</_Type>
            <_OP>8</_OP>
            <MeasureLogicNode>
              <XMLVersion>6</XMLVersion>
              <_Type>Expression</_Type>
              <_Name>v_Lamp</_Name>
              <_Special>GridTouch</_Special>
              <_SubItem>FALSE</_SubItem>
            </MeasureLogicNode>
            <MeasureLogicNode>
              <XMLVersion>6</XMLVersion>
              <_Type>ConstantVar</_Type>
              <_Value>4</_Value>
            </MeasureLogicNode>
          </MeasureLogicNode>
          <MeasureLogicNode>
            <XMLVersion>6</XMLVersion>
            <_Type>Operator</_Type>
            <_OP>8</_OP>
            <MeasureLogicNode>
              <XMLVersion>6</XMLVersion>
              <_Type>Expression</_Type>
              <_Name>Location</_Name>
              <_Special>None</_Special>
              <_SubItem>FALSE</_SubItem>
            </MeasureLogicNode>
            <MeasureLogicNode>
              <XMLVersion>6</XMLVersion>
              <_Type>ConstantVar</_Type>
              <_Value>7</_Value>
            </MeasureLogicNode>
          </MeasureLogicNode>
        </MeasureLogicNode>
      </MeasureLogicNode>
      <_DisplayThisColumn>true</_DisplayThisColumn>
    </MeasurePoint>
    <MeasurePoint>
      <XMLVersion>4</XMLVersion>
      <_Name>T7-C5E</_Name>
      <_Type>Count</_Type>
      <_Design_Sch />
      <_Design_Env />
      <MeasureLogicNode>
        <XMLVersion>6</XMLVersion>
        <_Type>Operator</_Type>
        <_OP>5</_OP>
        <MeasureLogicNode>
          <XMLVersion>6</XMLVersion>
          <_Type>Operator</_Type>
          <_OP>8</_OP>
          <MeasureLogicNode>
            <XMLVersion>6</XMLVersion>
            <_Type>Expression</_Type>
            <_Name>_Current_Group</_Name>
            <_Special>None</_Special>
            <_SubItem>FALSE</_SubItem>
          </MeasureLogicNode>
          <MeasureLogicNode>
            <XMLVersion>6</XMLVersion>
            <_Type>ConstantVar</_Type>
            <_Value>25</_Value>
          </MeasureLogicNode>
        </MeasureLogicNode>
        <MeasureLogicNode>
          <XMLVersion>6</XMLVersion>
          <_Type>Operator</_Type>
          <_OP>5</_OP>
          <MeasureLogicNode>
            <XMLVersion>6</XMLVersion>
            <_Type>Operator</_Type>
            <_OP>8</_OP>
            <MeasureLogicNode>
              <XMLVersion>6</XMLVersion>
              <_Type>Expression</_Type>
              <_Name>v_Lamp</_Name>
              <_Special>GridTouch</_Special>
              <_SubItem>FALSE</_SubItem>
            </MeasureLogicNode>
            <MeasureLogicNode>
              <XMLVersion>6</XMLVersion>
              <_Type>ConstantVar</_Type>
              <_Value>5</_Value>
            </MeasureLogicNode>
          </MeasureLogicNode>
          <MeasureLogicNode>
            <XMLVersion>6</XMLVersion>
            <_Type>Operator</_Type>
            <_OP>8</_OP>
            <MeasureLogicNode>
              <XMLVersion>6</XMLVersion>
              <_Type>Expression</_Type>
              <_Name>Location</_Name>
              <_Special>None</_Special>
              <_SubItem>FALSE</_SubItem>
            </MeasureLogicNode>
            <MeasureLogicNode>
              <XMLVersion>6</XMLVersion>
              <_Type>ConstantVar</_Type>
              <_Value>7</_Value>
            </MeasureLogicNode>
          </MeasureLogicNode>
        </MeasureLogicNode>
      </MeasureLogicNode>
      <_DisplayThisColumn>true</_DisplayThisColumn>
    </MeasurePoint>
    <MeasurePoint>
      <XMLVersion>4</XMLVersion>
      <_Name>T7-C5L</_Name>
      <_Type>Count</_Type>
      <_Design_Sch />
      <_Design_Env />
      <MeasureLogicNode>
        <XMLVersion>6</XMLVersion>
        <_Type>Operator</_Type>
        <_OP>5</_OP>
        <MeasureLogicNode>
          <XMLVersion>6</XMLVersion>
          <_Type>Operator</_Type>
          <_OP>8</_OP>
          <MeasureLogicNode>
            <XMLVersion>6</XMLVersion>
            <_Type>Expression</_Type>
            <_Name>_Current_Group</_Name>
            <_Special>None</_Special>
            <_SubItem>FALSE</_SubItem>
          </MeasureLogicNode>
          <MeasureLogicNode>
            <XMLVersion>6</XMLVersion>
            <_Type>ConstantVar</_Type>
            <_Value>7</_Value>
          </MeasureLogicNode>
        </MeasureLogicNode>
        <MeasureLogicNode>
          <XMLVersion>6</XMLVersion>
          <_Type>Operator</_Type>
          <_OP>5</_OP>
          <MeasureLogicNode>
            <XMLVersion>6</XMLVersion>
            <_Type>Operator</_Type>
            <_OP>8</_OP>
            <MeasureLogicNode>
              <XMLVersion>6</XMLVersion>
              <_Type>Expression</_Type>
              <_Name>v_Lamp</_Name>
              <_Special>GridTouch</_Special>
              <_SubItem>FALSE</_SubItem>
            </MeasureLogicNode>
            <MeasureLogicNode>
              <XMLVersion>6</XMLVersion>
              <_Type>ConstantVar</_Type>
              <_Value>5</_Value>
            </MeasureLogicNode>
          </MeasureLogicNode>
          <MeasureLogicNode>
            <XMLVersion>6</XMLVersion>
            <_Type>Operator</_Type>
            <_OP>8</_OP>
            <MeasureLogicNode>
              <XMLVersion>6</XMLVersion>
              <_Type>Expression</_Type>
              <_Name>Location</_Name>
              <_Special>None</_Special>
              <_SubItem>FALSE</_SubItem>
            </MeasureLogicNode>
            <MeasureLogicNode>
              <XMLVersion>6</XMLVersion>
              <_Type>ConstantVar</_Type>
              <_Value>7</_Value>
            </MeasureLogicNode>
          </MeasureLogicNode>
        </MeasureLogicNode>
      </MeasureLogicNode>
      <_DisplayThisColumn>true</_DisplayThisColumn>
    </MeasurePoint>
    <MeasurePoint>
      <XMLVersion>4</XMLVersion>
      <_Name>T7-C5T</_Name>
      <_Type>Count</_Type>
      <_Design_Sch />
      <_Design_Env />
      <MeasureLogicNode>
        <XMLVersion>6</XMLVersion>
        <_Type>Operator</_Type>
        <_OP>5</_OP>
        <MeasureLogicNode>
          <XMLVersion>6</XMLVersion>
          <_Type>Operator</_Type>
          <_OP>6</_OP>
          <MeasureLogicNode>
            <XMLVersion>6</XMLVersion>
            <_Type>Operator</_Type>
            <_OP>8</_OP>
            <MeasureLogicNode>
              <XMLVersion>6</XMLVersion>
              <_Type>Expression</_Type>
              <_Name>_Current_Group</_Name>
              <_Special>None</_Special>
              <_SubItem>FALSE</_SubItem>
            </MeasureLogicNode>
            <MeasureLogicNode>
              <XMLVersion>6</XMLVersion>
              <_Type>ConstantVar</_Type>
              <_Value>25</_Value>
            </MeasureLogicNode>
          </MeasureLogicNode>
          <MeasureLogicNode>
            <XMLVersion>6</XMLVersion>
            <_Type>Operator</_Type>
            <_OP>8</_OP>
            <MeasureLogicNode>
              <XMLVersion>6</XMLVersion>
              <_Type>Expression</_Type>
              <_Name>_Current_Group</_Name>
              <_Special>None</_Special>
              <_SubItem>FALSE</_SubItem>
            </MeasureLogicNode>
            <MeasureLogicNode>
              <XMLVersion>6</XMLVersion>
              <_Type>ConstantVar</_Type>
              <_Value>7</_Value>
            </MeasureLogicNode>
          </MeasureLogicNode>
        </MeasureLogicNode>
        <MeasureLogicNode>
          <XMLVersion>6</XMLVersion>
          <_Type>Operator</_Type>
          <_OP>5</_OP>
          <MeasureLogicNode>
            <XMLVersion>6</XMLVersion>
            <_Type>Operator</_Type>
            <_OP>8</_OP>
            <MeasureLogicNode>
              <XMLVersion>6</XMLVersion>
              <_Type>Expression</_Type>
              <_Name>v_Lamp</_Name>
              <_Special>GridTouch</_Special>
              <_SubItem>FALSE</_SubItem>
            </MeasureLogicNode>
            <MeasureLogicNode>
              <XMLVersion>6</XMLVersion>
              <_Type>ConstantVar</_Type>
              <_Value>5</_Value>
            </MeasureLogicNode>
          </MeasureLogicNode>
          <MeasureLogicNode>
            <XMLVersion>6</XMLVersion>
            <_Type>Operator</_Type>
            <_OP>8</_OP>
            <MeasureLogicNode>
              <XMLVersion>6</XMLVersion>
              <_Type>Expression</_Type>
              <_Name>Location</_Name>
              <_Special>None</_Special>
              <_SubItem>FALSE</_SubItem>
            </MeasureLogicNode>
            <MeasureLogicNode>
              <XMLVersion>6</XMLVersion>
              <_Type>ConstantVar</_Type>
              <_Value>7</_Value>
            </MeasureLogicNode>
          </MeasureLogicNode>
        </MeasureLogicNode>
      </MeasureLogicNode>
      <_DisplayThisColumn>false</_DisplayThisColumn>
    </MeasurePoint>
    <MeasurePoint>
      <XMLVersion>4</XMLVersion>
      <_Name>T8-C1E</_Name>
      <_Type>Count</_Type>
      <_Design_Sch />
      <_Design_Env />
      <MeasureLogicNode>
        <XMLVersion>6</XMLVersion>
        <_Type>Operator</_Type>
        <_OP>5</_OP>
        <MeasureLogicNode>
          <XMLVersion>6</XMLVersion>
          <_Type>Operator</_Type>
          <_OP>8</_OP>
          <MeasureLogicNode>
            <XMLVersion>6</XMLVersion>
            <_Type>Expression</_Type>
            <_Name>_Current_Group</_Name>
            <_Special>None</_Special>
            <_SubItem>FALSE</_SubItem>
          </MeasureLogicNode>
          <MeasureLogicNode>
            <XMLVersion>6</XMLVersion>
            <_Type>ConstantVar</_Type>
            <_Value>25</_Value>
          </MeasureLogicNode>
        </MeasureLogicNode>
        <MeasureLogicNode>
          <XMLVersion>6</XMLVersion>
          <_Type>Operator</_Type>
          <_OP>5</_OP>
          <MeasureLogicNode>
            <XMLVersion>6</XMLVersion>
            <_Type>Operator</_Type>
            <_OP>8</_OP>
            <MeasureLogicNode>
              <XMLVersion>6</XMLVersion>
              <_Type>Expression</_Type>
              <_Name>v_Lamp</_Name>
              <_Special>GridTouch</_Special>
              <_SubItem>FALSE</_SubItem>
            </MeasureLogicNode>
            <MeasureLogicNode>
              <XMLVersion>6</XMLVersion>
              <_Type>ConstantVar</_Type>
              <_Value>1</_Value>
            </MeasureLogicNode>
          </MeasureLogicNode>
          <MeasureLogicNode>
            <XMLVersion>6</XMLVersion>
            <_Type>Operator</_Type>
            <_OP>8</_OP>
            <MeasureLogicNode>
              <XMLVersion>6</XMLVersion>
              <_Type>Expression</_Type>
              <_Name>Location</_Name>
              <_Special>None</_Special>
              <_SubItem>FALSE</_SubItem>
            </MeasureLogicNode>
            <MeasureLogicNode>
              <XMLVersion>6</XMLVersion>
              <_Type>ConstantVar</_Type>
              <_Value>8</_Value>
            </MeasureLogicNode>
          </MeasureLogicNode>
        </MeasureLogicNode>
      </MeasureLogicNode>
      <_DisplayThisColumn>true</_DisplayThisColumn>
    </MeasurePoint>
    <MeasurePoint>
      <XMLVersion>4</XMLVersion>
      <_Name>T8-C1L</_Name>
      <_Type>Count</_Type>
      <_Design_Sch />
      <_Design_Env />
      <MeasureLogicNode>
        <XMLVersion>6</XMLVersion>
        <_Type>Operator</_Type>
        <_OP>5</_OP>
        <MeasureLogicNode>
          <XMLVersion>6</XMLVersion>
          <_Type>Operator</_Type>
          <_OP>8</_OP>
          <MeasureLogicNode>
            <XMLVersion>6</XMLVersion>
            <_Type>Expression</_Type>
            <_Name>_Current_Group</_Name>
            <_Special>None</_Special>
            <_SubItem>FALSE</_SubItem>
          </MeasureLogicNode>
          <MeasureLogicNode>
            <XMLVersion>6</XMLVersion>
            <_Type>ConstantVar</_Type>
            <_Value>7</_Value>
          </MeasureLogicNode>
        </MeasureLogicNode>
        <MeasureLogicNode>
          <XMLVersion>6</XMLVersion>
          <_Type>Operator</_Type>
          <_OP>5</_OP>
          <MeasureLogicNode>
            <XMLVersion>6</XMLVersion>
            <_Type>Operator</_Type>
            <_OP>8</_OP>
            <MeasureLogicNode>
              <XMLVersion>6</XMLVersion>
              <_Type>Expression</_Type>
              <_Name>v_Lamp</_Name>
              <_Special>GridTouch</_Special>
              <_SubItem>FALSE</_SubItem>
            </MeasureLogicNode>
            <MeasureLogicNode>
              <XMLVersion>6</XMLVersion>
              <_Type>ConstantVar</_Type>
              <_Value>1</_Value>
            </MeasureLogicNode>
          </MeasureLogicNode>
          <MeasureLogicNode>
            <XMLVersion>6</XMLVersion>
            <_Type>Operator</_Type>
            <_OP>8</_OP>
            <MeasureLogicNode>
              <XMLVersion>6</XMLVersion>
              <_Type>Expression</_Type>
              <_Name>Location</_Name>
              <_Special>None</_Special>
              <_SubItem>FALSE</_SubItem>
            </MeasureLogicNode>
            <MeasureLogicNode>
              <XMLVersion>6</XMLVersion>
              <_Type>ConstantVar</_Type>
              <_Value>8</_Value>
            </MeasureLogicNode>
          </MeasureLogicNode>
        </MeasureLogicNode>
      </MeasureLogicNode>
      <_DisplayThisColumn>true</_DisplayThisColumn>
    </MeasurePoint>
    <MeasurePoint>
      <XMLVersion>4</XMLVersion>
      <_Name>T8-C1T</_Name>
      <_Type>Count</_Type>
      <_Design_Sch />
      <_Design_Env />
      <MeasureLogicNode>
        <XMLVersion>6</XMLVersion>
        <_Type>Operator</_Type>
        <_OP>5</_OP>
        <MeasureLogicNode>
          <XMLVersion>6</XMLVersion>
          <_Type>Operator</_Type>
          <_OP>6</_OP>
          <MeasureLogicNode>
            <XMLVersion>6</XMLVersion>
            <_Type>Operator</_Type>
            <_OP>8</_OP>
            <MeasureLogicNode>
              <XMLVersion>6</XMLVersion>
              <_Type>Expression</_Type>
              <_Name>_Current_Group</_Name>
              <_Special>None</_Special>
              <_SubItem>FALSE</_SubItem>
            </MeasureLogicNode>
            <MeasureLogicNode>
              <XMLVersion>6</XMLVersion>
              <_Type>ConstantVar</_Type>
              <_Value>25</_Value>
            </MeasureLogicNode>
          </MeasureLogicNode>
          <MeasureLogicNode>
            <XMLVersion>6</XMLVersion>
            <_Type>Operator</_Type>
            <_OP>8</_OP>
            <MeasureLogicNode>
              <XMLVersion>6</XMLVersion>
              <_Type>Expression</_Type>
              <_Name>_Current_Group</_Name>
              <_Special>None</_Special>
              <_SubItem>FALSE</_SubItem>
            </MeasureLogicNode>
            <MeasureLogicNode>
              <XMLVersion>6</XMLVersion>
              <_Type>ConstantVar</_Type>
              <_Value>7</_Value>
            </MeasureLogicNode>
          </MeasureLogicNode>
        </MeasureLogicNode>
        <MeasureLogicNode>
          <XMLVersion>6</XMLVersion>
          <_Type>Operator</_Type>
          <_OP>5</_OP>
          <MeasureLogicNode>
            <XMLVersion>6</XMLVersion>
            <_Type>Operator</_Type>
            <_OP>8</_OP>
            <MeasureLogicNode>
              <XMLVersion>6</XMLVersion>
              <_Type>Expression</_Type>
              <_Name>v_Lamp</_Name>
              <_Special>GridTouch</_Special>
              <_SubItem>FALSE</_SubItem>
            </MeasureLogicNode>
            <MeasureLogicNode>
              <XMLVersion>6</XMLVersion>
              <_Type>ConstantVar</_Type>
              <_Value>1</_Value>
            </MeasureLogicNode>
          </MeasureLogicNode>
          <MeasureLogicNode>
            <XMLVersion>6</XMLVersion>
            <_Type>Operator</_Type>
            <_OP>8</_OP>
            <MeasureLogicNode>
              <XMLVersion>6</XMLVersion>
              <_Type>Expression</_Type>
              <_Name>Location</_Name>
              <_Special>None</_Special>
              <_SubItem>FALSE</_SubItem>
            </MeasureLogicNode>
            <MeasureLogicNode>
              <XMLVersion>6</XMLVersion>
              <_Type>ConstantVar</_Type>
              <_Value>8</_Value>
            </MeasureLogicNode>
          </MeasureLogicNode>
        </MeasureLogicNode>
      </MeasureLogicNode>
      <_DisplayThisColumn>true</_DisplayThisColumn>
    </MeasurePoint>
    <MeasurePoint>
      <XMLVersion>4</XMLVersion>
      <_Name>T8-C2E</_Name>
      <_Type>Count</_Type>
      <_Design_Sch />
      <_Design_Env />
      <MeasureLogicNode>
        <XMLVersion>6</XMLVersion>
        <_Type>Operator</_Type>
        <_OP>5</_OP>
        <MeasureLogicNode>
          <XMLVersion>6</XMLVersion>
          <_Type>Operator</_Type>
          <_OP>8</_OP>
          <MeasureLogicNode>
            <XMLVersion>6</XMLVersion>
            <_Type>Expression</_Type>
            <_Name>_Current_Group</_Name>
            <_Special>None</_Special>
            <_SubItem>FALSE</_SubItem>
          </MeasureLogicNode>
          <MeasureLogicNode>
            <XMLVersion>6</XMLVersion>
            <_Type>ConstantVar</_Type>
            <_Value>25</_Value>
          </MeasureLogicNode>
        </MeasureLogicNode>
        <MeasureLogicNode>
          <XMLVersion>6</XMLVersion>
          <_Type>Operator</_Type>
          <_OP>5</_OP>
          <MeasureLogicNode>
            <XMLVersion>6</XMLVersion>
            <_Type>Operator</_Type>
            <_OP>8</_OP>
            <MeasureLogicNode>
              <XMLVersion>6</XMLVersion>
              <_Type>Expression</_Type>
              <_Name>v_Lamp</_Name>
              <_Special>GridTouch</_Special>
              <_SubItem>FALSE</_SubItem>
            </MeasureLogicNode>
            <MeasureLogicNode>
              <XMLVersion>6</XMLVersion>
              <_Type>ConstantVar</_Type>
              <_Value>2</_Value>
            </MeasureLogicNode>
          </MeasureLogicNode>
          <MeasureLogicNode>
            <XMLVersion>6</XMLVersion>
            <_Type>Operator</_Type>
            <_OP>8</_OP>
            <MeasureLogicNode>
              <XMLVersion>6</XMLVersion>
              <_Type>Expression</_Type>
              <_Name>Location</_Name>
              <_Special>None</_Special>
              <_SubItem>FALSE</_SubItem>
            </MeasureLogicNode>
            <MeasureLogicNode>
              <XMLVersion>6</XMLVersion>
              <_Type>ConstantVar</_Type>
              <_Value>8</_Value>
            </MeasureLogicNode>
          </MeasureLogicNode>
        </MeasureLogicNode>
      </MeasureLogicNode>
      <_DisplayThisColumn>true</_DisplayThisColumn>
    </MeasurePoint>
    <MeasurePoint>
      <XMLVersion>4</XMLVersion>
      <_Name>T8-C2L</_Name>
      <_Type>Count</_Type>
      <_Design_Sch />
      <_Design_Env />
      <MeasureLogicNode>
        <XMLVersion>6</XMLVersion>
        <_Type>Operator</_Type>
        <_OP>5</_OP>
        <MeasureLogicNode>
          <XMLVersion>6</XMLVersion>
          <_Type>Operator</_Type>
          <_OP>8</_OP>
          <MeasureLogicNode>
            <XMLVersion>6</XMLVersion>
            <_Type>Expression</_Type>
            <_Name>_Current_Group</_Name>
            <_Special>None</_Special>
            <_SubItem>FALSE</_SubItem>
          </MeasureLogicNode>
          <MeasureLogicNode>
            <XMLVersion>6</XMLVersion>
            <_Type>ConstantVar</_Type>
            <_Value>7</_Value>
          </MeasureLogicNode>
        </MeasureLogicNode>
        <MeasureLogicNode>
          <XMLVersion>6</XMLVersion>
          <_Type>Operator</_Type>
          <_OP>5</_OP>
          <MeasureLogicNode>
            <XMLVersion>6</XMLVersion>
            <_Type>Operator</_Type>
            <_OP>8</_OP>
            <MeasureLogicNode>
              <XMLVersion>6</XMLVersion>
              <_Type>Expression</_Type>
              <_Name>v_Lamp</_Name>
              <_Special>GridTouch</_Special>
              <_SubItem>FALSE</_SubItem>
            </MeasureLogicNode>
            <MeasureLogicNode>
              <XMLVersion>6</XMLVersion>
              <_Type>ConstantVar</_Type>
              <_Value>2</_Value>
            </MeasureLogicNode>
          </MeasureLogicNode>
          <MeasureLogicNode>
            <XMLVersion>6</XMLVersion>
            <_Type>Operator</_Type>
            <_OP>8</_OP>
            <MeasureLogicNode>
              <XMLVersion>6</XMLVersion>
              <_Type>Expression</_Type>
              <_Name>Location</_Name>
              <_Special>None</_Special>
              <_SubItem>FALSE</_SubItem>
            </MeasureLogicNode>
            <MeasureLogicNode>
              <XMLVersion>6</XMLVersion>
              <_Type>ConstantVar</_Type>
              <_Value>8</_Value>
            </MeasureLogicNode>
          </MeasureLogicNode>
        </MeasureLogicNode>
      </MeasureLogicNode>
      <_DisplayThisColumn>true</_DisplayThisColumn>
    </MeasurePoint>
    <MeasurePoint>
      <XMLVersion>4</XMLVersion>
      <_Name>T8-C2T</_Name>
      <_Type>Count</_Type>
      <_Design_Sch />
      <_Design_Env />
      <MeasureLogicNode>
        <XMLVersion>6</XMLVersion>
        <_Type>Operator</_Type>
        <_OP>5</_OP>
        <MeasureLogicNode>
          <XMLVersion>6</XMLVersion>
          <_Type>Operator</_Type>
          <_OP>6</_OP>
          <MeasureLogicNode>
            <XMLVersion>6</XMLVersion>
            <_Type>Operator</_Type>
            <_OP>8</_OP>
            <MeasureLogicNode>
              <XMLVersion>6</XMLVersion>
              <_Type>Expression</_Type>
              <_Name>_Current_Group</_Name>
              <_Special>None</_Special>
              <_SubItem>FALSE</_SubItem>
            </MeasureLogicNode>
            <MeasureLogicNode>
              <XMLVersion>6</XMLVersion>
              <_Type>ConstantVar</_Type>
              <_Value>25</_Value>
            </MeasureLogicNode>
          </MeasureLogicNode>
          <MeasureLogicNode>
            <XMLVersion>6</XMLVersion>
            <_Type>Operator</_Type>
            <_OP>8</_OP>
            <MeasureLogicNode>
              <XMLVersion>6</XMLVersion>
              <_Type>Expression</_Type>
              <_Name>_Current_Group</_Name>
              <_Special>None</_Special>
              <_SubItem>FALSE</_SubItem>
            </MeasureLogicNode>
            <MeasureLogicNode>
              <XMLVersion>6</XMLVersion>
              <_Type>ConstantVar</_Type>
              <_Value>7</_Value>
            </MeasureLogicNode>
          </MeasureLogicNode>
        </MeasureLogicNode>
        <MeasureLogicNode>
          <XMLVersion>6</XMLVersion>
          <_Type>Operator</_Type>
          <_OP>5</_OP>
          <MeasureLogicNode>
            <XMLVersion>6</XMLVersion>
            <_Type>Operator</_Type>
            <_OP>8</_OP>
            <MeasureLogicNode>
              <XMLVersion>6</XMLVersion>
              <_Type>Expression</_Type>
              <_Name>v_Lamp</_Name>
              <_Special>GridTouch</_Special>
              <_SubItem>FALSE</_SubItem>
            </MeasureLogicNode>
            <MeasureLogicNode>
              <XMLVersion>6</XMLVersion>
              <_Type>ConstantVar</_Type>
              <_Value>2</_Value>
            </MeasureLogicNode>
          </MeasureLogicNode>
          <MeasureLogicNode>
            <XMLVersion>6</XMLVersion>
            <_Type>Operator</_Type>
            <_OP>8</_OP>
            <MeasureLogicNode>
              <XMLVersion>6</XMLVersion>
              <_Type>Expression</_Type>
              <_Name>Location</_Name>
              <_Special>None</_Special>
              <_SubItem>FALSE</_SubItem>
            </MeasureLogicNode>
            <MeasureLogicNode>
              <XMLVersion>6</XMLVersion>
              <_Type>ConstantVar</_Type>
              <_Value>8</_Value>
            </MeasureLogicNode>
          </MeasureLogicNode>
        </MeasureLogicNode>
      </MeasureLogicNode>
      <_DisplayThisColumn>true</_DisplayThisColumn>
    </MeasurePoint>
    <MeasurePoint>
      <XMLVersion>4</XMLVersion>
      <_Name>T8-C3E</_Name>
      <_Type>Count</_Type>
      <_Design_Sch />
      <_Design_Env />
      <MeasureLogicNode>
        <XMLVersion>6</XMLVersion>
        <_Type>Operator</_Type>
        <_OP>5</_OP>
        <MeasureLogicNode>
          <XMLVersion>6</XMLVersion>
          <_Type>Operator</_Type>
          <_OP>8</_OP>
          <MeasureLogicNode>
            <XMLVersion>6</XMLVersion>
            <_Type>Expression</_Type>
            <_Name>_Current_Group</_Name>
            <_Special>None</_Special>
            <_SubItem>FALSE</_SubItem>
          </MeasureLogicNode>
          <MeasureLogicNode>
            <XMLVersion>6</XMLVersion>
            <_Type>ConstantVar</_Type>
            <_Value>25</_Value>
          </MeasureLogicNode>
        </MeasureLogicNode>
        <MeasureLogicNode>
          <XMLVersion>6</XMLVersion>
          <_Type>Operator</_Type>
          <_OP>5</_OP>
          <MeasureLogicNode>
            <XMLVersion>6</XMLVersion>
            <_Type>Operator</_Type>
            <_OP>8</_OP>
            <MeasureLogicNode>
              <XMLVersion>6</XMLVersion>
              <_Type>Expression</_Type>
              <_Name>v_Lamp</_Name>
              <_Special>GridTouch</_Special>
              <_SubItem>FALSE</_SubItem>
            </MeasureLogicNode>
            <MeasureLogicNode>
              <XMLVersion>6</XMLVersion>
              <_Type>ConstantVar</_Type>
              <_Value>3</_Value>
            </MeasureLogicNode>
          </MeasureLogicNode>
          <MeasureLogicNode>
            <XMLVersion>6</XMLVersion>
            <_Type>Operator</_Type>
            <_OP>8</_OP>
            <MeasureLogicNode>
              <XMLVersion>6</XMLVersion>
              <_Type>Expression</_Type>
              <_Name>Location</_Name>
              <_Special>None</_Special>
              <_SubItem>FALSE</_SubItem>
            </MeasureLogicNode>
            <MeasureLogicNode>
              <XMLVersion>6</XMLVersion>
              <_Type>ConstantVar</_Type>
              <_Value>8</_Value>
            </MeasureLogicNode>
          </MeasureLogicNode>
        </MeasureLogicNode>
      </MeasureLogicNode>
      <_DisplayThisColumn>true</_DisplayThisColumn>
    </MeasurePoint>
    <MeasurePoint>
      <XMLVersion>4</XMLVersion>
      <_Name>T8-C3L</_Name>
      <_Type>Count</_Type>
      <_Design_Sch />
      <_Design_Env />
      <MeasureLogicNode>
        <XMLVersion>6</XMLVersion>
        <_Type>Operator</_Type>
        <_OP>5</_OP>
        <MeasureLogicNode>
          <XMLVersion>6</XMLVersion>
          <_Type>Operator</_Type>
          <_OP>8</_OP>
          <MeasureLogicNode>
            <XMLVersion>6</XMLVersion>
            <_Type>Expression</_Type>
            <_Name>_Current_Group</_Name>
            <_Special>None</_Special>
            <_SubItem>FALSE</_SubItem>
          </MeasureLogicNode>
          <MeasureLogicNode>
            <XMLVersion>6</XMLVersion>
            <_Type>ConstantVar</_Type>
            <_Value>7</_Value>
          </MeasureLogicNode>
        </MeasureLogicNode>
        <MeasureLogicNode>
          <XMLVersion>6</XMLVersion>
          <_Type>Operator</_Type>
          <_OP>5</_OP>
          <MeasureLogicNode>
            <XMLVersion>6</XMLVersion>
            <_Type>Operator</_Type>
            <_OP>8</_OP>
            <MeasureLogicNode>
              <XMLVersion>6</XMLVersion>
              <_Type>Expression</_Type>
              <_Name>v_Lamp</_Name>
              <_Special>GridTouch</_Special>
              <_SubItem>FALSE</_SubItem>
            </MeasureLogicNode>
            <MeasureLogicNode>
              <XMLVersion>6</XMLVersion>
              <_Type>ConstantVar</_Type>
              <_Value>3</_Value>
            </MeasureLogicNode>
          </MeasureLogicNode>
          <MeasureLogicNode>
            <XMLVersion>6</XMLVersion>
            <_Type>Operator</_Type>
            <_OP>8</_OP>
            <MeasureLogicNode>
              <XMLVersion>6</XMLVersion>
              <_Type>Expression</_Type>
              <_Name>Location</_Name>
              <_Special>None</_Special>
              <_SubItem>FALSE</_SubItem>
            </MeasureLogicNode>
            <MeasureLogicNode>
              <XMLVersion>6</XMLVersion>
              <_Type>ConstantVar</_Type>
              <_Value>8</_Value>
            </MeasureLogicNode>
          </MeasureLogicNode>
        </MeasureLogicNode>
      </MeasureLogicNode>
      <_DisplayThisColumn>true</_DisplayThisColumn>
    </MeasurePoint>
    <MeasurePoint>
      <XMLVersion>4</XMLVersion>
      <_Name>T8-C3T</_Name>
      <_Type>Count</_Type>
      <_Design_Sch />
      <_Design_Env />
      <MeasureLogicNode>
        <XMLVersion>6</XMLVersion>
        <_Type>Operator</_Type>
        <_OP>5</_OP>
        <MeasureLogicNode>
          <XMLVersion>6</XMLVersion>
          <_Type>Operator</_Type>
          <_OP>6</_OP>
          <MeasureLogicNode>
            <XMLVersion>6</XMLVersion>
            <_Type>Operator</_Type>
            <_OP>8</_OP>
            <MeasureLogicNode>
              <XMLVersion>6</XMLVersion>
              <_Type>Expression</_Type>
              <_Name>_Current_Group</_Name>
              <_Special>None</_Special>
              <_SubItem>FALSE</_SubItem>
            </MeasureLogicNode>
            <MeasureLogicNode>
              <XMLVersion>6</XMLVersion>
              <_Type>ConstantVar</_Type>
              <_Value>25</_Value>
            </MeasureLogicNode>
          </MeasureLogicNode>
          <MeasureLogicNode>
            <XMLVersion>6</XMLVersion>
            <_Type>Operator</_Type>
            <_OP>8</_OP>
            <MeasureLogicNode>
              <XMLVersion>6</XMLVersion>
              <_Type>Expression</_Type>
              <_Name>_Current_Group</_Name>
              <_Special>None</_Special>
              <_SubItem>FALSE</_SubItem>
            </MeasureLogicNode>
            <MeasureLogicNode>
              <XMLVersion>6</XMLVersion>
              <_Type>ConstantVar</_Type>
              <_Value>7</_Value>
            </MeasureLogicNode>
          </MeasureLogicNode>
        </MeasureLogicNode>
        <MeasureLogicNode>
          <XMLVersion>6</XMLVersion>
          <_Type>Operator</_Type>
          <_OP>5</_OP>
          <MeasureLogicNode>
            <XMLVersion>6</XMLVersion>
            <_Type>Operator</_Type>
            <_OP>8</_OP>
            <MeasureLogicNode>
              <XMLVersion>6</XMLVersion>
              <_Type>Expression</_Type>
              <_Name>v_Lamp</_Name>
              <_Special>GridTouch</_Special>
              <_SubItem>FALSE</_SubItem>
            </MeasureLogicNode>
            <MeasureLogicNode>
              <XMLVersion>6</XMLVersion>
              <_Type>ConstantVar</_Type>
              <_Value>3</_Value>
            </MeasureLogicNode>
          </MeasureLogicNode>
          <MeasureLogicNode>
            <XMLVersion>6</XMLVersion>
            <_Type>Operator</_Type>
            <_OP>8</_OP>
            <MeasureLogicNode>
              <XMLVersion>6</XMLVersion>
              <_Type>Expression</_Type>
              <_Name>Location</_Name>
              <_Special>None</_Special>
              <_SubItem>FALSE</_SubItem>
            </MeasureLogicNode>
            <MeasureLogicNode>
              <XMLVersion>6</XMLVersion>
              <_Type>ConstantVar</_Type>
              <_Value>8</_Value>
            </MeasureLogicNode>
          </MeasureLogicNode>
        </MeasureLogicNode>
      </MeasureLogicNode>
      <_DisplayThisColumn>true</_DisplayThisColumn>
    </MeasurePoint>
    <MeasurePoint>
      <XMLVersion>4</XMLVersion>
      <_Name>T8-C4E</_Name>
      <_Type>Count</_Type>
      <_Design_Sch />
      <_Design_Env />
      <MeasureLogicNode>
        <XMLVersion>6</XMLVersion>
        <_Type>Operator</_Type>
        <_OP>5</_OP>
        <MeasureLogicNode>
          <XMLVersion>6</XMLVersion>
          <_Type>Operator</_Type>
          <_OP>8</_OP>
          <MeasureLogicNode>
            <XMLVersion>6</XMLVersion>
            <_Type>Expression</_Type>
            <_Name>_Current_Group</_Name>
            <_Special>None</_Special>
            <_SubItem>FALSE</_SubItem>
          </MeasureLogicNode>
          <MeasureLogicNode>
            <XMLVersion>6</XMLVersion>
            <_Type>ConstantVar</_Type>
            <_Value>25</_Value>
          </MeasureLogicNode>
        </MeasureLogicNode>
        <MeasureLogicNode>
          <XMLVersion>6</XMLVersion>
          <_Type>Operator</_Type>
          <_OP>5</_OP>
          <MeasureLogicNode>
            <XMLVersion>6</XMLVersion>
            <_Type>Operator</_Type>
            <_OP>8</_OP>
            <MeasureLogicNode>
              <XMLVersion>6</XMLVersion>
              <_Type>Expression</_Type>
              <_Name>v_Lamp</_Name>
              <_Special>GridTouch</_Special>
              <_SubItem>FALSE</_SubItem>
            </MeasureLogicNode>
            <MeasureLogicNode>
              <XMLVersion>6</XMLVersion>
              <_Type>ConstantVar</_Type>
              <_Value>4</_Value>
            </MeasureLogicNode>
          </MeasureLogicNode>
          <MeasureLogicNode>
            <XMLVersion>6</XMLVersion>
            <_Type>Operator</_Type>
            <_OP>8</_OP>
            <MeasureLogicNode>
              <XMLVersion>6</XMLVersion>
              <_Type>Expression</_Type>
              <_Name>Location</_Name>
              <_Special>None</_Special>
              <_SubItem>FALSE</_SubItem>
            </MeasureLogicNode>
            <MeasureLogicNode>
              <XMLVersion>6</XMLVersion>
              <_Type>ConstantVar</_Type>
              <_Value>8</_Value>
            </MeasureLogicNode>
          </MeasureLogicNode>
        </MeasureLogicNode>
      </MeasureLogicNode>
      <_DisplayThisColumn>true</_DisplayThisColumn>
    </MeasurePoint>
    <MeasurePoint>
      <XMLVersion>4</XMLVersion>
      <_Name>T8-C4L</_Name>
      <_Type>Count</_Type>
      <_Design_Sch />
      <_Design_Env />
      <MeasureLogicNode>
        <XMLVersion>6</XMLVersion>
        <_Type>Operator</_Type>
        <_OP>5</_OP>
        <MeasureLogicNode>
          <XMLVersion>6</XMLVersion>
          <_Type>Operator</_Type>
          <_OP>8</_OP>
          <MeasureLogicNode>
            <XMLVersion>6</XMLVersion>
            <_Type>Expression</_Type>
            <_Name>_Current_Group</_Name>
            <_Special>None</_Special>
            <_SubItem>FALSE</_SubItem>
          </MeasureLogicNode>
          <MeasureLogicNode>
            <XMLVersion>6</XMLVersion>
            <_Type>ConstantVar</_Type>
            <_Value>7</_Value>
          </MeasureLogicNode>
        </MeasureLogicNode>
        <MeasureLogicNode>
          <XMLVersion>6</XMLVersion>
          <_Type>Operator</_Type>
          <_OP>5</_OP>
          <MeasureLogicNode>
            <XMLVersion>6</XMLVersion>
            <_Type>Operator</_Type>
            <_OP>8</_OP>
            <MeasureLogicNode>
              <XMLVersion>6</XMLVersion>
              <_Type>Expression</_Type>
              <_Name>v_Lamp</_Name>
              <_Special>GridTouch</_Special>
              <_SubItem>FALSE</_SubItem>
            </MeasureLogicNode>
            <MeasureLogicNode>
              <XMLVersion>6</XMLVersion>
              <_Type>ConstantVar</_Type>
              <_Value>4</_Value>
            </MeasureLogicNode>
          </MeasureLogicNode>
          <MeasureLogicNode>
            <XMLVersion>6</XMLVersion>
            <_Type>Operator</_Type>
            <_OP>8</_OP>
            <MeasureLogicNode>
              <XMLVersion>6</XMLVersion>
              <_Type>Expression</_Type>
              <_Name>Location</_Name>
              <_Special>None</_Special>
              <_SubItem>FALSE</_SubItem>
            </MeasureLogicNode>
            <MeasureLogicNode>
              <XMLVersion>6</XMLVersion>
              <_Type>ConstantVar</_Type>
              <_Value>8</_Value>
            </MeasureLogicNode>
          </MeasureLogicNode>
        </MeasureLogicNode>
      </MeasureLogicNode>
      <_DisplayThisColumn>true</_DisplayThisColumn>
    </MeasurePoint>
    <MeasurePoint>
      <XMLVersion>4</XMLVersion>
      <_Name>T8-C4T</_Name>
      <_Type>Count</_Type>
      <_Design_Sch />
      <_Design_Env />
      <MeasureLogicNode>
        <XMLVersion>6</XMLVersion>
        <_Type>Operator</_Type>
        <_OP>5</_OP>
        <MeasureLogicNode>
          <XMLVersion>6</XMLVersion>
          <_Type>Operator</_Type>
          <_OP>6</_OP>
          <MeasureLogicNode>
            <XMLVersion>6</XMLVersion>
            <_Type>Operator</_Type>
            <_OP>8</_OP>
            <MeasureLogicNode>
              <XMLVersion>6</XMLVersion>
              <_Type>Expression</_Type>
              <_Name>_Current_Group</_Name>
              <_Special>None</_Special>
              <_SubItem>FALSE</_SubItem>
            </MeasureLogicNode>
            <MeasureLogicNode>
              <XMLVersion>6</XMLVersion>
              <_Type>ConstantVar</_Type>
              <_Value>25</_Value>
            </MeasureLogicNode>
          </MeasureLogicNode>
          <MeasureLogicNode>
            <XMLVersion>6</XMLVersion>
            <_Type>Operator</_Type>
            <_OP>8</_OP>
            <MeasureLogicNode>
              <XMLVersion>6</XMLVersion>
              <_Type>Expression</_Type>
              <_Name>_Current_Group</_Name>
              <_Special>None</_Special>
              <_SubItem>FALSE</_SubItem>
            </MeasureLogicNode>
            <MeasureLogicNode>
              <XMLVersion>6</XMLVersion>
              <_Type>ConstantVar</_Type>
              <_Value>7</_Value>
            </MeasureLogicNode>
          </MeasureLogicNode>
        </MeasureLogicNode>
        <MeasureLogicNode>
          <XMLVersion>6</XMLVersion>
          <_Type>Operator</_Type>
          <_OP>5</_OP>
          <MeasureLogicNode>
            <XMLVersion>6</XMLVersion>
            <_Type>Operator</_Type>
            <_OP>8</_OP>
            <MeasureLogicNode>
              <XMLVersion>6</XMLVersion>
              <_Type>Expression</_Type>
              <_Name>v_Lamp</_Name>
              <_Special>GridTouch</_Special>
              <_SubItem>FALSE</_SubItem>
            </MeasureLogicNode>
            <MeasureLogicNode>
              <XMLVersion>6</XMLVersion>
              <_Type>ConstantVar</_Type>
              <_Value>4</_Value>
            </MeasureLogicNode>
          </MeasureLogicNode>
          <MeasureLogicNode>
            <XMLVersion>6</XMLVersion>
            <_Type>Operator</_Type>
            <_OP>8</_OP>
            <MeasureLogicNode>
              <XMLVersion>6</XMLVersion>
              <_Type>Expression</_Type>
              <_Name>Location</_Name>
              <_Special>None</_Special>
              <_SubItem>FALSE</_SubItem>
            </MeasureLogicNode>
            <MeasureLogicNode>
              <XMLVersion>6</XMLVersion>
              <_Type>ConstantVar</_Type>
              <_Value>8</_Value>
            </MeasureLogicNode>
          </MeasureLogicNode>
        </MeasureLogicNode>
      </MeasureLogicNode>
      <_DisplayThisColumn>true</_DisplayThisColumn>
    </MeasurePoint>
    <MeasurePoint>
      <XMLVersion>4</XMLVersion>
      <_Name>T8-C5E</_Name>
      <_Type>Count</_Type>
      <_Design_Sch />
      <_Design_Env />
      <MeasureLogicNode>
        <XMLVersion>6</XMLVersion>
        <_Type>Operator</_Type>
        <_OP>5</_OP>
        <MeasureLogicNode>
          <XMLVersion>6</XMLVersion>
          <_Type>Operator</_Type>
          <_OP>8</_OP>
          <MeasureLogicNode>
            <XMLVersion>6</XMLVersion>
            <_Type>Expression</_Type>
            <_Name>_Current_Group</_Name>
            <_Special>None</_Special>
            <_SubItem>FALSE</_SubItem>
          </MeasureLogicNode>
          <MeasureLogicNode>
            <XMLVersion>6</XMLVersion>
            <_Type>ConstantVar</_Type>
            <_Value>25</_Value>
          </MeasureLogicNode>
        </MeasureLogicNode>
        <MeasureLogicNode>
          <XMLVersion>6</XMLVersion>
          <_Type>Operator</_Type>
          <_OP>5</_OP>
          <MeasureLogicNode>
            <XMLVersion>6</XMLVersion>
            <_Type>Operator</_Type>
            <_OP>8</_OP>
            <MeasureLogicNode>
              <XMLVersion>6</XMLVersion>
              <_Type>Expression</_Type>
              <_Name>v_Lamp</_Name>
              <_Special>GridTouch</_Special>
              <_SubItem>FALSE</_SubItem>
            </MeasureLogicNode>
            <MeasureLogicNode>
              <XMLVersion>6</XMLVersion>
              <_Type>ConstantVar</_Type>
              <_Value>5</_Value>
            </MeasureLogicNode>
          </MeasureLogicNode>
          <MeasureLogicNode>
            <XMLVersion>6</XMLVersion>
            <_Type>Operator</_Type>
            <_OP>8</_OP>
            <MeasureLogicNode>
              <XMLVersion>6</XMLVersion>
              <_Type>Expression</_Type>
              <_Name>Location</_Name>
              <_Special>None</_Special>
              <_SubItem>FALSE</_SubItem>
            </MeasureLogicNode>
            <MeasureLogicNode>
              <XMLVersion>6</XMLVersion>
              <_Type>ConstantVar</_Type>
              <_Value>8</_Value>
            </MeasureLogicNode>
          </MeasureLogicNode>
        </MeasureLogicNode>
      </MeasureLogicNode>
      <_DisplayThisColumn>true</_DisplayThisColumn>
    </MeasurePoint>
    <MeasurePoint>
      <XMLVersion>4</XMLVersion>
      <_Name>T8-C5L</_Name>
      <_Type>Count</_Type>
      <_Design_Sch />
      <_Design_Env />
      <MeasureLogicNode>
        <XMLVersion>6</XMLVersion>
        <_Type>Operator</_Type>
        <_OP>5</_OP>
        <MeasureLogicNode>
          <XMLVersion>6</XMLVersion>
          <_Type>Operator</_Type>
          <_OP>8</_OP>
          <MeasureLogicNode>
            <XMLVersion>6</XMLVersion>
            <_Type>Expression</_Type>
            <_Name>_Current_Group</_Name>
            <_Special>None</_Special>
            <_SubItem>FALSE</_SubItem>
          </MeasureLogicNode>
          <MeasureLogicNode>
            <XMLVersion>6</XMLVersion>
            <_Type>ConstantVar</_Type>
            <_Value>7</_Value>
          </MeasureLogicNode>
        </MeasureLogicNode>
        <MeasureLogicNode>
          <XMLVersion>6</XMLVersion>
          <_Type>Operator</_Type>
          <_OP>5</_OP>
          <MeasureLogicNode>
            <XMLVersion>6</XMLVersion>
            <_Type>Operator</_Type>
            <_OP>8</_OP>
            <MeasureLogicNode>
              <XMLVersion>6</XMLVersion>
              <_Type>Expression</_Type>
              <_Name>v_Lamp</_Name>
              <_Special>GridTouch</_Special>
              <_SubItem>FALSE</_SubItem>
            </MeasureLogicNode>
            <MeasureLogicNode>
              <XMLVersion>6</XMLVersion>
              <_Type>ConstantVar</_Type>
              <_Value>5</_Value>
            </MeasureLogicNode>
          </MeasureLogicNode>
          <MeasureLogicNode>
            <XMLVersion>6</XMLVersion>
            <_Type>Operator</_Type>
            <_OP>8</_OP>
            <MeasureLogicNode>
              <XMLVersion>6</XMLVersion>
              <_Type>Expression</_Type>
              <_Name>Location</_Name>
              <_Special>None</_Special>
              <_SubItem>FALSE</_SubItem>
            </MeasureLogicNode>
            <MeasureLogicNode>
              <XMLVersion>6</XMLVersion>
              <_Type>ConstantVar</_Type>
              <_Value>8</_Value>
            </MeasureLogicNode>
          </MeasureLogicNode>
        </MeasureLogicNode>
      </MeasureLogicNode>
      <_DisplayThisColumn>true</_DisplayThisColumn>
    </MeasurePoint>
    <MeasurePoint>
      <XMLVersion>4</XMLVersion>
      <_Name>T8-C5T</_Name>
      <_Type>Count</_Type>
      <_Design_Sch />
      <_Design_Env />
      <MeasureLogicNode>
        <XMLVersion>6</XMLVersion>
        <_Type>Operator</_Type>
        <_OP>5</_OP>
        <MeasureLogicNode>
          <XMLVersion>6</XMLVersion>
          <_Type>Operator</_Type>
          <_OP>6</_OP>
          <MeasureLogicNode>
            <XMLVersion>6</XMLVersion>
            <_Type>Operator</_Type>
            <_OP>8</_OP>
            <MeasureLogicNode>
              <XMLVersion>6</XMLVersion>
              <_Type>Expression</_Type>
              <_Name>_Current_Group</_Name>
              <_Special>None</_Special>
              <_SubItem>FALSE</_SubItem>
            </MeasureLogicNode>
            <MeasureLogicNode>
              <XMLVersion>6</XMLVersion>
              <_Type>ConstantVar</_Type>
              <_Value>25</_Value>
            </MeasureLogicNode>
          </MeasureLogicNode>
          <MeasureLogicNode>
            <XMLVersion>6</XMLVersion>
            <_Type>Operator</_Type>
            <_OP>8</_OP>
            <MeasureLogicNode>
              <XMLVersion>6</XMLVersion>
              <_Type>Expression</_Type>
              <_Name>_Current_Group</_Name>
              <_Special>None</_Special>
              <_SubItem>FALSE</_SubItem>
            </MeasureLogicNode>
            <MeasureLogicNode>
              <XMLVersion>6</XMLVersion>
              <_Type>ConstantVar</_Type>
              <_Value>7</_Value>
            </MeasureLogicNode>
          </MeasureLogicNode>
        </MeasureLogicNode>
        <MeasureLogicNode>
          <XMLVersion>6</XMLVersion>
          <_Type>Operator</_Type>
          <_OP>5</_OP>
          <MeasureLogicNode>
            <XMLVersion>6</XMLVersion>
            <_Type>Operator</_Type>
            <_OP>8</_OP>
            <MeasureLogicNode>
              <XMLVersion>6</XMLVersion>
              <_Type>Expression</_Type>
              <_Name>v_Lamp</_Name>
              <_Special>GridTouch</_Special>
              <_SubItem>FALSE</_SubItem>
            </MeasureLogicNode>
            <MeasureLogicNode>
              <XMLVersion>6</XMLVersion>
              <_Type>ConstantVar</_Type>
              <_Value>5</_Value>
            </MeasureLogicNode>
          </MeasureLogicNode>
          <MeasureLogicNode>
            <XMLVersion>6</XMLVersion>
            <_Type>Operator</_Type>
            <_OP>8</_OP>
            <MeasureLogicNode>
              <XMLVersion>6</XMLVersion>
              <_Type>Expression</_Type>
              <_Name>Location</_Name>
              <_Special>None</_Special>
              <_SubItem>FALSE</_SubItem>
            </MeasureLogicNode>
            <MeasureLogicNode>
              <XMLVersion>6</XMLVersion>
              <_Type>ConstantVar</_Type>
              <_Value>8</_Value>
            </MeasureLogicNode>
          </MeasureLogicNode>
        </MeasureLogicNode>
      </MeasureLogicNode>
      <_DisplayThisColumn>true</_DisplayThisColumn>
    </MeasurePoint>
    <MeasurePoint>
      <XMLVersion>4</XMLVersion>
      <_Name>T9-C1E</_Name>
      <_Type>Count</_Type>
      <_Design_Sch />
      <_Design_Env />
      <MeasureLogicNode>
        <XMLVersion>6</XMLVersion>
        <_Type>Operator</_Type>
        <_OP>5</_OP>
        <MeasureLogicNode>
          <XMLVersion>6</XMLVersion>
          <_Type>Operator</_Type>
          <_OP>8</_OP>
          <MeasureLogicNode>
            <XMLVersion>6</XMLVersion>
            <_Type>Expression</_Type>
            <_Name>_Current_Group</_Name>
            <_Special>None</_Special>
            <_SubItem>FALSE</_SubItem>
          </MeasureLogicNode>
          <MeasureLogicNode>
            <XMLVersion>6</XMLVersion>
            <_Type>ConstantVar</_Type>
            <_Value>25</_Value>
          </MeasureLogicNode>
        </MeasureLogicNode>
        <MeasureLogicNode>
          <XMLVersion>6</XMLVersion>
          <_Type>Operator</_Type>
          <_OP>5</_OP>
          <MeasureLogicNode>
            <XMLVersion>6</XMLVersion>
            <_Type>Operator</_Type>
            <_OP>8</_OP>
            <MeasureLogicNode>
              <XMLVersion>6</XMLVersion>
              <_Type>Expression</_Type>
              <_Name>v_Lamp</_Name>
              <_Special>GridTouch</_Special>
              <_SubItem>FALSE</_SubItem>
            </MeasureLogicNode>
            <MeasureLogicNode>
              <XMLVersion>6</XMLVersion>
              <_Type>ConstantVar</_Type>
              <_Value>1</_Value>
            </MeasureLogicNode>
          </MeasureLogicNode>
          <MeasureLogicNode>
            <XMLVersion>6</XMLVersion>
            <_Type>Operator</_Type>
            <_OP>8</_OP>
            <MeasureLogicNode>
              <XMLVersion>6</XMLVersion>
              <_Type>Expression</_Type>
              <_Name>Location</_Name>
              <_Special>None</_Special>
              <_SubItem>FALSE</_SubItem>
            </MeasureLogicNode>
            <MeasureLogicNode>
              <XMLVersion>6</XMLVersion>
              <_Type>ConstantVar</_Type>
              <_Value>9</_Value>
            </MeasureLogicNode>
          </MeasureLogicNode>
        </MeasureLogicNode>
      </MeasureLogicNode>
      <_DisplayThisColumn>true</_DisplayThisColumn>
    </MeasurePoint>
    <MeasurePoint>
      <XMLVersion>4</XMLVersion>
      <_Name>T9-C1L</_Name>
      <_Type>Count</_Type>
      <_Design_Sch />
      <_Design_Env />
      <MeasureLogicNode>
        <XMLVersion>6</XMLVersion>
        <_Type>Operator</_Type>
        <_OP>5</_OP>
        <MeasureLogicNode>
          <XMLVersion>6</XMLVersion>
          <_Type>Operator</_Type>
          <_OP>8</_OP>
          <MeasureLogicNode>
            <XMLVersion>6</XMLVersion>
            <_Type>Expression</_Type>
            <_Name>_Current_Group</_Name>
            <_Special>None</_Special>
            <_SubItem>FALSE</_SubItem>
          </MeasureLogicNode>
          <MeasureLogicNode>
            <XMLVersion>6</XMLVersion>
            <_Type>ConstantVar</_Type>
            <_Value>7</_Value>
          </MeasureLogicNode>
        </MeasureLogicNode>
        <MeasureLogicNode>
          <XMLVersion>6</XMLVersion>
          <_Type>Operator</_Type>
          <_OP>5</_OP>
          <MeasureLogicNode>
            <XMLVersion>6</XMLVersion>
            <_Type>Operator</_Type>
            <_OP>8</_OP>
            <MeasureLogicNode>
              <XMLVersion>6</XMLVersion>
              <_Type>Expression</_Type>
              <_Name>v_Lamp</_Name>
              <_Special>GridTouch</_Special>
              <_SubItem>FALSE</_SubItem>
            </MeasureLogicNode>
            <MeasureLogicNode>
              <XMLVersion>6</XMLVersion>
              <_Type>ConstantVar</_Type>
              <_Value>1</_Value>
            </MeasureLogicNode>
          </MeasureLogicNode>
          <MeasureLogicNode>
            <XMLVersion>6</XMLVersion>
            <_Type>Operator</_Type>
            <_OP>8</_OP>
            <MeasureLogicNode>
              <XMLVersion>6</XMLVersion>
              <_Type>Expression</_Type>
              <_Name>Location</_Name>
              <_Special>None</_Special>
              <_SubItem>FALSE</_SubItem>
            </MeasureLogicNode>
            <MeasureLogicNode>
              <XMLVersion>6</XMLVersion>
              <_Type>ConstantVar</_Type>
              <_Value>9</_Value>
            </MeasureLogicNode>
          </MeasureLogicNode>
        </MeasureLogicNode>
      </MeasureLogicNode>
      <_DisplayThisColumn>true</_DisplayThisColumn>
    </MeasurePoint>
    <MeasurePoint>
      <XMLVersion>4</XMLVersion>
      <_Name>T9-C1T</_Name>
      <_Type>Count</_Type>
      <_Design_Sch />
      <_Design_Env />
      <MeasureLogicNode>
        <XMLVersion>6</XMLVersion>
        <_Type>Operator</_Type>
        <_OP>5</_OP>
        <MeasureLogicNode>
          <XMLVersion>6</XMLVersion>
          <_Type>Operator</_Type>
          <_OP>6</_OP>
          <MeasureLogicNode>
            <XMLVersion>6</XMLVersion>
            <_Type>Operator</_Type>
            <_OP>8</_OP>
            <MeasureLogicNode>
              <XMLVersion>6</XMLVersion>
              <_Type>Expression</_Type>
              <_Name>_Current_Group</_Name>
              <_Special>None</_Special>
              <_SubItem>FALSE</_SubItem>
            </MeasureLogicNode>
            <MeasureLogicNode>
              <XMLVersion>6</XMLVersion>
              <_Type>ConstantVar</_Type>
              <_Value>25</_Value>
            </MeasureLogicNode>
          </MeasureLogicNode>
          <MeasureLogicNode>
            <XMLVersion>6</XMLVersion>
            <_Type>Operator</_Type>
            <_OP>8</_OP>
            <MeasureLogicNode>
              <XMLVersion>6</XMLVersion>
              <_Type>Expression</_Type>
              <_Name>_Current_Group</_Name>
              <_Special>None</_Special>
              <_SubItem>FALSE</_SubItem>
            </MeasureLogicNode>
            <MeasureLogicNode>
              <XMLVersion>6</XMLVersion>
              <_Type>ConstantVar</_Type>
              <_Value>7</_Value>
            </MeasureLogicNode>
          </MeasureLogicNode>
        </MeasureLogicNode>
        <MeasureLogicNode>
          <XMLVersion>6</XMLVersion>
          <_Type>Operator</_Type>
          <_OP>5</_OP>
          <MeasureLogicNode>
            <XMLVersion>6</XMLVersion>
            <_Type>Operator</_Type>
            <_OP>8</_OP>
            <MeasureLogicNode>
              <XMLVersion>6</XMLVersion>
              <_Type>Expression</_Type>
              <_Name>v_Lamp</_Name>
              <_Special>GridTouch</_Special>
              <_SubItem>FALSE</_SubItem>
            </MeasureLogicNode>
            <MeasureLogicNode>
              <XMLVersion>6</XMLVersion>
              <_Type>ConstantVar</_Type>
              <_Value>1</_Value>
            </MeasureLogicNode>
          </MeasureLogicNode>
          <MeasureLogicNode>
            <XMLVersion>6</XMLVersion>
            <_Type>Operator</_Type>
            <_OP>8</_OP>
            <MeasureLogicNode>
              <XMLVersion>6</XMLVersion>
              <_Type>Expression</_Type>
              <_Name>Location</_Name>
              <_Special>None</_Special>
              <_SubItem>FALSE</_SubItem>
            </MeasureLogicNode>
            <MeasureLogicNode>
              <XMLVersion>6</XMLVersion>
              <_Type>ConstantVar</_Type>
              <_Value>9</_Value>
            </MeasureLogicNode>
          </MeasureLogicNode>
        </MeasureLogicNode>
      </MeasureLogicNode>
      <_DisplayThisColumn>true</_DisplayThisColumn>
    </MeasurePoint>
    <MeasurePoint>
      <XMLVersion>4</XMLVersion>
      <_Name>T9-C2E</_Name>
      <_Type>Count</_Type>
      <_Design_Sch />
      <_Design_Env />
      <MeasureLogicNode>
        <XMLVersion>6</XMLVersion>
        <_Type>Operator</_Type>
        <_OP>5</_OP>
        <MeasureLogicNode>
          <XMLVersion>6</XMLVersion>
          <_Type>Operator</_Type>
          <_OP>8</_OP>
          <MeasureLogicNode>
            <XMLVersion>6</XMLVersion>
            <_Type>Expression</_Type>
            <_Name>_Current_Group</_Name>
            <_Special>None</_Special>
            <_SubItem>FALSE</_SubItem>
          </MeasureLogicNode>
          <MeasureLogicNode>
            <XMLVersion>6</XMLVersion>
            <_Type>ConstantVar</_Type>
            <_Value>25</_Value>
          </MeasureLogicNode>
        </MeasureLogicNode>
        <MeasureLogicNode>
          <XMLVersion>6</XMLVersion>
          <_Type>Operator</_Type>
          <_OP>5</_OP>
          <MeasureLogicNode>
            <XMLVersion>6</XMLVersion>
            <_Type>Operator</_Type>
            <_OP>8</_OP>
            <MeasureLogicNode>
              <XMLVersion>6</XMLVersion>
              <_Type>Expression</_Type>
              <_Name>v_Lamp</_Name>
              <_Special>GridTouch</_Special>
              <_SubItem>FALSE</_SubItem>
            </MeasureLogicNode>
            <MeasureLogicNode>
              <XMLVersion>6</XMLVersion>
              <_Type>ConstantVar</_Type>
              <_Value>2</_Value>
            </MeasureLogicNode>
          </MeasureLogicNode>
          <MeasureLogicNode>
            <XMLVersion>6</XMLVersion>
            <_Type>Operator</_Type>
            <_OP>8</_OP>
            <MeasureLogicNode>
              <XMLVersion>6</XMLVersion>
              <_Type>Expression</_Type>
              <_Name>Location</_Name>
              <_Special>None</_Special>
              <_SubItem>FALSE</_SubItem>
            </MeasureLogicNode>
            <MeasureLogicNode>
              <XMLVersion>6</XMLVersion>
              <_Type>ConstantVar</_Type>
              <_Value>9</_Value>
            </MeasureLogicNode>
          </MeasureLogicNode>
        </MeasureLogicNode>
      </MeasureLogicNode>
      <_DisplayThisColumn>true</_DisplayThisColumn>
    </MeasurePoint>
    <MeasurePoint>
      <XMLVersion>4</XMLVersion>
      <_Name>T9-C2L</_Name>
      <_Type>Count</_Type>
      <_Design_Sch />
      <_Design_Env />
      <MeasureLogicNode>
        <XMLVersion>6</XMLVersion>
        <_Type>Operator</_Type>
        <_OP>5</_OP>
        <MeasureLogicNode>
          <XMLVersion>6</XMLVersion>
          <_Type>Operator</_Type>
          <_OP>8</_OP>
          <MeasureLogicNode>
            <XMLVersion>6</XMLVersion>
            <_Type>Expression</_Type>
            <_Name>_Current_Group</_Name>
            <_Special>None</_Special>
            <_SubItem>FALSE</_SubItem>
          </MeasureLogicNode>
          <MeasureLogicNode>
            <XMLVersion>6</XMLVersion>
            <_Type>ConstantVar</_Type>
            <_Value>7</_Value>
          </MeasureLogicNode>
        </MeasureLogicNode>
        <MeasureLogicNode>
          <XMLVersion>6</XMLVersion>
          <_Type>Operator</_Type>
          <_OP>5</_OP>
          <MeasureLogicNode>
            <XMLVersion>6</XMLVersion>
            <_Type>Operator</_Type>
            <_OP>8</_OP>
            <MeasureLogicNode>
              <XMLVersion>6</XMLVersion>
              <_Type>Expression</_Type>
              <_Name>v_Lamp</_Name>
              <_Special>GridTouch</_Special>
              <_SubItem>FALSE</_SubItem>
            </MeasureLogicNode>
            <MeasureLogicNode>
              <XMLVersion>6</XMLVersion>
              <_Type>ConstantVar</_Type>
              <_Value>2</_Value>
            </MeasureLogicNode>
          </MeasureLogicNode>
          <MeasureLogicNode>
            <XMLVersion>6</XMLVersion>
            <_Type>Operator</_Type>
            <_OP>8</_OP>
            <MeasureLogicNode>
              <XMLVersion>6</XMLVersion>
              <_Type>Expression</_Type>
              <_Name>Location</_Name>
              <_Special>None</_Special>
              <_SubItem>FALSE</_SubItem>
            </MeasureLogicNode>
            <MeasureLogicNode>
              <XMLVersion>6</XMLVersion>
              <_Type>ConstantVar</_Type>
              <_Value>9</_Value>
            </MeasureLogicNode>
          </MeasureLogicNode>
        </MeasureLogicNode>
      </MeasureLogicNode>
      <_DisplayThisColumn>true</_DisplayThisColumn>
    </MeasurePoint>
    <MeasurePoint>
      <XMLVersion>4</XMLVersion>
      <_Name>T9-C2T</_Name>
      <_Type>Count</_Type>
      <_Design_Sch />
      <_Design_Env />
      <MeasureLogicNode>
        <XMLVersion>6</XMLVersion>
        <_Type>Operator</_Type>
        <_OP>5</_OP>
        <MeasureLogicNode>
          <XMLVersion>6</XMLVersion>
          <_Type>Operator</_Type>
          <_OP>6</_OP>
          <MeasureLogicNode>
            <XMLVersion>6</XMLVersion>
            <_Type>Operator</_Type>
            <_OP>8</_OP>
            <MeasureLogicNode>
              <XMLVersion>6</XMLVersion>
              <_Type>Expression</_Type>
              <_Name>_Current_Group</_Name>
              <_Special>None</_Special>
              <_SubItem>FALSE</_SubItem>
            </MeasureLogicNode>
            <MeasureLogicNode>
              <XMLVersion>6</XMLVersion>
              <_Type>ConstantVar</_Type>
              <_Value>25</_Value>
            </MeasureLogicNode>
          </MeasureLogicNode>
          <MeasureLogicNode>
            <XMLVersion>6</XMLVersion>
            <_Type>Operator</_Type>
            <_OP>8</_OP>
            <MeasureLogicNode>
              <XMLVersion>6</XMLVersion>
              <_Type>Expression</_Type>
              <_Name>_Current_Group</_Name>
              <_Special>None</_Special>
              <_SubItem>FALSE</_SubItem>
            </MeasureLogicNode>
            <MeasureLogicNode>
              <XMLVersion>6</XMLVersion>
              <_Type>ConstantVar</_Type>
              <_Value>7</_Value>
            </MeasureLogicNode>
          </MeasureLogicNode>
        </MeasureLogicNode>
        <MeasureLogicNode>
          <XMLVersion>6</XMLVersion>
          <_Type>Operator</_Type>
          <_OP>5</_OP>
          <MeasureLogicNode>
            <XMLVersion>6</XMLVersion>
            <_Type>Operator</_Type>
            <_OP>8</_OP>
            <MeasureLogicNode>
              <XMLVersion>6</XMLVersion>
              <_Type>Expression</_Type>
              <_Name>v_Lamp</_Name>
              <_Special>GridTouch</_Special>
              <_SubItem>FALSE</_SubItem>
            </MeasureLogicNode>
            <MeasureLogicNode>
              <XMLVersion>6</XMLVersion>
              <_Type>ConstantVar</_Type>
              <_Value>2</_Value>
            </MeasureLogicNode>
          </MeasureLogicNode>
          <MeasureLogicNode>
            <XMLVersion>6</XMLVersion>
            <_Type>Operator</_Type>
            <_OP>8</_OP>
            <MeasureLogicNode>
              <XMLVersion>6</XMLVersion>
              <_Type>Expression</_Type>
              <_Name>Location</_Name>
              <_Special>None</_Special>
              <_SubItem>FALSE</_SubItem>
            </MeasureLogicNode>
            <MeasureLogicNode>
              <XMLVersion>6</XMLVersion>
              <_Type>ConstantVar</_Type>
              <_Value>9</_Value>
            </MeasureLogicNode>
          </MeasureLogicNode>
        </MeasureLogicNode>
      </MeasureLogicNode>
      <_DisplayThisColumn>true</_DisplayThisColumn>
    </MeasurePoint>
    <MeasurePoint>
      <XMLVersion>4</XMLVersion>
      <_Name>T9-C3E</_Name>
      <_Type>Count</_Type>
      <_Design_Sch />
      <_Design_Env />
      <MeasureLogicNode>
        <XMLVersion>6</XMLVersion>
        <_Type>Operator</_Type>
        <_OP>5</_OP>
        <MeasureLogicNode>
          <XMLVersion>6</XMLVersion>
          <_Type>Operator</_Type>
          <_OP>8</_OP>
          <MeasureLogicNode>
            <XMLVersion>6</XMLVersion>
            <_Type>Expression</_Type>
            <_Name>_Current_Group</_Name>
            <_Special>None</_Special>
            <_SubItem>FALSE</_SubItem>
          </MeasureLogicNode>
          <MeasureLogicNode>
            <XMLVersion>6</XMLVersion>
            <_Type>ConstantVar</_Type>
            <_Value>25</_Value>
          </MeasureLogicNode>
        </MeasureLogicNode>
        <MeasureLogicNode>
          <XMLVersion>6</XMLVersion>
          <_Type>Operator</_Type>
          <_OP>5</_OP>
          <MeasureLogicNode>
            <XMLVersion>6</XMLVersion>
            <_Type>Operator</_Type>
            <_OP>8</_OP>
            <MeasureLogicNode>
              <XMLVersion>6</XMLVersion>
              <_Type>Expression</_Type>
              <_Name>v_Lamp</_Name>
              <_Special>GridTouch</_Special>
              <_SubItem>FALSE</_SubItem>
            </MeasureLogicNode>
            <MeasureLogicNode>
              <XMLVersion>6</XMLVersion>
              <_Type>ConstantVar</_Type>
              <_Value>3</_Value>
            </MeasureLogicNode>
          </MeasureLogicNode>
          <MeasureLogicNode>
            <XMLVersion>6</XMLVersion>
            <_Type>Operator</_Type>
            <_OP>8</_OP>
            <MeasureLogicNode>
              <XMLVersion>6</XMLVersion>
              <_Type>Expression</_Type>
              <_Name>Location</_Name>
              <_Special>None</_Special>
              <_SubItem>FALSE</_SubItem>
            </MeasureLogicNode>
            <MeasureLogicNode>
              <XMLVersion>6</XMLVersion>
              <_Type>ConstantVar</_Type>
              <_Value>9</_Value>
            </MeasureLogicNode>
          </MeasureLogicNode>
        </MeasureLogicNode>
      </MeasureLogicNode>
      <_DisplayThisColumn>true</_DisplayThisColumn>
    </MeasurePoint>
    <MeasurePoint>
      <XMLVersion>4</XMLVersion>
      <_Name>T9-C3L</_Name>
      <_Type>Count</_Type>
      <_Design_Sch />
      <_Design_Env />
      <MeasureLogicNode>
        <XMLVersion>6</XMLVersion>
        <_Type>Operator</_Type>
        <_OP>5</_OP>
        <MeasureLogicNode>
          <XMLVersion>6</XMLVersion>
          <_Type>Operator</_Type>
          <_OP>8</_OP>
          <MeasureLogicNode>
            <XMLVersion>6</XMLVersion>
            <_Type>Expression</_Type>
            <_Name>_Current_Group</_Name>
            <_Special>None</_Special>
            <_SubItem>FALSE</_SubItem>
          </MeasureLogicNode>
          <MeasureLogicNode>
            <XMLVersion>6</XMLVersion>
            <_Type>ConstantVar</_Type>
            <_Value>7</_Value>
          </MeasureLogicNode>
        </MeasureLogicNode>
        <MeasureLogicNode>
          <XMLVersion>6</XMLVersion>
          <_Type>Operator</_Type>
          <_OP>5</_OP>
          <MeasureLogicNode>
            <XMLVersion>6</XMLVersion>
            <_Type>Operator</_Type>
            <_OP>8</_OP>
            <MeasureLogicNode>
              <XMLVersion>6</XMLVersion>
              <_Type>Expression</_Type>
              <_Name>v_Lamp</_Name>
              <_Special>GridTouch</_Special>
              <_SubItem>FALSE</_SubItem>
            </MeasureLogicNode>
            <MeasureLogicNode>
              <XMLVersion>6</XMLVersion>
              <_Type>ConstantVar</_Type>
              <_Value>3</_Value>
            </MeasureLogicNode>
          </MeasureLogicNode>
          <MeasureLogicNode>
            <XMLVersion>6</XMLVersion>
            <_Type>Operator</_Type>
            <_OP>8</_OP>
            <MeasureLogicNode>
              <XMLVersion>6</XMLVersion>
              <_Type>Expression</_Type>
              <_Name>Location</_Name>
              <_Special>None</_Special>
              <_SubItem>FALSE</_SubItem>
            </MeasureLogicNode>
            <MeasureLogicNode>
              <XMLVersion>6</XMLVersion>
              <_Type>ConstantVar</_Type>
              <_Value>9</_Value>
            </MeasureLogicNode>
          </MeasureLogicNode>
        </MeasureLogicNode>
      </MeasureLogicNode>
      <_DisplayThisColumn>true</_DisplayThisColumn>
    </MeasurePoint>
    <MeasurePoint>
      <XMLVersion>4</XMLVersion>
      <_Name>T9-C3T</_Name>
      <_Type>Count</_Type>
      <_Design_Sch />
      <_Design_Env />
      <MeasureLogicNode>
        <XMLVersion>6</XMLVersion>
        <_Type>Operator</_Type>
        <_OP>5</_OP>
        <MeasureLogicNode>
          <XMLVersion>6</XMLVersion>
          <_Type>Operator</_Type>
          <_OP>6</_OP>
          <MeasureLogicNode>
            <XMLVersion>6</XMLVersion>
            <_Type>Operator</_Type>
            <_OP>8</_OP>
            <MeasureLogicNode>
              <XMLVersion>6</XMLVersion>
              <_Type>Expression</_Type>
              <_Name>_Current_Group</_Name>
              <_Special>None</_Special>
              <_SubItem>FALSE</_SubItem>
            </MeasureLogicNode>
            <MeasureLogicNode>
              <XMLVersion>6</XMLVersion>
              <_Type>ConstantVar</_Type>
              <_Value>25</_Value>
            </MeasureLogicNode>
          </MeasureLogicNode>
          <MeasureLogicNode>
            <XMLVersion>6</XMLVersion>
            <_Type>Operator</_Type>
            <_OP>8</_OP>
            <MeasureLogicNode>
              <XMLVersion>6</XMLVersion>
              <_Type>Expression</_Type>
              <_Name>_Current_Group</_Name>
              <_Special>None</_Special>
              <_SubItem>FALSE</_SubItem>
            </MeasureLogicNode>
            <MeasureLogicNode>
              <XMLVersion>6</XMLVersion>
              <_Type>ConstantVar</_Type>
              <_Value>7</_Value>
            </MeasureLogicNode>
          </MeasureLogicNode>
        </MeasureLogicNode>
        <MeasureLogicNode>
          <XMLVersion>6</XMLVersion>
          <_Type>Operator</_Type>
          <_OP>5</_OP>
          <MeasureLogicNode>
            <XMLVersion>6</XMLVersion>
            <_Type>Operator</_Type>
            <_OP>8</_OP>
            <MeasureLogicNode>
              <XMLVersion>6</XMLVersion>
              <_Type>Expression</_Type>
              <_Name>v_Lamp</_Name>
              <_Special>GridTouch</_Special>
              <_SubItem>FALSE</_SubItem>
            </MeasureLogicNode>
            <MeasureLogicNode>
              <XMLVersion>6</XMLVersion>
              <_Type>ConstantVar</_Type>
              <_Value>3</_Value>
            </MeasureLogicNode>
          </MeasureLogicNode>
          <MeasureLogicNode>
            <XMLVersion>6</XMLVersion>
            <_Type>Operator</_Type>
            <_OP>8</_OP>
            <MeasureLogicNode>
              <XMLVersion>6</XMLVersion>
              <_Type>Expression</_Type>
              <_Name>Location</_Name>
              <_Special>None</_Special>
              <_SubItem>FALSE</_SubItem>
            </MeasureLogicNode>
            <MeasureLogicNode>
              <XMLVersion>6</XMLVersion>
              <_Type>ConstantVar</_Type>
              <_Value>9</_Value>
            </MeasureLogicNode>
          </MeasureLogicNode>
        </MeasureLogicNode>
      </MeasureLogicNode>
      <_DisplayThisColumn>true</_DisplayThisColumn>
    </MeasurePoint>
    <MeasurePoint>
      <XMLVersion>4</XMLVersion>
      <_Name>T9-C4E</_Name>
      <_Type>Count</_Type>
      <_Design_Sch />
      <_Design_Env />
      <MeasureLogicNode>
        <XMLVersion>6</XMLVersion>
        <_Type>Operator</_Type>
        <_OP>5</_OP>
        <MeasureLogicNode>
          <XMLVersion>6</XMLVersion>
          <_Type>Operator</_Type>
          <_OP>8</_OP>
          <MeasureLogicNode>
            <XMLVersion>6</XMLVersion>
            <_Type>Expression</_Type>
            <_Name>_Current_Group</_Name>
            <_Special>None</_Special>
            <_SubItem>FALSE</_SubItem>
          </MeasureLogicNode>
          <MeasureLogicNode>
            <XMLVersion>6</XMLVersion>
            <_Type>ConstantVar</_Type>
            <_Value>25</_Value>
          </MeasureLogicNode>
        </MeasureLogicNode>
        <MeasureLogicNode>
          <XMLVersion>6</XMLVersion>
          <_Type>Operator</_Type>
          <_OP>5</_OP>
          <MeasureLogicNode>
            <XMLVersion>6</XMLVersion>
            <_Type>Operator</_Type>
            <_OP>8</_OP>
            <MeasureLogicNode>
              <XMLVersion>6</XMLVersion>
              <_Type>Expression</_Type>
              <_Name>v_Lamp</_Name>
              <_Special>GridTouch</_Special>
              <_SubItem>FALSE</_SubItem>
            </MeasureLogicNode>
            <MeasureLogicNode>
              <XMLVersion>6</XMLVersion>
              <_Type>ConstantVar</_Type>
              <_Value>4</_Value>
            </MeasureLogicNode>
          </MeasureLogicNode>
          <MeasureLogicNode>
            <XMLVersion>6</XMLVersion>
            <_Type>Operator</_Type>
            <_OP>8</_OP>
            <MeasureLogicNode>
              <XMLVersion>6</XMLVersion>
              <_Type>Expression</_Type>
              <_Name>Location</_Name>
              <_Special>None</_Special>
              <_SubItem>FALSE</_SubItem>
            </MeasureLogicNode>
            <MeasureLogicNode>
              <XMLVersion>6</XMLVersion>
              <_Type>ConstantVar</_Type>
              <_Value>9</_Value>
            </MeasureLogicNode>
          </MeasureLogicNode>
        </MeasureLogicNode>
      </MeasureLogicNode>
      <_DisplayThisColumn>true</_DisplayThisColumn>
    </MeasurePoint>
    <MeasurePoint>
      <XMLVersion>4</XMLVersion>
      <_Name>T9-C4L</_Name>
      <_Type>Count</_Type>
      <_Design_Sch />
      <_Design_Env />
      <MeasureLogicNode>
        <XMLVersion>6</XMLVersion>
        <_Type>Operator</_Type>
        <_OP>5</_OP>
        <MeasureLogicNode>
          <XMLVersion>6</XMLVersion>
          <_Type>Operator</_Type>
          <_OP>8</_OP>
          <MeasureLogicNode>
            <XMLVersion>6</XMLVersion>
            <_Type>Expression</_Type>
            <_Name>_Current_Group</_Name>
            <_Special>None</_Special>
            <_SubItem>FALSE</_SubItem>
          </MeasureLogicNode>
          <MeasureLogicNode>
            <XMLVersion>6</XMLVersion>
            <_Type>ConstantVar</_Type>
            <_Value>7</_Value>
          </MeasureLogicNode>
        </MeasureLogicNode>
        <MeasureLogicNode>
          <XMLVersion>6</XMLVersion>
          <_Type>Operator</_Type>
          <_OP>5</_OP>
          <MeasureLogicNode>
            <XMLVersion>6</XMLVersion>
            <_Type>Operator</_Type>
            <_OP>8</_OP>
            <MeasureLogicNode>
              <XMLVersion>6</XMLVersion>
              <_Type>Expression</_Type>
              <_Name>v_Lamp</_Name>
              <_Special>GridTouch</_Special>
              <_SubItem>FALSE</_SubItem>
            </MeasureLogicNode>
            <MeasureLogicNode>
              <XMLVersion>6</XMLVersion>
              <_Type>ConstantVar</_Type>
              <_Value>4</_Value>
            </MeasureLogicNode>
          </MeasureLogicNode>
          <MeasureLogicNode>
            <XMLVersion>6</XMLVersion>
            <_Type>Operator</_Type>
            <_OP>8</_OP>
            <MeasureLogicNode>
              <XMLVersion>6</XMLVersion>
              <_Type>Expression</_Type>
              <_Name>Location</_Name>
              <_Special>None</_Special>
              <_SubItem>FALSE</_SubItem>
            </MeasureLogicNode>
            <MeasureLogicNode>
              <XMLVersion>6</XMLVersion>
              <_Type>ConstantVar</_Type>
              <_Value>9</_Value>
            </MeasureLogicNode>
          </MeasureLogicNode>
        </MeasureLogicNode>
      </MeasureLogicNode>
      <_DisplayThisColumn>true</_DisplayThisColumn>
    </MeasurePoint>
    <MeasurePoint>
      <XMLVersion>4</XMLVersion>
      <_Name>T9-C4T</_Name>
      <_Type>Count</_Type>
      <_Design_Sch />
      <_Design_Env />
      <MeasureLogicNode>
        <XMLVersion>6</XMLVersion>
        <_Type>Operator</_Type>
        <_OP>5</_OP>
        <MeasureLogicNode>
          <XMLVersion>6</XMLVersion>
          <_Type>Operator</_Type>
          <_OP>6</_OP>
          <MeasureLogicNode>
            <XMLVersion>6</XMLVersion>
            <_Type>Operator</_Type>
            <_OP>8</_OP>
            <MeasureLogicNode>
              <XMLVersion>6</XMLVersion>
              <_Type>Expression</_Type>
              <_Name>_Current_Group</_Name>
              <_Special>None</_Special>
              <_SubItem>FALSE</_SubItem>
            </MeasureLogicNode>
            <MeasureLogicNode>
              <XMLVersion>6</XMLVersion>
              <_Type>ConstantVar</_Type>
              <_Value>25</_Value>
            </MeasureLogicNode>
          </MeasureLogicNode>
          <MeasureLogicNode>
            <XMLVersion>6</XMLVersion>
            <_Type>Operator</_Type>
            <_OP>8</_OP>
            <MeasureLogicNode>
              <XMLVersion>6</XMLVersion>
              <_Type>Expression</_Type>
              <_Name>_Current_Group</_Name>
              <_Special>None</_Special>
              <_SubItem>FALSE</_SubItem>
            </MeasureLogicNode>
            <MeasureLogicNode>
              <XMLVersion>6</XMLVersion>
              <_Type>ConstantVar</_Type>
              <_Value>7</_Value>
            </MeasureLogicNode>
          </MeasureLogicNode>
        </MeasureLogicNode>
        <MeasureLogicNode>
          <XMLVersion>6</XMLVersion>
          <_Type>Operator</_Type>
          <_OP>5</_OP>
          <MeasureLogicNode>
            <XMLVersion>6</XMLVersion>
            <_Type>Operator</_Type>
            <_OP>8</_OP>
            <MeasureLogicNode>
              <XMLVersion>6</XMLVersion>
              <_Type>Expression</_Type>
              <_Name>v_Lamp</_Name>
              <_Special>GridTouch</_Special>
              <_SubItem>FALSE</_SubItem>
            </MeasureLogicNode>
            <MeasureLogicNode>
              <XMLVersion>6</XMLVersion>
              <_Type>ConstantVar</_Type>
              <_Value>4</_Value>
            </MeasureLogicNode>
          </MeasureLogicNode>
          <MeasureLogicNode>
            <XMLVersion>6</XMLVersion>
            <_Type>Operator</_Type>
            <_OP>8</_OP>
            <MeasureLogicNode>
              <XMLVersion>6</XMLVersion>
              <_Type>Expression</_Type>
              <_Name>Location</_Name>
              <_Special>None</_Special>
              <_SubItem>FALSE</_SubItem>
            </MeasureLogicNode>
            <MeasureLogicNode>
              <XMLVersion>6</XMLVersion>
              <_Type>ConstantVar</_Type>
              <_Value>9</_Value>
            </MeasureLogicNode>
          </MeasureLogicNode>
        </MeasureLogicNode>
      </MeasureLogicNode>
      <_DisplayThisColumn>true</_DisplayThisColumn>
    </MeasurePoint>
    <MeasurePoint>
      <XMLVersion>4</XMLVersion>
      <_Name>T9-C5E</_Name>
      <_Type>Count</_Type>
      <_Design_Sch />
      <_Design_Env />
      <MeasureLogicNode>
        <XMLVersion>6</XMLVersion>
        <_Type>Operator</_Type>
        <_OP>5</_OP>
        <MeasureLogicNode>
          <XMLVersion>6</XMLVersion>
          <_Type>Operator</_Type>
          <_OP>8</_OP>
          <MeasureLogicNode>
            <XMLVersion>6</XMLVersion>
            <_Type>Expression</_Type>
            <_Name>_Current_Group</_Name>
            <_Special>None</_Special>
            <_SubItem>FALSE</_SubItem>
          </MeasureLogicNode>
          <MeasureLogicNode>
            <XMLVersion>6</XMLVersion>
            <_Type>ConstantVar</_Type>
            <_Value>25</_Value>
          </MeasureLogicNode>
        </MeasureLogicNode>
        <MeasureLogicNode>
          <XMLVersion>6</XMLVersion>
          <_Type>Operator</_Type>
          <_OP>5</_OP>
          <MeasureLogicNode>
            <XMLVersion>6</XMLVersion>
            <_Type>Operator</_Type>
            <_OP>8</_OP>
            <MeasureLogicNode>
              <XMLVersion>6</XMLVersion>
              <_Type>Expression</_Type>
              <_Name>v_Lamp</_Name>
              <_Special>GridTouch</_Special>
              <_SubItem>FALSE</_SubItem>
            </MeasureLogicNode>
            <MeasureLogicNode>
              <XMLVersion>6</XMLVersion>
              <_Type>ConstantVar</_Type>
              <_Value>5</_Value>
            </MeasureLogicNode>
          </MeasureLogicNode>
          <MeasureLogicNode>
            <XMLVersion>6</XMLVersion>
            <_Type>Operator</_Type>
            <_OP>8</_OP>
            <MeasureLogicNode>
              <XMLVersion>6</XMLVersion>
              <_Type>Expression</_Type>
              <_Name>Location</_Name>
              <_Special>None</_Special>
              <_SubItem>FALSE</_SubItem>
            </MeasureLogicNode>
            <MeasureLogicNode>
              <XMLVersion>6</XMLVersion>
              <_Type>ConstantVar</_Type>
              <_Value>9</_Value>
            </MeasureLogicNode>
          </MeasureLogicNode>
        </MeasureLogicNode>
      </MeasureLogicNode>
      <_DisplayThisColumn>true</_DisplayThisColumn>
    </MeasurePoint>
    <MeasurePoint>
      <XMLVersion>4</XMLVersion>
      <_Name>T9-C5L</_Name>
      <_Type>Count</_Type>
      <_Design_Sch />
      <_Design_Env />
      <MeasureLogicNode>
        <XMLVersion>6</XMLVersion>
        <_Type>Operator</_Type>
        <_OP>5</_OP>
        <MeasureLogicNode>
          <XMLVersion>6</XMLVersion>
          <_Type>Operator</_Type>
          <_OP>8</_OP>
          <MeasureLogicNode>
            <XMLVersion>6</XMLVersion>
            <_Type>Expression</_Type>
            <_Name>_Current_Group</_Name>
            <_Special>None</_Special>
            <_SubItem>FALSE</_SubItem>
          </MeasureLogicNode>
          <MeasureLogicNode>
            <XMLVersion>6</XMLVersion>
            <_Type>ConstantVar</_Type>
            <_Value>7</_Value>
          </MeasureLogicNode>
        </MeasureLogicNode>
        <MeasureLogicNode>
          <XMLVersion>6</XMLVersion>
          <_Type>Operator</_Type>
          <_OP>5</_OP>
          <MeasureLogicNode>
            <XMLVersion>6</XMLVersion>
            <_Type>Operator</_Type>
            <_OP>8</_OP>
            <MeasureLogicNode>
              <XMLVersion>6</XMLVersion>
              <_Type>Expression</_Type>
              <_Name>v_Lamp</_Name>
              <_Special>GridTouch</_Special>
              <_SubItem>FALSE</_SubItem>
            </MeasureLogicNode>
            <MeasureLogicNode>
              <XMLVersion>6</XMLVersion>
              <_Type>ConstantVar</_Type>
              <_Value>5</_Value>
            </MeasureLogicNode>
          </MeasureLogicNode>
          <MeasureLogicNode>
            <XMLVersion>6</XMLVersion>
            <_Type>Operator</_Type>
            <_OP>8</_OP>
            <MeasureLogicNode>
              <XMLVersion>6</XMLVersion>
              <_Type>Expression</_Type>
              <_Name>Location</_Name>
              <_Special>None</_Special>
              <_SubItem>FALSE</_SubItem>
            </MeasureLogicNode>
            <MeasureLogicNode>
              <XMLVersion>6</XMLVersion>
              <_Type>ConstantVar</_Type>
              <_Value>9</_Value>
            </MeasureLogicNode>
          </MeasureLogicNode>
        </MeasureLogicNode>
      </MeasureLogicNode>
      <_DisplayThisColumn>true</_DisplayThisColumn>
    </MeasurePoint>
    <MeasurePoint>
      <XMLVersion>4</XMLVersion>
      <_Name>T9-C5T</_Name>
      <_Type>Count</_Type>
      <_Design_Sch />
      <_Design_Env />
      <MeasureLogicNode>
        <XMLVersion>6</XMLVersion>
        <_Type>Operator</_Type>
        <_OP>5</_OP>
        <MeasureLogicNode>
          <XMLVersion>6</XMLVersion>
          <_Type>Operator</_Type>
          <_OP>6</_OP>
          <MeasureLogicNode>
            <XMLVersion>6</XMLVersion>
            <_Type>Operator</_Type>
            <_OP>8</_OP>
            <MeasureLogicNode>
              <XMLVersion>6</XMLVersion>
              <_Type>Expression</_Type>
              <_Name>_Current_Group</_Name>
              <_Special>None</_Special>
              <_SubItem>FALSE</_SubItem>
            </MeasureLogicNode>
            <MeasureLogicNode>
              <XMLVersion>6</XMLVersion>
              <_Type>ConstantVar</_Type>
              <_Value>25</_Value>
            </MeasureLogicNode>
          </MeasureLogicNode>
          <MeasureLogicNode>
            <XMLVersion>6</XMLVersion>
            <_Type>Operator</_Type>
            <_OP>8</_OP>
            <MeasureLogicNode>
              <XMLVersion>6</XMLVersion>
              <_Type>Expression</_Type>
              <_Name>_Current_Group</_Name>
              <_Special>None</_Special>
              <_SubItem>FALSE</_SubItem>
            </MeasureLogicNode>
            <MeasureLogicNode>
              <XMLVersion>6</XMLVersion>
              <_Type>ConstantVar</_Type>
              <_Value>7</_Value>
            </MeasureLogicNode>
          </MeasureLogicNode>
        </MeasureLogicNode>
        <MeasureLogicNode>
          <XMLVersion>6</XMLVersion>
          <_Type>Operator</_Type>
          <_OP>5</_OP>
          <MeasureLogicNode>
            <XMLVersion>6</XMLVersion>
            <_Type>Operator</_Type>
            <_OP>8</_OP>
            <MeasureLogicNode>
              <XMLVersion>6</XMLVersion>
              <_Type>Expression</_Type>
              <_Name>v_Lamp</_Name>
              <_Special>GridTouch</_Special>
              <_SubItem>FALSE</_SubItem>
            </MeasureLogicNode>
            <MeasureLogicNode>
              <XMLVersion>6</XMLVersion>
              <_Type>ConstantVar</_Type>
              <_Value>5</_Value>
            </MeasureLogicNode>
          </MeasureLogicNode>
          <MeasureLogicNode>
            <XMLVersion>6</XMLVersion>
            <_Type>Operator</_Type>
            <_OP>8</_OP>
            <MeasureLogicNode>
              <XMLVersion>6</XMLVersion>
              <_Type>Expression</_Type>
              <_Name>Location</_Name>
              <_Special>None</_Special>
              <_SubItem>FALSE</_SubItem>
            </MeasureLogicNode>
            <MeasureLogicNode>
              <XMLVersion>6</XMLVersion>
              <_Type>ConstantVar</_Type>
              <_Value>9</_Value>
            </MeasureLogicNode>
          </MeasureLogicNode>
        </MeasureLogicNode>
      </MeasureLogicNode>
      <_DisplayThisColumn>true</_DisplayThisColumn>
    </MeasurePoint>
    <MeasurePoint>
      <XMLVersion>4</XMLVersion>
      <_Name>T10-C1E</_Name>
      <_Type>Count</_Type>
      <_Design_Sch />
      <_Design_Env />
      <MeasureLogicNode>
        <XMLVersion>6</XMLVersion>
        <_Type>Operator</_Type>
        <_OP>5</_OP>
        <MeasureLogicNode>
          <XMLVersion>6</XMLVersion>
          <_Type>Operator</_Type>
          <_OP>8</_OP>
          <MeasureLogicNode>
            <XMLVersion>6</XMLVersion>
            <_Type>Expression</_Type>
            <_Name>_Current_Group</_Name>
            <_Special>None</_Special>
            <_SubItem>FALSE</_SubItem>
          </MeasureLogicNode>
          <MeasureLogicNode>
            <XMLVersion>6</XMLVersion>
            <_Type>ConstantVar</_Type>
            <_Value>25</_Value>
          </MeasureLogicNode>
        </MeasureLogicNode>
        <MeasureLogicNode>
          <XMLVersion>6</XMLVersion>
          <_Type>Operator</_Type>
          <_OP>5</_OP>
          <MeasureLogicNode>
            <XMLVersion>6</XMLVersion>
            <_Type>Operator</_Type>
            <_OP>8</_OP>
            <MeasureLogicNode>
              <XMLVersion>6</XMLVersion>
              <_Type>Expression</_Type>
              <_Name>v_Lamp</_Name>
              <_Special>GridTouch</_Special>
              <_SubItem>FALSE</_SubItem>
            </MeasureLogicNode>
            <MeasureLogicNode>
              <XMLVersion>6</XMLVersion>
              <_Type>ConstantVar</_Type>
              <_Value>1</_Value>
            </MeasureLogicNode>
          </MeasureLogicNode>
          <MeasureLogicNode>
            <XMLVersion>6</XMLVersion>
            <_Type>Operator</_Type>
            <_OP>8</_OP>
            <MeasureLogicNode>
              <XMLVersion>6</XMLVersion>
              <_Type>Expression</_Type>
              <_Name>Location</_Name>
              <_Special>None</_Special>
              <_SubItem>FALSE</_SubItem>
            </MeasureLogicNode>
            <MeasureLogicNode>
              <XMLVersion>6</XMLVersion>
              <_Type>ConstantVar</_Type>
              <_Value>10</_Value>
            </MeasureLogicNode>
          </MeasureLogicNode>
        </MeasureLogicNode>
      </MeasureLogicNode>
      <_DisplayThisColumn>true</_DisplayThisColumn>
    </MeasurePoint>
    <MeasurePoint>
      <XMLVersion>4</XMLVersion>
      <_Name>T10-C1L</_Name>
      <_Type>Count</_Type>
      <_Design_Sch />
      <_Design_Env />
      <MeasureLogicNode>
        <XMLVersion>6</XMLVersion>
        <_Type>Operator</_Type>
        <_OP>5</_OP>
        <MeasureLogicNode>
          <XMLVersion>6</XMLVersion>
          <_Type>Operator</_Type>
          <_OP>8</_OP>
          <MeasureLogicNode>
            <XMLVersion>6</XMLVersion>
            <_Type>Expression</_Type>
            <_Name>_Current_Group</_Name>
            <_Special>None</_Special>
            <_SubItem>FALSE</_SubItem>
          </MeasureLogicNode>
          <MeasureLogicNode>
            <XMLVersion>6</XMLVersion>
            <_Type>ConstantVar</_Type>
            <_Value>7</_Value>
          </MeasureLogicNode>
        </MeasureLogicNode>
        <MeasureLogicNode>
          <XMLVersion>6</XMLVersion>
          <_Type>Operator</_Type>
          <_OP>5</_OP>
          <MeasureLogicNode>
            <XMLVersion>6</XMLVersion>
            <_Type>Operator</_Type>
            <_OP>8</_OP>
            <MeasureLogicNode>
              <XMLVersion>6</XMLVersion>
              <_Type>Expression</_Type>
              <_Name>v_Lamp</_Name>
              <_Special>GridTouch</_Special>
              <_SubItem>FALSE</_SubItem>
            </MeasureLogicNode>
            <MeasureLogicNode>
              <XMLVersion>6</XMLVersion>
              <_Type>ConstantVar</_Type>
              <_Value>1</_Value>
            </MeasureLogicNode>
          </MeasureLogicNode>
          <MeasureLogicNode>
            <XMLVersion>6</XMLVersion>
            <_Type>Operator</_Type>
            <_OP>8</_OP>
            <MeasureLogicNode>
              <XMLVersion>6</XMLVersion>
              <_Type>Expression</_Type>
              <_Name>Location</_Name>
              <_Special>None</_Special>
              <_SubItem>FALSE</_SubItem>
            </MeasureLogicNode>
            <MeasureLogicNode>
              <XMLVersion>6</XMLVersion>
              <_Type>ConstantVar</_Type>
              <_Value>10</_Value>
            </MeasureLogicNode>
          </MeasureLogicNode>
        </MeasureLogicNode>
      </MeasureLogicNode>
      <_DisplayThisColumn>true</_DisplayThisColumn>
    </MeasurePoint>
    <MeasurePoint>
      <XMLVersion>4</XMLVersion>
      <_Name>T10-C1T</_Name>
      <_Type>Count</_Type>
      <_Design_Sch />
      <_Design_Env />
      <MeasureLogicNode>
        <XMLVersion>6</XMLVersion>
        <_Type>Operator</_Type>
        <_OP>5</_OP>
        <MeasureLogicNode>
          <XMLVersion>6</XMLVersion>
          <_Type>Operator</_Type>
          <_OP>6</_OP>
          <MeasureLogicNode>
            <XMLVersion>6</XMLVersion>
            <_Type>Operator</_Type>
            <_OP>8</_OP>
            <MeasureLogicNode>
              <XMLVersion>6</XMLVersion>
              <_Type>Expression</_Type>
              <_Name>_Current_Group</_Name>
              <_Special>None</_Special>
              <_SubItem>FALSE</_SubItem>
            </MeasureLogicNode>
            <MeasureLogicNode>
              <XMLVersion>6</XMLVersion>
              <_Type>ConstantVar</_Type>
              <_Value>25</_Value>
            </MeasureLogicNode>
          </MeasureLogicNode>
          <MeasureLogicNode>
            <XMLVersion>6</XMLVersion>
            <_Type>Operator</_Type>
            <_OP>8</_OP>
            <MeasureLogicNode>
              <XMLVersion>6</XMLVersion>
              <_Type>Expression</_Type>
              <_Name>_Current_Group</_Name>
              <_Special>None</_Special>
              <_SubItem>FALSE</_SubItem>
            </MeasureLogicNode>
            <MeasureLogicNode>
              <XMLVersion>6</XMLVersion>
              <_Type>ConstantVar</_Type>
              <_Value>7</_Value>
            </MeasureLogicNode>
          </MeasureLogicNode>
        </MeasureLogicNode>
        <MeasureLogicNode>
          <XMLVersion>6</XMLVersion>
          <_Type>Operator</_Type>
          <_OP>5</_OP>
          <MeasureLogicNode>
            <XMLVersion>6</XMLVersion>
            <_Type>Operator</_Type>
            <_OP>8</_OP>
            <MeasureLogicNode>
              <XMLVersion>6</XMLVersion>
              <_Type>Expression</_Type>
              <_Name>v_Lamp</_Name>
              <_Special>GridTouch</_Special>
              <_SubItem>FALSE</_SubItem>
            </MeasureLogicNode>
            <MeasureLogicNode>
              <XMLVersion>6</XMLVersion>
              <_Type>ConstantVar</_Type>
              <_Value>1</_Value>
            </MeasureLogicNode>
          </MeasureLogicNode>
          <MeasureLogicNode>
            <XMLVersion>6</XMLVersion>
            <_Type>Operator</_Type>
            <_OP>8</_OP>
            <MeasureLogicNode>
              <XMLVersion>6</XMLVersion>
              <_Type>Expression</_Type>
              <_Name>Location</_Name>
              <_Special>None</_Special>
              <_SubItem>FALSE</_SubItem>
            </MeasureLogicNode>
            <MeasureLogicNode>
              <XMLVersion>6</XMLVersion>
              <_Type>ConstantVar</_Type>
              <_Value>10</_Value>
            </MeasureLogicNode>
          </MeasureLogicNode>
        </MeasureLogicNode>
      </MeasureLogicNode>
      <_DisplayThisColumn>true</_DisplayThisColumn>
    </MeasurePoint>
    <MeasurePoint>
      <XMLVersion>4</XMLVersion>
      <_Name>T10-C2E</_Name>
      <_Type>Count</_Type>
      <_Design_Sch />
      <_Design_Env />
      <MeasureLogicNode>
        <XMLVersion>6</XMLVersion>
        <_Type>Operator</_Type>
        <_OP>5</_OP>
        <MeasureLogicNode>
          <XMLVersion>6</XMLVersion>
          <_Type>Operator</_Type>
          <_OP>8</_OP>
          <MeasureLogicNode>
            <XMLVersion>6</XMLVersion>
            <_Type>Expression</_Type>
            <_Name>_Current_Group</_Name>
            <_Special>None</_Special>
            <_SubItem>FALSE</_SubItem>
          </MeasureLogicNode>
          <MeasureLogicNode>
            <XMLVersion>6</XMLVersion>
            <_Type>ConstantVar</_Type>
            <_Value>25</_Value>
          </MeasureLogicNode>
        </MeasureLogicNode>
        <MeasureLogicNode>
          <XMLVersion>6</XMLVersion>
          <_Type>Operator</_Type>
          <_OP>5</_OP>
          <MeasureLogicNode>
            <XMLVersion>6</XMLVersion>
            <_Type>Operator</_Type>
            <_OP>8</_OP>
            <MeasureLogicNode>
              <XMLVersion>6</XMLVersion>
              <_Type>Expression</_Type>
              <_Name>v_Lamp</_Name>
              <_Special>GridTouch</_Special>
              <_SubItem>FALSE</_SubItem>
            </MeasureLogicNode>
            <MeasureLogicNode>
              <XMLVersion>6</XMLVersion>
              <_Type>ConstantVar</_Type>
              <_Value>2</_Value>
            </MeasureLogicNode>
          </MeasureLogicNode>
          <MeasureLogicNode>
            <XMLVersion>6</XMLVersion>
            <_Type>Operator</_Type>
            <_OP>8</_OP>
            <MeasureLogicNode>
              <XMLVersion>6</XMLVersion>
              <_Type>Expression</_Type>
              <_Name>Location</_Name>
              <_Special>None</_Special>
              <_SubItem>FALSE</_SubItem>
            </MeasureLogicNode>
            <MeasureLogicNode>
              <XMLVersion>6</XMLVersion>
              <_Type>ConstantVar</_Type>
              <_Value>10</_Value>
            </MeasureLogicNode>
          </MeasureLogicNode>
        </MeasureLogicNode>
      </MeasureLogicNode>
      <_DisplayThisColumn>true</_DisplayThisColumn>
    </MeasurePoint>
    <MeasurePoint>
      <XMLVersion>4</XMLVersion>
      <_Name>T10-C2L</_Name>
      <_Type>Count</_Type>
      <_Design_Sch />
      <_Design_Env />
      <MeasureLogicNode>
        <XMLVersion>6</XMLVersion>
        <_Type>Operator</_Type>
        <_OP>5</_OP>
        <MeasureLogicNode>
          <XMLVersion>6</XMLVersion>
          <_Type>Operator</_Type>
          <_OP>8</_OP>
          <MeasureLogicNode>
            <XMLVersion>6</XMLVersion>
            <_Type>Expression</_Type>
            <_Name>_Current_Group</_Name>
            <_Special>None</_Special>
            <_SubItem>FALSE</_SubItem>
          </MeasureLogicNode>
          <MeasureLogicNode>
            <XMLVersion>6</XMLVersion>
            <_Type>ConstantVar</_Type>
            <_Value>7</_Value>
          </MeasureLogicNode>
        </MeasureLogicNode>
        <MeasureLogicNode>
          <XMLVersion>6</XMLVersion>
          <_Type>Operator</_Type>
          <_OP>5</_OP>
          <MeasureLogicNode>
            <XMLVersion>6</XMLVersion>
            <_Type>Operator</_Type>
            <_OP>8</_OP>
            <MeasureLogicNode>
              <XMLVersion>6</XMLVersion>
              <_Type>Expression</_Type>
              <_Name>v_Lamp</_Name>
              <_Special>GridTouch</_Special>
              <_SubItem>FALSE</_SubItem>
            </MeasureLogicNode>
            <MeasureLogicNode>
              <XMLVersion>6</XMLVersion>
              <_Type>ConstantVar</_Type>
              <_Value>2</_Value>
            </MeasureLogicNode>
          </MeasureLogicNode>
          <MeasureLogicNode>
            <XMLVersion>6</XMLVersion>
            <_Type>Operator</_Type>
            <_OP>8</_OP>
            <MeasureLogicNode>
              <XMLVersion>6</XMLVersion>
              <_Type>Expression</_Type>
              <_Name>Location</_Name>
              <_Special>None</_Special>
              <_SubItem>FALSE</_SubItem>
            </MeasureLogicNode>
            <MeasureLogicNode>
              <XMLVersion>6</XMLVersion>
              <_Type>ConstantVar</_Type>
              <_Value>10</_Value>
            </MeasureLogicNode>
          </MeasureLogicNode>
        </MeasureLogicNode>
      </MeasureLogicNode>
      <_DisplayThisColumn>true</_DisplayThisColumn>
    </MeasurePoint>
    <MeasurePoint>
      <XMLVersion>4</XMLVersion>
      <_Name>T10-C2T</_Name>
      <_Type>Count</_Type>
      <_Design_Sch />
      <_Design_Env />
      <MeasureLogicNode>
        <XMLVersion>6</XMLVersion>
        <_Type>Operator</_Type>
        <_OP>5</_OP>
        <MeasureLogicNode>
          <XMLVersion>6</XMLVersion>
          <_Type>Operator</_Type>
          <_OP>6</_OP>
          <MeasureLogicNode>
            <XMLVersion>6</XMLVersion>
            <_Type>Operator</_Type>
            <_OP>8</_OP>
            <MeasureLogicNode>
              <XMLVersion>6</XMLVersion>
              <_Type>Expression</_Type>
              <_Name>_Current_Group</_Name>
              <_Special>None</_Special>
              <_SubItem>FALSE</_SubItem>
            </MeasureLogicNode>
            <MeasureLogicNode>
              <XMLVersion>6</XMLVersion>
              <_Type>ConstantVar</_Type>
              <_Value>25</_Value>
            </MeasureLogicNode>
          </MeasureLogicNode>
          <MeasureLogicNode>
            <XMLVersion>6</XMLVersion>
            <_Type>Operator</_Type>
            <_OP>8</_OP>
            <MeasureLogicNode>
              <XMLVersion>6</XMLVersion>
              <_Type>Expression</_Type>
              <_Name>_Current_Group</_Name>
              <_Special>None</_Special>
              <_SubItem>FALSE</_SubItem>
            </MeasureLogicNode>
            <MeasureLogicNode>
              <XMLVersion>6</XMLVersion>
              <_Type>ConstantVar</_Type>
              <_Value>7</_Value>
            </MeasureLogicNode>
          </MeasureLogicNode>
        </MeasureLogicNode>
        <MeasureLogicNode>
          <XMLVersion>6</XMLVersion>
          <_Type>Operator</_Type>
          <_OP>5</_OP>
          <MeasureLogicNode>
            <XMLVersion>6</XMLVersion>
            <_Type>Operator</_Type>
            <_OP>8</_OP>
            <MeasureLogicNode>
              <XMLVersion>6</XMLVersion>
              <_Type>Expression</_Type>
              <_Name>v_Lamp</_Name>
              <_Special>GridTouch</_Special>
              <_SubItem>FALSE</_SubItem>
            </MeasureLogicNode>
            <MeasureLogicNode>
              <XMLVersion>6</XMLVersion>
              <_Type>ConstantVar</_Type>
              <_Value>2</_Value>
            </MeasureLogicNode>
          </MeasureLogicNode>
          <MeasureLogicNode>
            <XMLVersion>6</XMLVersion>
            <_Type>Operator</_Type>
            <_OP>8</_OP>
            <MeasureLogicNode>
              <XMLVersion>6</XMLVersion>
              <_Type>Expression</_Type>
              <_Name>Location</_Name>
              <_Special>None</_Special>
              <_SubItem>FALSE</_SubItem>
            </MeasureLogicNode>
            <MeasureLogicNode>
              <XMLVersion>6</XMLVersion>
              <_Type>ConstantVar</_Type>
              <_Value>10</_Value>
            </MeasureLogicNode>
          </MeasureLogicNode>
        </MeasureLogicNode>
      </MeasureLogicNode>
      <_DisplayThisColumn>true</_DisplayThisColumn>
    </MeasurePoint>
    <MeasurePoint>
      <XMLVersion>4</XMLVersion>
      <_Name>T10-C3E</_Name>
      <_Type>Count</_Type>
      <_Design_Sch />
      <_Design_Env />
      <MeasureLogicNode>
        <XMLVersion>6</XMLVersion>
        <_Type>Operator</_Type>
        <_OP>5</_OP>
        <MeasureLogicNode>
          <XMLVersion>6</XMLVersion>
          <_Type>Operator</_Type>
          <_OP>8</_OP>
          <MeasureLogicNode>
            <XMLVersion>6</XMLVersion>
            <_Type>Expression</_Type>
            <_Name>_Current_Group</_Name>
            <_Special>None</_Special>
            <_SubItem>FALSE</_SubItem>
          </MeasureLogicNode>
          <MeasureLogicNode>
            <XMLVersion>6</XMLVersion>
            <_Type>ConstantVar</_Type>
            <_Value>25</_Value>
          </MeasureLogicNode>
        </MeasureLogicNode>
        <MeasureLogicNode>
          <XMLVersion>6</XMLVersion>
          <_Type>Operator</_Type>
          <_OP>5</_OP>
          <MeasureLogicNode>
            <XMLVersion>6</XMLVersion>
            <_Type>Operator</_Type>
            <_OP>8</_OP>
            <MeasureLogicNode>
              <XMLVersion>6</XMLVersion>
              <_Type>Expression</_Type>
              <_Name>v_Lamp</_Name>
              <_Special>GridTouch</_Special>
              <_SubItem>FALSE</_SubItem>
            </MeasureLogicNode>
            <MeasureLogicNode>
              <XMLVersion>6</XMLVersion>
              <_Type>ConstantVar</_Type>
              <_Value>3</_Value>
            </MeasureLogicNode>
          </MeasureLogicNode>
          <MeasureLogicNode>
            <XMLVersion>6</XMLVersion>
            <_Type>Operator</_Type>
            <_OP>8</_OP>
            <MeasureLogicNode>
              <XMLVersion>6</XMLVersion>
              <_Type>Expression</_Type>
              <_Name>Location</_Name>
              <_Special>None</_Special>
              <_SubItem>FALSE</_SubItem>
            </MeasureLogicNode>
            <MeasureLogicNode>
              <XMLVersion>6</XMLVersion>
              <_Type>ConstantVar</_Type>
              <_Value>10</_Value>
            </MeasureLogicNode>
          </MeasureLogicNode>
        </MeasureLogicNode>
      </MeasureLogicNode>
      <_DisplayThisColumn>true</_DisplayThisColumn>
    </MeasurePoint>
    <MeasurePoint>
      <XMLVersion>4</XMLVersion>
      <_Name>T10-C3L</_Name>
      <_Type>Count</_Type>
      <_Design_Sch />
      <_Design_Env />
      <MeasureLogicNode>
        <XMLVersion>6</XMLVersion>
        <_Type>Operator</_Type>
        <_OP>5</_OP>
        <MeasureLogicNode>
          <XMLVersion>6</XMLVersion>
          <_Type>Operator</_Type>
          <_OP>8</_OP>
          <MeasureLogicNode>
            <XMLVersion>6</XMLVersion>
            <_Type>Expression</_Type>
            <_Name>_Current_Group</_Name>
            <_Special>None</_Special>
            <_SubItem>FALSE</_SubItem>
          </MeasureLogicNode>
          <MeasureLogicNode>
            <XMLVersion>6</XMLVersion>
            <_Type>ConstantVar</_Type>
            <_Value>7</_Value>
          </MeasureLogicNode>
        </MeasureLogicNode>
        <MeasureLogicNode>
          <XMLVersion>6</XMLVersion>
          <_Type>Operator</_Type>
          <_OP>5</_OP>
          <MeasureLogicNode>
            <XMLVersion>6</XMLVersion>
            <_Type>Operator</_Type>
            <_OP>8</_OP>
            <MeasureLogicNode>
              <XMLVersion>6</XMLVersion>
              <_Type>Expression</_Type>
              <_Name>v_Lamp</_Name>
              <_Special>GridTouch</_Special>
              <_SubItem>FALSE</_SubItem>
            </MeasureLogicNode>
            <MeasureLogicNode>
              <XMLVersion>6</XMLVersion>
              <_Type>ConstantVar</_Type>
              <_Value>3</_Value>
            </MeasureLogicNode>
          </MeasureLogicNode>
          <MeasureLogicNode>
            <XMLVersion>6</XMLVersion>
            <_Type>Operator</_Type>
            <_OP>8</_OP>
            <MeasureLogicNode>
              <XMLVersion>6</XMLVersion>
              <_Type>Expression</_Type>
              <_Name>Location</_Name>
              <_Special>None</_Special>
              <_SubItem>FALSE</_SubItem>
            </MeasureLogicNode>
            <MeasureLogicNode>
              <XMLVersion>6</XMLVersion>
              <_Type>ConstantVar</_Type>
              <_Value>10</_Value>
            </MeasureLogicNode>
          </MeasureLogicNode>
        </MeasureLogicNode>
      </MeasureLogicNode>
      <_DisplayThisColumn>true</_DisplayThisColumn>
    </MeasurePoint>
    <MeasurePoint>
      <XMLVersion>4</XMLVersion>
      <_Name>T10-C3T</_Name>
      <_Type>Count</_Type>
      <_Design_Sch />
      <_Design_Env />
      <MeasureLogicNode>
        <XMLVersion>6</XMLVersion>
        <_Type>Operator</_Type>
        <_OP>5</_OP>
        <MeasureLogicNode>
          <XMLVersion>6</XMLVersion>
          <_Type>Operator</_Type>
          <_OP>6</_OP>
          <MeasureLogicNode>
            <XMLVersion>6</XMLVersion>
            <_Type>Operator</_Type>
            <_OP>8</_OP>
            <MeasureLogicNode>
              <XMLVersion>6</XMLVersion>
              <_Type>Expression</_Type>
              <_Name>_Current_Group</_Name>
              <_Special>None</_Special>
              <_SubItem>FALSE</_SubItem>
            </MeasureLogicNode>
            <MeasureLogicNode>
              <XMLVersion>6</XMLVersion>
              <_Type>ConstantVar</_Type>
              <_Value>25</_Value>
            </MeasureLogicNode>
          </MeasureLogicNode>
          <MeasureLogicNode>
            <XMLVersion>6</XMLVersion>
            <_Type>Operator</_Type>
            <_OP>8</_OP>
            <MeasureLogicNode>
              <XMLVersion>6</XMLVersion>
              <_Type>Expression</_Type>
              <_Name>_Current_Group</_Name>
              <_Special>None</_Special>
              <_SubItem>FALSE</_SubItem>
            </MeasureLogicNode>
            <MeasureLogicNode>
              <XMLVersion>6</XMLVersion>
              <_Type>ConstantVar</_Type>
              <_Value>7</_Value>
            </MeasureLogicNode>
          </MeasureLogicNode>
        </MeasureLogicNode>
        <MeasureLogicNode>
          <XMLVersion>6</XMLVersion>
          <_Type>Operator</_Type>
          <_OP>5</_OP>
          <MeasureLogicNode>
            <XMLVersion>6</XMLVersion>
            <_Type>Operator</_Type>
            <_OP>8</_OP>
            <MeasureLogicNode>
              <XMLVersion>6</XMLVersion>
              <_Type>Expression</_Type>
              <_Name>v_Lamp</_Name>
              <_Special>GridTouch</_Special>
              <_SubItem>FALSE</_SubItem>
            </MeasureLogicNode>
            <MeasureLogicNode>
              <XMLVersion>6</XMLVersion>
              <_Type>ConstantVar</_Type>
              <_Value>3</_Value>
            </MeasureLogicNode>
          </MeasureLogicNode>
          <MeasureLogicNode>
            <XMLVersion>6</XMLVersion>
            <_Type>Operator</_Type>
            <_OP>8</_OP>
            <MeasureLogicNode>
              <XMLVersion>6</XMLVersion>
              <_Type>Expression</_Type>
              <_Name>Location</_Name>
              <_Special>None</_Special>
              <_SubItem>FALSE</_SubItem>
            </MeasureLogicNode>
            <MeasureLogicNode>
              <XMLVersion>6</XMLVersion>
              <_Type>ConstantVar</_Type>
              <_Value>10</_Value>
            </MeasureLogicNode>
          </MeasureLogicNode>
        </MeasureLogicNode>
      </MeasureLogicNode>
      <_DisplayThisColumn>true</_DisplayThisColumn>
    </MeasurePoint>
    <MeasurePoint>
      <XMLVersion>4</XMLVersion>
      <_Name>T10-C4E</_Name>
      <_Type>Count</_Type>
      <_Design_Sch />
      <_Design_Env />
      <MeasureLogicNode>
        <XMLVersion>6</XMLVersion>
        <_Type>Operator</_Type>
        <_OP>5</_OP>
        <MeasureLogicNode>
          <XMLVersion>6</XMLVersion>
          <_Type>Operator</_Type>
          <_OP>8</_OP>
          <MeasureLogicNode>
            <XMLVersion>6</XMLVersion>
            <_Type>Expression</_Type>
            <_Name>_Current_Group</_Name>
            <_Special>None</_Special>
            <_SubItem>FALSE</_SubItem>
          </MeasureLogicNode>
          <MeasureLogicNode>
            <XMLVersion>6</XMLVersion>
            <_Type>ConstantVar</_Type>
            <_Value>25</_Value>
          </MeasureLogicNode>
        </MeasureLogicNode>
        <MeasureLogicNode>
          <XMLVersion>6</XMLVersion>
          <_Type>Operator</_Type>
          <_OP>5</_OP>
          <MeasureLogicNode>
            <XMLVersion>6</XMLVersion>
            <_Type>Operator</_Type>
            <_OP>8</_OP>
            <MeasureLogicNode>
              <XMLVersion>6</XMLVersion>
              <_Type>Expression</_Type>
              <_Name>v_Lamp</_Name>
              <_Special>GridTouch</_Special>
              <_SubItem>FALSE</_SubItem>
            </MeasureLogicNode>
            <MeasureLogicNode>
              <XMLVersion>6</XMLVersion>
              <_Type>ConstantVar</_Type>
              <_Value>4</_Value>
            </MeasureLogicNode>
          </MeasureLogicNode>
          <MeasureLogicNode>
            <XMLVersion>6</XMLVersion>
            <_Type>Operator</_Type>
            <_OP>8</_OP>
            <MeasureLogicNode>
              <XMLVersion>6</XMLVersion>
              <_Type>Expression</_Type>
              <_Name>Location</_Name>
              <_Special>None</_Special>
              <_SubItem>FALSE</_SubItem>
            </MeasureLogicNode>
            <MeasureLogicNode>
              <XMLVersion>6</XMLVersion>
              <_Type>ConstantVar</_Type>
              <_Value>10</_Value>
            </MeasureLogicNode>
          </MeasureLogicNode>
        </MeasureLogicNode>
      </MeasureLogicNode>
      <_DisplayThisColumn>true</_DisplayThisColumn>
    </MeasurePoint>
    <MeasurePoint>
      <XMLVersion>4</XMLVersion>
      <_Name>T10-C4L</_Name>
      <_Type>Count</_Type>
      <_Design_Sch />
      <_Design_Env />
      <MeasureLogicNode>
        <XMLVersion>6</XMLVersion>
        <_Type>Operator</_Type>
        <_OP>5</_OP>
        <MeasureLogicNode>
          <XMLVersion>6</XMLVersion>
          <_Type>Operator</_Type>
          <_OP>8</_OP>
          <MeasureLogicNode>
            <XMLVersion>6</XMLVersion>
            <_Type>Expression</_Type>
            <_Name>_Current_Group</_Name>
            <_Special>None</_Special>
            <_SubItem>FALSE</_SubItem>
          </MeasureLogicNode>
          <MeasureLogicNode>
            <XMLVersion>6</XMLVersion>
            <_Type>ConstantVar</_Type>
            <_Value>7</_Value>
          </MeasureLogicNode>
        </MeasureLogicNode>
        <MeasureLogicNode>
          <XMLVersion>6</XMLVersion>
          <_Type>Operator</_Type>
          <_OP>5</_OP>
          <MeasureLogicNode>
            <XMLVersion>6</XMLVersion>
            <_Type>Operator</_Type>
            <_OP>8</_OP>
            <MeasureLogicNode>
              <XMLVersion>6</XMLVersion>
              <_Type>Expression</_Type>
              <_Name>v_Lamp</_Name>
              <_Special>GridTouch</_Special>
              <_SubItem>FALSE</_SubItem>
            </MeasureLogicNode>
            <MeasureLogicNode>
              <XMLVersion>6</XMLVersion>
              <_Type>ConstantVar</_Type>
              <_Value>4</_Value>
            </MeasureLogicNode>
          </MeasureLogicNode>
          <MeasureLogicNode>
            <XMLVersion>6</XMLVersion>
            <_Type>Operator</_Type>
            <_OP>8</_OP>
            <MeasureLogicNode>
              <XMLVersion>6</XMLVersion>
              <_Type>Expression</_Type>
              <_Name>Location</_Name>
              <_Special>None</_Special>
              <_SubItem>FALSE</_SubItem>
            </MeasureLogicNode>
            <MeasureLogicNode>
              <XMLVersion>6</XMLVersion>
              <_Type>ConstantVar</_Type>
              <_Value>10</_Value>
            </MeasureLogicNode>
          </MeasureLogicNode>
        </MeasureLogicNode>
      </MeasureLogicNode>
      <_DisplayThisColumn>true</_DisplayThisColumn>
    </MeasurePoint>
    <MeasurePoint>
      <XMLVersion>4</XMLVersion>
      <_Name>T10-C4T</_Name>
      <_Type>Count</_Type>
      <_Design_Sch />
      <_Design_Env />
      <MeasureLogicNode>
        <XMLVersion>6</XMLVersion>
        <_Type>Operator</_Type>
        <_OP>5</_OP>
        <MeasureLogicNode>
          <XMLVersion>6</XMLVersion>
          <_Type>Operator</_Type>
          <_OP>6</_OP>
          <MeasureLogicNode>
            <XMLVersion>6</XMLVersion>
            <_Type>Operator</_Type>
            <_OP>8</_OP>
            <MeasureLogicNode>
              <XMLVersion>6</XMLVersion>
              <_Type>Expression</_Type>
              <_Name>_Current_Group</_Name>
              <_Special>None</_Special>
              <_SubItem>FALSE</_SubItem>
            </MeasureLogicNode>
            <MeasureLogicNode>
              <XMLVersion>6</XMLVersion>
              <_Type>ConstantVar</_Type>
              <_Value>25</_Value>
            </MeasureLogicNode>
          </MeasureLogicNode>
          <MeasureLogicNode>
            <XMLVersion>6</XMLVersion>
            <_Type>Operator</_Type>
            <_OP>8</_OP>
            <MeasureLogicNode>
              <XMLVersion>6</XMLVersion>
              <_Type>Expression</_Type>
              <_Name>_Current_Group</_Name>
              <_Special>None</_Special>
              <_SubItem>FALSE</_SubItem>
            </MeasureLogicNode>
            <MeasureLogicNode>
              <XMLVersion>6</XMLVersion>
              <_Type>ConstantVar</_Type>
              <_Value>7</_Value>
            </MeasureLogicNode>
          </MeasureLogicNode>
        </MeasureLogicNode>
        <MeasureLogicNode>
          <XMLVersion>6</XMLVersion>
          <_Type>Operator</_Type>
          <_OP>5</_OP>
          <MeasureLogicNode>
            <XMLVersion>6</XMLVersion>
            <_Type>Operator</_Type>
            <_OP>8</_OP>
            <MeasureLogicNode>
              <XMLVersion>6</XMLVersion>
              <_Type>Expression</_Type>
              <_Name>v_Lamp</_Name>
              <_Special>GridTouch</_Special>
              <_SubItem>FALSE</_SubItem>
            </MeasureLogicNode>
            <MeasureLogicNode>
              <XMLVersion>6</XMLVersion>
              <_Type>ConstantVar</_Type>
              <_Value>4</_Value>
            </MeasureLogicNode>
          </MeasureLogicNode>
          <MeasureLogicNode>
            <XMLVersion>6</XMLVersion>
            <_Type>Operator</_Type>
            <_OP>8</_OP>
            <MeasureLogicNode>
              <XMLVersion>6</XMLVersion>
              <_Type>Expression</_Type>
              <_Name>Location</_Name>
              <_Special>None</_Special>
              <_SubItem>FALSE</_SubItem>
            </MeasureLogicNode>
            <MeasureLogicNode>
              <XMLVersion>6</XMLVersion>
              <_Type>ConstantVar</_Type>
              <_Value>10</_Value>
            </MeasureLogicNode>
          </MeasureLogicNode>
        </MeasureLogicNode>
      </MeasureLogicNode>
      <_DisplayThisColumn>true</_DisplayThisColumn>
    </MeasurePoint>
    <MeasurePoint>
      <XMLVersion>4</XMLVersion>
      <_Name>T10-C5E</_Name>
      <_Type>Count</_Type>
      <_Design_Sch />
      <_Design_Env />
      <MeasureLogicNode>
        <XMLVersion>6</XMLVersion>
        <_Type>Operator</_Type>
        <_OP>5</_OP>
        <MeasureLogicNode>
          <XMLVersion>6</XMLVersion>
          <_Type>Operator</_Type>
          <_OP>8</_OP>
          <MeasureLogicNode>
            <XMLVersion>6</XMLVersion>
            <_Type>Expression</_Type>
            <_Name>_Current_Group</_Name>
            <_Special>None</_Special>
            <_SubItem>FALSE</_SubItem>
          </MeasureLogicNode>
          <MeasureLogicNode>
            <XMLVersion>6</XMLVersion>
            <_Type>ConstantVar</_Type>
            <_Value>25</_Value>
          </MeasureLogicNode>
        </MeasureLogicNode>
        <MeasureLogicNode>
          <XMLVersion>6</XMLVersion>
          <_Type>Operator</_Type>
          <_OP>5</_OP>
          <MeasureLogicNode>
            <XMLVersion>6</XMLVersion>
            <_Type>Operator</_Type>
            <_OP>8</_OP>
            <MeasureLogicNode>
              <XMLVersion>6</XMLVersion>
              <_Type>Expression</_Type>
              <_Name>v_Lamp</_Name>
              <_Special>GridTouch</_Special>
              <_SubItem>FALSE</_SubItem>
            </MeasureLogicNode>
            <MeasureLogicNode>
              <XMLVersion>6</XMLVersion>
              <_Type>ConstantVar</_Type>
              <_Value>5</_Value>
            </MeasureLogicNode>
          </MeasureLogicNode>
          <MeasureLogicNode>
            <XMLVersion>6</XMLVersion>
            <_Type>Operator</_Type>
            <_OP>8</_OP>
            <MeasureLogicNode>
              <XMLVersion>6</XMLVersion>
              <_Type>Expression</_Type>
              <_Name>Location</_Name>
              <_Special>None</_Special>
              <_SubItem>FALSE</_SubItem>
            </MeasureLogicNode>
            <MeasureLogicNode>
              <XMLVersion>6</XMLVersion>
              <_Type>ConstantVar</_Type>
              <_Value>10</_Value>
            </MeasureLogicNode>
          </MeasureLogicNode>
        </MeasureLogicNode>
      </MeasureLogicNode>
      <_DisplayThisColumn>true</_DisplayThisColumn>
    </MeasurePoint>
    <MeasurePoint>
      <XMLVersion>4</XMLVersion>
      <_Name>T10-C5L</_Name>
      <_Type>Count</_Type>
      <_Design_Sch />
      <_Design_Env />
      <MeasureLogicNode>
        <XMLVersion>6</XMLVersion>
        <_Type>Operator</_Type>
        <_OP>5</_OP>
        <MeasureLogicNode>
          <XMLVersion>6</XMLVersion>
          <_Type>Operator</_Type>
          <_OP>8</_OP>
          <MeasureLogicNode>
            <XMLVersion>6</XMLVersion>
            <_Type>Expression</_Type>
            <_Name>_Current_Group</_Name>
            <_Special>None</_Special>
            <_SubItem>FALSE</_SubItem>
          </MeasureLogicNode>
          <MeasureLogicNode>
            <XMLVersion>6</XMLVersion>
            <_Type>ConstantVar</_Type>
            <_Value>7</_Value>
          </MeasureLogicNode>
        </MeasureLogicNode>
        <MeasureLogicNode>
          <XMLVersion>6</XMLVersion>
          <_Type>Operator</_Type>
          <_OP>5</_OP>
          <MeasureLogicNode>
            <XMLVersion>6</XMLVersion>
            <_Type>Operator</_Type>
            <_OP>8</_OP>
            <MeasureLogicNode>
              <XMLVersion>6</XMLVersion>
              <_Type>Expression</_Type>
              <_Name>v_Lamp</_Name>
              <_Special>GridTouch</_Special>
              <_SubItem>FALSE</_SubItem>
            </MeasureLogicNode>
            <MeasureLogicNode>
              <XMLVersion>6</XMLVersion>
              <_Type>ConstantVar</_Type>
              <_Value>5</_Value>
            </MeasureLogicNode>
          </MeasureLogicNode>
          <MeasureLogicNode>
            <XMLVersion>6</XMLVersion>
            <_Type>Operator</_Type>
            <_OP>8</_OP>
            <MeasureLogicNode>
              <XMLVersion>6</XMLVersion>
              <_Type>Expression</_Type>
              <_Name>Location</_Name>
              <_Special>None</_Special>
              <_SubItem>FALSE</_SubItem>
            </MeasureLogicNode>
            <MeasureLogicNode>
              <XMLVersion>6</XMLVersion>
              <_Type>ConstantVar</_Type>
              <_Value>10</_Value>
            </MeasureLogicNode>
          </MeasureLogicNode>
        </MeasureLogicNode>
      </MeasureLogicNode>
      <_DisplayThisColumn>true</_DisplayThisColumn>
    </MeasurePoint>
    <MeasurePoint>
      <XMLVersion>4</XMLVersion>
      <_Name>T10-C5T</_Name>
      <_Type>Count</_Type>
      <_Design_Sch />
      <_Design_Env />
      <MeasureLogicNode>
        <XMLVersion>6</XMLVersion>
        <_Type>Operator</_Type>
        <_OP>5</_OP>
        <MeasureLogicNode>
          <XMLVersion>6</XMLVersion>
          <_Type>Operator</_Type>
          <_OP>6</_OP>
          <MeasureLogicNode>
            <XMLVersion>6</XMLVersion>
            <_Type>Operator</_Type>
            <_OP>8</_OP>
            <MeasureLogicNode>
              <XMLVersion>6</XMLVersion>
              <_Type>Expression</_Type>
              <_Name>_Current_Group</_Name>
              <_Special>None</_Special>
              <_SubItem>FALSE</_SubItem>
            </MeasureLogicNode>
            <MeasureLogicNode>
              <XMLVersion>6</XMLVersion>
              <_Type>ConstantVar</_Type>
              <_Value>25</_Value>
            </MeasureLogicNode>
          </MeasureLogicNode>
          <MeasureLogicNode>
            <XMLVersion>6</XMLVersion>
            <_Type>Operator</_Type>
            <_OP>8</_OP>
            <MeasureLogicNode>
              <XMLVersion>6</XMLVersion>
              <_Type>Expression</_Type>
              <_Name>_Current_Group</_Name>
              <_Special>None</_Special>
              <_SubItem>FALSE</_SubItem>
            </MeasureLogicNode>
            <MeasureLogicNode>
              <XMLVersion>6</XMLVersion>
              <_Type>ConstantVar</_Type>
              <_Value>7</_Value>
            </MeasureLogicNode>
          </MeasureLogicNode>
        </MeasureLogicNode>
        <MeasureLogicNode>
          <XMLVersion>6</XMLVersion>
          <_Type>Operator</_Type>
          <_OP>5</_OP>
          <MeasureLogicNode>
            <XMLVersion>6</XMLVersion>
            <_Type>Operator</_Type>
            <_OP>8</_OP>
            <MeasureLogicNode>
              <XMLVersion>6</XMLVersion>
              <_Type>Expression</_Type>
              <_Name>v_Lamp</_Name>
              <_Special>GridTouch</_Special>
              <_SubItem>FALSE</_SubItem>
            </MeasureLogicNode>
            <MeasureLogicNode>
              <XMLVersion>6</XMLVersion>
              <_Type>ConstantVar</_Type>
              <_Value>5</_Value>
            </MeasureLogicNode>
          </MeasureLogicNode>
          <MeasureLogicNode>
            <XMLVersion>6</XMLVersion>
            <_Type>Operator</_Type>
            <_OP>8</_OP>
            <MeasureLogicNode>
              <XMLVersion>6</XMLVersion>
              <_Type>Expression</_Type>
              <_Name>Location</_Name>
              <_Special>None</_Special>
              <_SubItem>FALSE</_SubItem>
            </MeasureLogicNode>
            <MeasureLogicNode>
              <XMLVersion>6</XMLVersion>
              <_Type>ConstantVar</_Type>
              <_Value>10</_Value>
            </MeasureLogicNode>
          </MeasureLogicNode>
        </MeasureLogicNode>
      </MeasureLogicNode>
      <_DisplayThisColumn>true</_DisplayThisColumn>
    </MeasurePoint>
  </MeasurePath>
  <MeasurePath>
    <XMLVersion>4</XMLVersion>
    <_Name>L-T3-C1</_Name>
    <_Type>LastFirst</_Type>
    <_IgnoreZero>false</_IgnoreZero>
    <_AllowEqual>true</_AllowEqual>
    <_NodeCount>2</_NodeCount>
    <MeasurePoint>
      <XMLVersion>4</XMLVersion>
      <_Name>Start</_Name>
      <_Type>Normal</_Type>
      <_Design_Sch />
      <_Design_Env />
      <MeasureLogicNode>
        <XMLVersion>6</XMLVersion>
        <_Type>Operator</_Type>
        <_OP>5</_OP>
        <MeasureLogicNode>
          <XMLVersion>6</XMLVersion>
          <_Type>Operator</_Type>
          <_OP>8</_OP>
          <MeasureLogicNode>
            <XMLVersion>6</XMLVersion>
            <_Type>Expression</_Type>
            <_Name>_Current_Group</_Name>
            <_Special>None</_Special>
            <_SubItem>FALSE</_SubItem>
          </MeasureLogicNode>
          <MeasureLogicNode>
            <XMLVersion>6</XMLVersion>
            <_Type>ConstantVar</_Type>
            <_Value>4</_Value>
          </MeasureLogicNode>
        </MeasureLogicNode>
        <MeasureLogicNode>
          <XMLVersion>6</XMLVersion>
          <_Type>Operator</_Type>
          <_OP>5</_OP>
          <MeasureLogicNode>
            <XMLVersion>6</XMLVersion>
            <_Type>Operator</_Type>
            <_OP>5</_OP>
            <MeasureLogicNode>
              <XMLVersion>6</XMLVersion>
              <_Type>Operator</_Type>
              <_OP>11</_OP>
              <MeasureLogicNode>
                <XMLVersion>6</XMLVersion>
                <_Type>Expression</_Type>
                <_Name>Delay_Timer</_Name>
                <_Special>None</_Special>
                <_SubItem>FALSE</_SubItem>
              </MeasureLogicNode>
              <MeasureLogicNode>
                <XMLVersion>6</XMLVersion>
                <_Type>Expression</_Type>
                <_Name>Delay</_Name>
                <_Special>None</_Special>
                <_SubItem>FALSE</_SubItem>
              </MeasureLogicNode>
            </MeasureLogicNode>
            <MeasureLogicNode>
              <XMLVersion>6</XMLVersion>
              <_Type>Operator</_Type>
              <_OP>13</_OP>
              <MeasureLogicNode>
                <XMLVersion>6</XMLVersion>
                <_Type>Expression</_Type>
                <_Name>v_Lamp</_Name>
                <_Special>GridTouch</_Special>
                <_SubItem>FALSE</_SubItem>
              </MeasureLogicNode>
              <MeasureLogicNode>
                <XMLVersion>6</XMLVersion>
                <_Type>ConstantVar</_Type>
                <_Value>0</_Value>
              </MeasureLogicNode>
            </MeasureLogicNode>
          </MeasureLogicNode>
          <MeasureLogicNode>
            <XMLVersion>6</XMLVersion>
            <_Type>Operator</_Type>
            <_OP>13</_OP>
            <MeasureLogicNode>
              <XMLVersion>6</XMLVersion>
              <_Type>Expression</_Type>
              <_Name>Grid_Location</_Name>
              <_Special>None</_Special>
              <_SubItem>FALSE</_SubItem>
            </MeasureLogicNode>
            <MeasureLogicNode>
              <XMLVersion>6</XMLVersion>
              <_Type>ConstantVar</_Type>
              <_Value>5</_Value>
            </MeasureLogicNode>
          </MeasureLogicNode>
        </MeasureLogicNode>
      </MeasureLogicNode>
      <_DisplayThisColumn>true</_DisplayThisColumn>
    </MeasurePoint>
    <MeasurePoint>
      <XMLVersion>4</XMLVersion>
      <_Name>End</_Name>
      <_Type>Normal</_Type>
      <_Design_Sch />
      <_Design_Env />
      <MeasureLogicNode>
        <XMLVersion>6</XMLVersion>
        <_Type>Operator</_Type>
        <_OP>5</_OP>
        <MeasureLogicNode>
          <XMLVersion>6</XMLVersion>
          <_Type>Operator</_Type>
          <_OP>6</_OP>
          <MeasureLogicNode>
            <XMLVersion>6</XMLVersion>
            <_Type>Operator</_Type>
            <_OP>8</_OP>
            <MeasureLogicNode>
              <XMLVersion>6</XMLVersion>
              <_Type>Expression</_Type>
              <_Name>_Current_Group</_Name>
              <_Special>None</_Special>
              <_SubItem>FALSE</_SubItem>
            </MeasureLogicNode>
            <MeasureLogicNode>
              <XMLVersion>6</XMLVersion>
              <_Type>ConstantVar</_Type>
              <_Value>7</_Value>
            </MeasureLogicNode>
          </MeasureLogicNode>
          <MeasureLogicNode>
            <XMLVersion>6</XMLVersion>
            <_Type>Operator</_Type>
            <_OP>8</_OP>
            <MeasureLogicNode>
              <XMLVersion>6</XMLVersion>
              <_Type>Expression</_Type>
              <_Name>_Current_Group</_Name>
              <_Special>None</_Special>
              <_SubItem>FALSE</_SubItem>
            </MeasureLogicNode>
            <MeasureLogicNode>
              <XMLVersion>6</XMLVersion>
              <_Type>ConstantVar</_Type>
              <_Value>25</_Value>
            </MeasureLogicNode>
          </MeasureLogicNode>
        </MeasureLogicNode>
        <MeasureLogicNode>
          <XMLVersion>6</XMLVersion>
          <_Type>Operator</_Type>
          <_OP>5</_OP>
          <MeasureLogicNode>
            <XMLVersion>6</XMLVersion>
            <_Type>Operator</_Type>
            <_OP>8</_OP>
            <MeasureLogicNode>
              <XMLVersion>6</XMLVersion>
              <_Type>Expression</_Type>
              <_Name>v_Lamp</_Name>
              <_Special>GridTouch</_Special>
              <_SubItem>FALSE</_SubItem>
            </MeasureLogicNode>
            <MeasureLogicNode>
              <XMLVersion>6</XMLVersion>
              <_Type>ConstantVar</_Type>
              <_Value>1</_Value>
            </MeasureLogicNode>
          </MeasureLogicNode>
          <MeasureLogicNode>
            <XMLVersion>6</XMLVersion>
            <_Type>Operator</_Type>
            <_OP>8</_OP>
            <MeasureLogicNode>
              <XMLVersion>6</XMLVersion>
              <_Type>Expression</_Type>
              <_Name>Location</_Name>
              <_Special>None</_Special>
              <_SubItem>FALSE</_SubItem>
            </MeasureLogicNode>
            <MeasureLogicNode>
              <XMLVersion>6</XMLVersion>
              <_Type>ConstantVar</_Type>
              <_Value>3</_Value>
            </MeasureLogicNode>
          </MeasureLogicNode>
        </MeasureLogicNode>
      </MeasureLogicNode>
      <_DisplayThisColumn>true</_DisplayThisColumn>
    </MeasurePoint>
  </MeasurePath>
  <MeasurePath>
    <XMLVersion>4</XMLVersion>
    <_Name>L-T3-C2</_Name>
    <_Type>LastFirst</_Type>
    <_IgnoreZero>false</_IgnoreZero>
    <_AllowEqual>true</_AllowEqual>
    <_NodeCount>2</_NodeCount>
    <MeasurePoint>
      <XMLVersion>4</XMLVersion>
      <_Name>Start</_Name>
      <_Type>Normal</_Type>
      <_Design_Sch />
      <_Design_Env />
      <MeasureLogicNode>
        <XMLVersion>6</XMLVersion>
        <_Type>Operator</_Type>
        <_OP>5</_OP>
        <MeasureLogicNode>
          <XMLVersion>6</XMLVersion>
          <_Type>Operator</_Type>
          <_OP>8</_OP>
          <MeasureLogicNode>
            <XMLVersion>6</XMLVersion>
            <_Type>Expression</_Type>
            <_Name>_Current_Group</_Name>
            <_Special>None</_Special>
            <_SubItem>FALSE</_SubItem>
          </MeasureLogicNode>
          <MeasureLogicNode>
            <XMLVersion>6</XMLVersion>
            <_Type>ConstantVar</_Type>
            <_Value>4</_Value>
          </MeasureLogicNode>
        </MeasureLogicNode>
        <MeasureLogicNode>
          <XMLVersion>6</XMLVersion>
          <_Type>Operator</_Type>
          <_OP>5</_OP>
          <MeasureLogicNode>
            <XMLVersion>6</XMLVersion>
            <_Type>Operator</_Type>
            <_OP>5</_OP>
            <MeasureLogicNode>
              <XMLVersion>6</XMLVersion>
              <_Type>Operator</_Type>
              <_OP>11</_OP>
              <MeasureLogicNode>
                <XMLVersion>6</XMLVersion>
                <_Type>Expression</_Type>
                <_Name>Delay_Timer</_Name>
                <_Special>None</_Special>
                <_SubItem>FALSE</_SubItem>
              </MeasureLogicNode>
              <MeasureLogicNode>
                <XMLVersion>6</XMLVersion>
                <_Type>Expression</_Type>
                <_Name>Delay</_Name>
                <_Special>None</_Special>
                <_SubItem>FALSE</_SubItem>
              </MeasureLogicNode>
            </MeasureLogicNode>
            <MeasureLogicNode>
              <XMLVersion>6</XMLVersion>
              <_Type>Operator</_Type>
              <_OP>13</_OP>
              <MeasureLogicNode>
                <XMLVersion>6</XMLVersion>
                <_Type>Expression</_Type>
                <_Name>v_Lamp</_Name>
                <_Special>GridTouch</_Special>
                <_SubItem>FALSE</_SubItem>
              </MeasureLogicNode>
              <MeasureLogicNode>
                <XMLVersion>6</XMLVersion>
                <_Type>ConstantVar</_Type>
                <_Value>0</_Value>
              </MeasureLogicNode>
            </MeasureLogicNode>
          </MeasureLogicNode>
          <MeasureLogicNode>
            <XMLVersion>6</XMLVersion>
            <_Type>Operator</_Type>
            <_OP>13</_OP>
            <MeasureLogicNode>
              <XMLVersion>6</XMLVersion>
              <_Type>Expression</_Type>
              <_Name>Grid_Location</_Name>
              <_Special>None</_Special>
              <_SubItem>FALSE</_SubItem>
            </MeasureLogicNode>
            <MeasureLogicNode>
              <XMLVersion>6</XMLVersion>
              <_Type>ConstantVar</_Type>
              <_Value>5</_Value>
            </MeasureLogicNode>
          </MeasureLogicNode>
        </MeasureLogicNode>
      </MeasureLogicNode>
      <_DisplayThisColumn>true</_DisplayThisColumn>
    </MeasurePoint>
    <MeasurePoint>
      <XMLVersion>4</XMLVersion>
      <_Name>End</_Name>
      <_Type>Normal</_Type>
      <_Design_Sch />
      <_Design_Env />
      <MeasureLogicNode>
        <XMLVersion>6</XMLVersion>
        <_Type>Operator</_Type>
        <_OP>5</_OP>
        <MeasureLogicNode>
          <XMLVersion>6</XMLVersion>
          <_Type>Operator</_Type>
          <_OP>6</_OP>
          <MeasureLogicNode>
            <XMLVersion>6</XMLVersion>
            <_Type>Operator</_Type>
            <_OP>8</_OP>
            <MeasureLogicNode>
              <XMLVersion>6</XMLVersion>
              <_Type>Expression</_Type>
              <_Name>_Current_Group</_Name>
              <_Special>None</_Special>
              <_SubItem>FALSE</_SubItem>
            </MeasureLogicNode>
            <MeasureLogicNode>
              <XMLVersion>6</XMLVersion>
              <_Type>ConstantVar</_Type>
              <_Value>7</_Value>
            </MeasureLogicNode>
          </MeasureLogicNode>
          <MeasureLogicNode>
            <XMLVersion>6</XMLVersion>
            <_Type>Operator</_Type>
            <_OP>8</_OP>
            <MeasureLogicNode>
              <XMLVersion>6</XMLVersion>
              <_Type>Expression</_Type>
              <_Name>_Current_Group</_Name>
              <_Special>None</_Special>
              <_SubItem>FALSE</_SubItem>
            </MeasureLogicNode>
            <MeasureLogicNode>
              <XMLVersion>6</XMLVersion>
              <_Type>ConstantVar</_Type>
              <_Value>25</_Value>
            </MeasureLogicNode>
          </MeasureLogicNode>
        </MeasureLogicNode>
        <MeasureLogicNode>
          <XMLVersion>6</XMLVersion>
          <_Type>Operator</_Type>
          <_OP>5</_OP>
          <MeasureLogicNode>
            <XMLVersion>6</XMLVersion>
            <_Type>Operator</_Type>
            <_OP>8</_OP>
            <MeasureLogicNode>
              <XMLVersion>6</XMLVersion>
              <_Type>Expression</_Type>
              <_Name>v_Lamp</_Name>
              <_Special>GridTouch</_Special>
              <_SubItem>FALSE</_SubItem>
            </MeasureLogicNode>
            <MeasureLogicNode>
              <XMLVersion>6</XMLVersion>
              <_Type>ConstantVar</_Type>
              <_Value>2</_Value>
            </MeasureLogicNode>
          </MeasureLogicNode>
          <MeasureLogicNode>
            <XMLVersion>6</XMLVersion>
            <_Type>Operator</_Type>
            <_OP>8</_OP>
            <MeasureLogicNode>
              <XMLVersion>6</XMLVersion>
              <_Type>Expression</_Type>
              <_Name>Location</_Name>
              <_Special>None</_Special>
              <_SubItem>FALSE</_SubItem>
            </MeasureLogicNode>
            <MeasureLogicNode>
              <XMLVersion>6</XMLVersion>
              <_Type>ConstantVar</_Type>
              <_Value>3</_Value>
            </MeasureLogicNode>
          </MeasureLogicNode>
        </MeasureLogicNode>
      </MeasureLogicNode>
      <_DisplayThisColumn>true</_DisplayThisColumn>
    </MeasurePoint>
  </MeasurePath>
  <MeasurePath>
    <XMLVersion>4</XMLVersion>
    <_Name>L-T3-C3</_Name>
    <_Type>LastFirst</_Type>
    <_IgnoreZero>false</_IgnoreZero>
    <_AllowEqual>true</_AllowEqual>
    <_NodeCount>2</_NodeCount>
    <MeasurePoint>
      <XMLVersion>4</XMLVersion>
      <_Name>Start</_Name>
      <_Type>Normal</_Type>
      <_Design_Sch />
      <_Design_Env />
      <MeasureLogicNode>
        <XMLVersion>6</XMLVersion>
        <_Type>Operator</_Type>
        <_OP>5</_OP>
        <MeasureLogicNode>
          <XMLVersion>6</XMLVersion>
          <_Type>Operator</_Type>
          <_OP>8</_OP>
          <MeasureLogicNode>
            <XMLVersion>6</XMLVersion>
            <_Type>Expression</_Type>
            <_Name>_Current_Group</_Name>
            <_Special>None</_Special>
            <_SubItem>FALSE</_SubItem>
          </MeasureLogicNode>
          <MeasureLogicNode>
            <XMLVersion>6</XMLVersion>
            <_Type>ConstantVar</_Type>
            <_Value>4</_Value>
          </MeasureLogicNode>
        </MeasureLogicNode>
        <MeasureLogicNode>
          <XMLVersion>6</XMLVersion>
          <_Type>Operator</_Type>
          <_OP>5</_OP>
          <MeasureLogicNode>
            <XMLVersion>6</XMLVersion>
            <_Type>Operator</_Type>
            <_OP>5</_OP>
            <MeasureLogicNode>
              <XMLVersion>6</XMLVersion>
              <_Type>Operator</_Type>
              <_OP>11</_OP>
              <MeasureLogicNode>
                <XMLVersion>6</XMLVersion>
                <_Type>Expression</_Type>
                <_Name>Delay_Timer</_Name>
                <_Special>None</_Special>
                <_SubItem>FALSE</_SubItem>
              </MeasureLogicNode>
              <MeasureLogicNode>
                <XMLVersion>6</XMLVersion>
                <_Type>Expression</_Type>
                <_Name>Delay</_Name>
                <_Special>None</_Special>
                <_SubItem>FALSE</_SubItem>
              </MeasureLogicNode>
            </MeasureLogicNode>
            <MeasureLogicNode>
              <XMLVersion>6</XMLVersion>
              <_Type>Operator</_Type>
              <_OP>13</_OP>
              <MeasureLogicNode>
                <XMLVersion>6</XMLVersion>
                <_Type>Expression</_Type>
                <_Name>v_Lamp</_Name>
                <_Special>GridTouch</_Special>
                <_SubItem>FALSE</_SubItem>
              </MeasureLogicNode>
              <MeasureLogicNode>
                <XMLVersion>6</XMLVersion>
                <_Type>ConstantVar</_Type>
                <_Value>0</_Value>
              </MeasureLogicNode>
            </MeasureLogicNode>
          </MeasureLogicNode>
          <MeasureLogicNode>
            <XMLVersion>6</XMLVersion>
            <_Type>Operator</_Type>
            <_OP>13</_OP>
            <MeasureLogicNode>
              <XMLVersion>6</XMLVersion>
              <_Type>Expression</_Type>
              <_Name>Grid_Location</_Name>
              <_Special>None</_Special>
              <_SubItem>FALSE</_SubItem>
            </MeasureLogicNode>
            <MeasureLogicNode>
              <XMLVersion>6</XMLVersion>
              <_Type>ConstantVar</_Type>
              <_Value>5</_Value>
            </MeasureLogicNode>
          </MeasureLogicNode>
        </MeasureLogicNode>
      </MeasureLogicNode>
      <_DisplayThisColumn>true</_DisplayThisColumn>
    </MeasurePoint>
    <MeasurePoint>
      <XMLVersion>4</XMLVersion>
      <_Name>End</_Name>
      <_Type>Normal</_Type>
      <_Design_Sch />
      <_Design_Env />
      <MeasureLogicNode>
        <XMLVersion>6</XMLVersion>
        <_Type>Operator</_Type>
        <_OP>5</_OP>
        <MeasureLogicNode>
          <XMLVersion>6</XMLVersion>
          <_Type>Operator</_Type>
          <_OP>6</_OP>
          <MeasureLogicNode>
            <XMLVersion>6</XMLVersion>
            <_Type>Operator</_Type>
            <_OP>8</_OP>
            <MeasureLogicNode>
              <XMLVersion>6</XMLVersion>
              <_Type>Expression</_Type>
              <_Name>_Current_Group</_Name>
              <_Special>None</_Special>
              <_SubItem>FALSE</_SubItem>
            </MeasureLogicNode>
            <MeasureLogicNode>
              <XMLVersion>6</XMLVersion>
              <_Type>ConstantVar</_Type>
              <_Value>7</_Value>
            </MeasureLogicNode>
          </MeasureLogicNode>
          <MeasureLogicNode>
            <XMLVersion>6</XMLVersion>
            <_Type>Operator</_Type>
            <_OP>8</_OP>
            <MeasureLogicNode>
              <XMLVersion>6</XMLVersion>
              <_Type>Expression</_Type>
              <_Name>_Current_Group</_Name>
              <_Special>None</_Special>
              <_SubItem>FALSE</_SubItem>
            </MeasureLogicNode>
            <MeasureLogicNode>
              <XMLVersion>6</XMLVersion>
              <_Type>ConstantVar</_Type>
              <_Value>25</_Value>
            </MeasureLogicNode>
          </MeasureLogicNode>
        </MeasureLogicNode>
        <MeasureLogicNode>
          <XMLVersion>6</XMLVersion>
          <_Type>Operator</_Type>
          <_OP>5</_OP>
          <MeasureLogicNode>
            <XMLVersion>6</XMLVersion>
            <_Type>Operator</_Type>
            <_OP>8</_OP>
            <MeasureLogicNode>
              <XMLVersion>6</XMLVersion>
              <_Type>Expression</_Type>
              <_Name>v_Lamp</_Name>
              <_Special>GridTouch</_Special>
              <_SubItem>FALSE</_SubItem>
            </MeasureLogicNode>
            <MeasureLogicNode>
              <XMLVersion>6</XMLVersion>
              <_Type>ConstantVar</_Type>
              <_Value>3</_Value>
            </MeasureLogicNode>
          </MeasureLogicNode>
          <MeasureLogicNode>
            <XMLVersion>6</XMLVersion>
            <_Type>Operator</_Type>
            <_OP>8</_OP>
            <MeasureLogicNode>
              <XMLVersion>6</XMLVersion>
              <_Type>Expression</_Type>
              <_Name>Location</_Name>
              <_Special>None</_Special>
              <_SubItem>FALSE</_SubItem>
            </MeasureLogicNode>
            <MeasureLogicNode>
              <XMLVersion>6</XMLVersion>
              <_Type>ConstantVar</_Type>
              <_Value>3</_Value>
            </MeasureLogicNode>
          </MeasureLogicNode>
        </MeasureLogicNode>
      </MeasureLogicNode>
      <_DisplayThisColumn>true</_DisplayThisColumn>
    </MeasurePoint>
  </MeasurePath>
  <MeasurePath>
    <XMLVersion>4</XMLVersion>
    <_Name>L-T3-C4</_Name>
    <_Type>LastFirst</_Type>
    <_IgnoreZero>false</_IgnoreZero>
    <_AllowEqual>true</_AllowEqual>
    <_NodeCount>2</_NodeCount>
    <MeasurePoint>
      <XMLVersion>4</XMLVersion>
      <_Name>Start</_Name>
      <_Type>Normal</_Type>
      <_Design_Sch />
      <_Design_Env />
      <MeasureLogicNode>
        <XMLVersion>6</XMLVersion>
        <_Type>Operator</_Type>
        <_OP>5</_OP>
        <MeasureLogicNode>
          <XMLVersion>6</XMLVersion>
          <_Type>Operator</_Type>
          <_OP>8</_OP>
          <MeasureLogicNode>
            <XMLVersion>6</XMLVersion>
            <_Type>Expression</_Type>
            <_Name>_Current_Group</_Name>
            <_Special>None</_Special>
            <_SubItem>FALSE</_SubItem>
          </MeasureLogicNode>
          <MeasureLogicNode>
            <XMLVersion>6</XMLVersion>
            <_Type>ConstantVar</_Type>
            <_Value>4</_Value>
          </MeasureLogicNode>
        </MeasureLogicNode>
        <MeasureLogicNode>
          <XMLVersion>6</XMLVersion>
          <_Type>Operator</_Type>
          <_OP>5</_OP>
          <MeasureLogicNode>
            <XMLVersion>6</XMLVersion>
            <_Type>Operator</_Type>
            <_OP>5</_OP>
            <MeasureLogicNode>
              <XMLVersion>6</XMLVersion>
              <_Type>Operator</_Type>
              <_OP>11</_OP>
              <MeasureLogicNode>
                <XMLVersion>6</XMLVersion>
                <_Type>Expression</_Type>
                <_Name>Delay_Timer</_Name>
                <_Special>None</_Special>
                <_SubItem>FALSE</_SubItem>
              </MeasureLogicNode>
              <MeasureLogicNode>
                <XMLVersion>6</XMLVersion>
                <_Type>Expression</_Type>
                <_Name>Delay</_Name>
                <_Special>None</_Special>
                <_SubItem>FALSE</_SubItem>
              </MeasureLogicNode>
            </MeasureLogicNode>
            <MeasureLogicNode>
              <XMLVersion>6</XMLVersion>
              <_Type>Operator</_Type>
              <_OP>13</_OP>
              <MeasureLogicNode>
                <XMLVersion>6</XMLVersion>
                <_Type>Expression</_Type>
                <_Name>v_Lamp</_Name>
                <_Special>GridTouch</_Special>
                <_SubItem>FALSE</_SubItem>
              </MeasureLogicNode>
              <MeasureLogicNode>
                <XMLVersion>6</XMLVersion>
                <_Type>ConstantVar</_Type>
                <_Value>0</_Value>
              </MeasureLogicNode>
            </MeasureLogicNode>
          </MeasureLogicNode>
          <MeasureLogicNode>
            <XMLVersion>6</XMLVersion>
            <_Type>Operator</_Type>
            <_OP>13</_OP>
            <MeasureLogicNode>
              <XMLVersion>6</XMLVersion>
              <_Type>Expression</_Type>
              <_Name>Grid_Location</_Name>
              <_Special>None</_Special>
              <_SubItem>FALSE</_SubItem>
            </MeasureLogicNode>
            <MeasureLogicNode>
              <XMLVersion>6</XMLVersion>
              <_Type>ConstantVar</_Type>
              <_Value>5</_Value>
            </MeasureLogicNode>
          </MeasureLogicNode>
        </MeasureLogicNode>
      </MeasureLogicNode>
      <_DisplayThisColumn>true</_DisplayThisColumn>
    </MeasurePoint>
    <MeasurePoint>
      <XMLVersion>4</XMLVersion>
      <_Name>End</_Name>
      <_Type>Normal</_Type>
      <_Design_Sch />
      <_Design_Env />
      <MeasureLogicNode>
        <XMLVersion>6</XMLVersion>
        <_Type>Operator</_Type>
        <_OP>5</_OP>
        <MeasureLogicNode>
          <XMLVersion>6</XMLVersion>
          <_Type>Operator</_Type>
          <_OP>6</_OP>
          <MeasureLogicNode>
            <XMLVersion>6</XMLVersion>
            <_Type>Operator</_Type>
            <_OP>8</_OP>
            <MeasureLogicNode>
              <XMLVersion>6</XMLVersion>
              <_Type>Expression</_Type>
              <_Name>_Current_Group</_Name>
              <_Special>None</_Special>
              <_SubItem>FALSE</_SubItem>
            </MeasureLogicNode>
            <MeasureLogicNode>
              <XMLVersion>6</XMLVersion>
              <_Type>ConstantVar</_Type>
              <_Value>7</_Value>
            </MeasureLogicNode>
          </MeasureLogicNode>
          <MeasureLogicNode>
            <XMLVersion>6</XMLVersion>
            <_Type>Operator</_Type>
            <_OP>8</_OP>
            <MeasureLogicNode>
              <XMLVersion>6</XMLVersion>
              <_Type>Expression</_Type>
              <_Name>_Current_Group</_Name>
              <_Special>None</_Special>
              <_SubItem>FALSE</_SubItem>
            </MeasureLogicNode>
            <MeasureLogicNode>
              <XMLVersion>6</XMLVersion>
              <_Type>ConstantVar</_Type>
              <_Value>25</_Value>
            </MeasureLogicNode>
          </MeasureLogicNode>
        </MeasureLogicNode>
        <MeasureLogicNode>
          <XMLVersion>6</XMLVersion>
          <_Type>Operator</_Type>
          <_OP>5</_OP>
          <MeasureLogicNode>
            <XMLVersion>6</XMLVersion>
            <_Type>Operator</_Type>
            <_OP>8</_OP>
            <MeasureLogicNode>
              <XMLVersion>6</XMLVersion>
              <_Type>Expression</_Type>
              <_Name>v_Lamp</_Name>
              <_Special>GridTouch</_Special>
              <_SubItem>FALSE</_SubItem>
            </MeasureLogicNode>
            <MeasureLogicNode>
              <XMLVersion>6</XMLVersion>
              <_Type>ConstantVar</_Type>
              <_Value>4</_Value>
            </MeasureLogicNode>
          </MeasureLogicNode>
          <MeasureLogicNode>
            <XMLVersion>6</XMLVersion>
            <_Type>Operator</_Type>
            <_OP>8</_OP>
            <MeasureLogicNode>
              <XMLVersion>6</XMLVersion>
              <_Type>Expression</_Type>
              <_Name>Location</_Name>
              <_Special>None</_Special>
              <_SubItem>FALSE</_SubItem>
            </MeasureLogicNode>
            <MeasureLogicNode>
              <XMLVersion>6</XMLVersion>
              <_Type>ConstantVar</_Type>
              <_Value>3</_Value>
            </MeasureLogicNode>
          </MeasureLogicNode>
        </MeasureLogicNode>
      </MeasureLogicNode>
      <_DisplayThisColumn>true</_DisplayThisColumn>
    </MeasurePoint>
  </MeasurePath>
  <MeasurePath>
    <XMLVersion>4</XMLVersion>
    <_Name>L-T3-C5</_Name>
    <_Type>LastFirst</_Type>
    <_IgnoreZero>false</_IgnoreZero>
    <_AllowEqual>true</_AllowEqual>
    <_NodeCount>2</_NodeCount>
    <MeasurePoint>
      <XMLVersion>4</XMLVersion>
      <_Name>Start</_Name>
      <_Type>Normal</_Type>
      <_Design_Sch />
      <_Design_Env />
      <MeasureLogicNode>
        <XMLVersion>6</XMLVersion>
        <_Type>Operator</_Type>
        <_OP>5</_OP>
        <MeasureLogicNode>
          <XMLVersion>6</XMLVersion>
          <_Type>Operator</_Type>
          <_OP>8</_OP>
          <MeasureLogicNode>
            <XMLVersion>6</XMLVersion>
            <_Type>Expression</_Type>
            <_Name>_Current_Group</_Name>
            <_Special>None</_Special>
            <_SubItem>FALSE</_SubItem>
          </MeasureLogicNode>
          <MeasureLogicNode>
            <XMLVersion>6</XMLVersion>
            <_Type>ConstantVar</_Type>
            <_Value>4</_Value>
          </MeasureLogicNode>
        </MeasureLogicNode>
        <MeasureLogicNode>
          <XMLVersion>6</XMLVersion>
          <_Type>Operator</_Type>
          <_OP>5</_OP>
          <MeasureLogicNode>
            <XMLVersion>6</XMLVersion>
            <_Type>Operator</_Type>
            <_OP>5</_OP>
            <MeasureLogicNode>
              <XMLVersion>6</XMLVersion>
              <_Type>Operator</_Type>
              <_OP>11</_OP>
              <MeasureLogicNode>
                <XMLVersion>6</XMLVersion>
                <_Type>Expression</_Type>
                <_Name>Delay_Timer</_Name>
                <_Special>None</_Special>
                <_SubItem>FALSE</_SubItem>
              </MeasureLogicNode>
              <MeasureLogicNode>
                <XMLVersion>6</XMLVersion>
                <_Type>Expression</_Type>
                <_Name>Delay</_Name>
                <_Special>None</_Special>
                <_SubItem>FALSE</_SubItem>
              </MeasureLogicNode>
            </MeasureLogicNode>
            <MeasureLogicNode>
              <XMLVersion>6</XMLVersion>
              <_Type>Operator</_Type>
              <_OP>13</_OP>
              <MeasureLogicNode>
                <XMLVersion>6</XMLVersion>
                <_Type>Expression</_Type>
                <_Name>v_Lamp</_Name>
                <_Special>GridTouch</_Special>
                <_SubItem>FALSE</_SubItem>
              </MeasureLogicNode>
              <MeasureLogicNode>
                <XMLVersion>6</XMLVersion>
                <_Type>ConstantVar</_Type>
                <_Value>0</_Value>
              </MeasureLogicNode>
            </MeasureLogicNode>
          </MeasureLogicNode>
          <MeasureLogicNode>
            <XMLVersion>6</XMLVersion>
            <_Type>Operator</_Type>
            <_OP>13</_OP>
            <MeasureLogicNode>
              <XMLVersion>6</XMLVersion>
              <_Type>Expression</_Type>
              <_Name>Grid_Location</_Name>
              <_Special>None</_Special>
              <_SubItem>FALSE</_SubItem>
            </MeasureLogicNode>
            <MeasureLogicNode>
              <XMLVersion>6</XMLVersion>
              <_Type>ConstantVar</_Type>
              <_Value>5</_Value>
            </MeasureLogicNode>
          </MeasureLogicNode>
        </MeasureLogicNode>
      </MeasureLogicNode>
      <_DisplayThisColumn>true</_DisplayThisColumn>
    </MeasurePoint>
    <MeasurePoint>
      <XMLVersion>4</XMLVersion>
      <_Name>End</_Name>
      <_Type>Normal</_Type>
      <_Design_Sch />
      <_Design_Env />
      <MeasureLogicNode>
        <XMLVersion>6</XMLVersion>
        <_Type>Operator</_Type>
        <_OP>5</_OP>
        <MeasureLogicNode>
          <XMLVersion>6</XMLVersion>
          <_Type>Operator</_Type>
          <_OP>6</_OP>
          <MeasureLogicNode>
            <XMLVersion>6</XMLVersion>
            <_Type>Operator</_Type>
            <_OP>8</_OP>
            <MeasureLogicNode>
              <XMLVersion>6</XMLVersion>
              <_Type>Expression</_Type>
              <_Name>_Current_Group</_Name>
              <_Special>None</_Special>
              <_SubItem>FALSE</_SubItem>
            </MeasureLogicNode>
            <MeasureLogicNode>
              <XMLVersion>6</XMLVersion>
              <_Type>ConstantVar</_Type>
              <_Value>7</_Value>
            </MeasureLogicNode>
          </MeasureLogicNode>
          <MeasureLogicNode>
            <XMLVersion>6</XMLVersion>
            <_Type>Operator</_Type>
            <_OP>8</_OP>
            <MeasureLogicNode>
              <XMLVersion>6</XMLVersion>
              <_Type>Expression</_Type>
              <_Name>_Current_Group</_Name>
              <_Special>None</_Special>
              <_SubItem>FALSE</_SubItem>
            </MeasureLogicNode>
            <MeasureLogicNode>
              <XMLVersion>6</XMLVersion>
              <_Type>ConstantVar</_Type>
              <_Value>25</_Value>
            </MeasureLogicNode>
          </MeasureLogicNode>
        </MeasureLogicNode>
        <MeasureLogicNode>
          <XMLVersion>6</XMLVersion>
          <_Type>Operator</_Type>
          <_OP>5</_OP>
          <MeasureLogicNode>
            <XMLVersion>6</XMLVersion>
            <_Type>Operator</_Type>
            <_OP>8</_OP>
            <MeasureLogicNode>
              <XMLVersion>6</XMLVersion>
              <_Type>Expression</_Type>
              <_Name>v_Lamp</_Name>
              <_Special>GridTouch</_Special>
              <_SubItem>FALSE</_SubItem>
            </MeasureLogicNode>
            <MeasureLogicNode>
              <XMLVersion>6</XMLVersion>
              <_Type>ConstantVar</_Type>
              <_Value>5</_Value>
            </MeasureLogicNode>
          </MeasureLogicNode>
          <MeasureLogicNode>
            <XMLVersion>6</XMLVersion>
            <_Type>Operator</_Type>
            <_OP>8</_OP>
            <MeasureLogicNode>
              <XMLVersion>6</XMLVersion>
              <_Type>Expression</_Type>
              <_Name>Location</_Name>
              <_Special>None</_Special>
              <_SubItem>FALSE</_SubItem>
            </MeasureLogicNode>
            <MeasureLogicNode>
              <XMLVersion>6</XMLVersion>
              <_Type>ConstantVar</_Type>
              <_Value>3</_Value>
            </MeasureLogicNode>
          </MeasureLogicNode>
        </MeasureLogicNode>
      </MeasureLogicNode>
      <_DisplayThisColumn>true</_DisplayThisColumn>
    </MeasurePoint>
  </MeasurePath>
  <MeasurePath>
    <XMLVersion>4</XMLVersion>
    <_Name>L-T6-C1</_Name>
    <_Type>LastFirst</_Type>
    <_IgnoreZero>false</_IgnoreZero>
    <_AllowEqual>true</_AllowEqual>
    <_NodeCount>2</_NodeCount>
    <MeasurePoint>
      <XMLVersion>4</XMLVersion>
      <_Name>Start</_Name>
      <_Type>Normal</_Type>
      <_Design_Sch />
      <_Design_Env />
      <MeasureLogicNode>
        <XMLVersion>6</XMLVersion>
        <_Type>Operator</_Type>
        <_OP>5</_OP>
        <MeasureLogicNode>
          <XMLVersion>6</XMLVersion>
          <_Type>Operator</_Type>
          <_OP>8</_OP>
          <MeasureLogicNode>
            <XMLVersion>6</XMLVersion>
            <_Type>Expression</_Type>
            <_Name>_Current_Group</_Name>
            <_Special>None</_Special>
            <_SubItem>FALSE</_SubItem>
          </MeasureLogicNode>
          <MeasureLogicNode>
            <XMLVersion>6</XMLVersion>
            <_Type>ConstantVar</_Type>
            <_Value>4</_Value>
          </MeasureLogicNode>
        </MeasureLogicNode>
        <MeasureLogicNode>
          <XMLVersion>6</XMLVersion>
          <_Type>Operator</_Type>
          <_OP>5</_OP>
          <MeasureLogicNode>
            <XMLVersion>6</XMLVersion>
            <_Type>Operator</_Type>
            <_OP>5</_OP>
            <MeasureLogicNode>
              <XMLVersion>6</XMLVersion>
              <_Type>Operator</_Type>
              <_OP>11</_OP>
              <MeasureLogicNode>
                <XMLVersion>6</XMLVersion>
                <_Type>Expression</_Type>
                <_Name>Delay_Timer</_Name>
                <_Special>None</_Special>
                <_SubItem>FALSE</_SubItem>
              </MeasureLogicNode>
              <MeasureLogicNode>
                <XMLVersion>6</XMLVersion>
                <_Type>Expression</_Type>
                <_Name>Delay</_Name>
                <_Special>None</_Special>
                <_SubItem>FALSE</_SubItem>
              </MeasureLogicNode>
            </MeasureLogicNode>
            <MeasureLogicNode>
              <XMLVersion>6</XMLVersion>
              <_Type>Operator</_Type>
              <_OP>13</_OP>
              <MeasureLogicNode>
                <XMLVersion>6</XMLVersion>
                <_Type>Expression</_Type>
                <_Name>v_Lamp</_Name>
                <_Special>GridTouch</_Special>
                <_SubItem>FALSE</_SubItem>
              </MeasureLogicNode>
              <MeasureLogicNode>
                <XMLVersion>6</XMLVersion>
                <_Type>ConstantVar</_Type>
                <_Value>0</_Value>
              </MeasureLogicNode>
            </MeasureLogicNode>
          </MeasureLogicNode>
          <MeasureLogicNode>
            <XMLVersion>6</XMLVersion>
            <_Type>Operator</_Type>
            <_OP>8</_OP>
            <MeasureLogicNode>
              <XMLVersion>6</XMLVersion>
              <_Type>Expression</_Type>
              <_Name>Grid_Location</_Name>
              <_Special>None</_Special>
              <_SubItem>FALSE</_SubItem>
            </MeasureLogicNode>
            <MeasureLogicNode>
              <XMLVersion>6</XMLVersion>
              <_Type>ConstantVar</_Type>
              <_Value>6</_Value>
            </MeasureLogicNode>
          </MeasureLogicNode>
        </MeasureLogicNode>
      </MeasureLogicNode>
      <_DisplayThisColumn>true</_DisplayThisColumn>
    </MeasurePoint>
    <MeasurePoint>
      <XMLVersion>4</XMLVersion>
      <_Name>End</_Name>
      <_Type>Normal</_Type>
      <_Design_Sch />
      <_Design_Env />
      <MeasureLogicNode>
        <XMLVersion>6</XMLVersion>
        <_Type>Operator</_Type>
        <_OP>5</_OP>
        <MeasureLogicNode>
          <XMLVersion>6</XMLVersion>
          <_Type>Operator</_Type>
          <_OP>6</_OP>
          <MeasureLogicNode>
            <XMLVersion>6</XMLVersion>
            <_Type>Operator</_Type>
            <_OP>8</_OP>
            <MeasureLogicNode>
              <XMLVersion>6</XMLVersion>
              <_Type>Expression</_Type>
              <_Name>_Current_Group</_Name>
              <_Special>None</_Special>
              <_SubItem>FALSE</_SubItem>
            </MeasureLogicNode>
            <MeasureLogicNode>
              <XMLVersion>6</XMLVersion>
              <_Type>ConstantVar</_Type>
              <_Value>7</_Value>
            </MeasureLogicNode>
          </MeasureLogicNode>
          <MeasureLogicNode>
            <XMLVersion>6</XMLVersion>
            <_Type>Operator</_Type>
            <_OP>8</_OP>
            <MeasureLogicNode>
              <XMLVersion>6</XMLVersion>
              <_Type>Expression</_Type>
              <_Name>_Current_Group</_Name>
              <_Special>None</_Special>
              <_SubItem>FALSE</_SubItem>
            </MeasureLogicNode>
            <MeasureLogicNode>
              <XMLVersion>6</XMLVersion>
              <_Type>ConstantVar</_Type>
              <_Value>25</_Value>
            </MeasureLogicNode>
          </MeasureLogicNode>
        </MeasureLogicNode>
        <MeasureLogicNode>
          <XMLVersion>6</XMLVersion>
          <_Type>Operator</_Type>
          <_OP>5</_OP>
          <MeasureLogicNode>
            <XMLVersion>6</XMLVersion>
            <_Type>Operator</_Type>
            <_OP>8</_OP>
            <MeasureLogicNode>
              <XMLVersion>6</XMLVersion>
              <_Type>Expression</_Type>
              <_Name>v_Lamp</_Name>
              <_Special>GridTouch</_Special>
              <_SubItem>FALSE</_SubItem>
            </MeasureLogicNode>
            <MeasureLogicNode>
              <XMLVersion>6</XMLVersion>
              <_Type>ConstantVar</_Type>
              <_Value>1</_Value>
            </MeasureLogicNode>
          </MeasureLogicNode>
          <MeasureLogicNode>
            <XMLVersion>6</XMLVersion>
            <_Type>Operator</_Type>
            <_OP>8</_OP>
            <MeasureLogicNode>
              <XMLVersion>6</XMLVersion>
              <_Type>Expression</_Type>
              <_Name>Location</_Name>
              <_Special>None</_Special>
              <_SubItem>FALSE</_SubItem>
            </MeasureLogicNode>
            <MeasureLogicNode>
              <XMLVersion>6</XMLVersion>
              <_Type>ConstantVar</_Type>
              <_Value>6</_Value>
            </MeasureLogicNode>
          </MeasureLogicNode>
        </MeasureLogicNode>
      </MeasureLogicNode>
      <_DisplayThisColumn>true</_DisplayThisColumn>
    </MeasurePoint>
  </MeasurePath>
  <MeasurePath>
    <XMLVersion>4</XMLVersion>
    <_Name>L-T6-C2</_Name>
    <_Type>LastFirst</_Type>
    <_IgnoreZero>false</_IgnoreZero>
    <_AllowEqual>true</_AllowEqual>
    <_NodeCount>2</_NodeCount>
    <MeasurePoint>
      <XMLVersion>4</XMLVersion>
      <_Name>Start</_Name>
      <_Type>Normal</_Type>
      <_Design_Sch />
      <_Design_Env />
      <MeasureLogicNode>
        <XMLVersion>6</XMLVersion>
        <_Type>Operator</_Type>
        <_OP>5</_OP>
        <MeasureLogicNode>
          <XMLVersion>6</XMLVersion>
          <_Type>Operator</_Type>
          <_OP>8</_OP>
          <MeasureLogicNode>
            <XMLVersion>6</XMLVersion>
            <_Type>Expression</_Type>
            <_Name>_Current_Group</_Name>
            <_Special>None</_Special>
            <_SubItem>FALSE</_SubItem>
          </MeasureLogicNode>
          <MeasureLogicNode>
            <XMLVersion>6</XMLVersion>
            <_Type>ConstantVar</_Type>
            <_Value>4</_Value>
          </MeasureLogicNode>
        </MeasureLogicNode>
        <MeasureLogicNode>
          <XMLVersion>6</XMLVersion>
          <_Type>Operator</_Type>
          <_OP>5</_OP>
          <MeasureLogicNode>
            <XMLVersion>6</XMLVersion>
            <_Type>Operator</_Type>
            <_OP>5</_OP>
            <MeasureLogicNode>
              <XMLVersion>6</XMLVersion>
              <_Type>Operator</_Type>
              <_OP>11</_OP>
              <MeasureLogicNode>
                <XMLVersion>6</XMLVersion>
                <_Type>Expression</_Type>
                <_Name>Delay_Timer</_Name>
                <_Special>None</_Special>
                <_SubItem>FALSE</_SubItem>
              </MeasureLogicNode>
              <MeasureLogicNode>
                <XMLVersion>6</XMLVersion>
                <_Type>Expression</_Type>
                <_Name>Delay</_Name>
                <_Special>None</_Special>
                <_SubItem>FALSE</_SubItem>
              </MeasureLogicNode>
            </MeasureLogicNode>
            <MeasureLogicNode>
              <XMLVersion>6</XMLVersion>
              <_Type>Operator</_Type>
              <_OP>13</_OP>
              <MeasureLogicNode>
                <XMLVersion>6</XMLVersion>
                <_Type>Expression</_Type>
                <_Name>v_Lamp</_Name>
                <_Special>GridTouch</_Special>
                <_SubItem>FALSE</_SubItem>
              </MeasureLogicNode>
              <MeasureLogicNode>
                <XMLVersion>6</XMLVersion>
                <_Type>ConstantVar</_Type>
                <_Value>0</_Value>
              </MeasureLogicNode>
            </MeasureLogicNode>
          </MeasureLogicNode>
          <MeasureLogicNode>
            <XMLVersion>6</XMLVersion>
            <_Type>Operator</_Type>
            <_OP>8</_OP>
            <MeasureLogicNode>
              <XMLVersion>6</XMLVersion>
              <_Type>Expression</_Type>
              <_Name>Grid_Location</_Name>
              <_Special>None</_Special>
              <_SubItem>FALSE</_SubItem>
            </MeasureLogicNode>
            <MeasureLogicNode>
              <XMLVersion>6</XMLVersion>
              <_Type>ConstantVar</_Type>
              <_Value>6</_Value>
            </MeasureLogicNode>
          </MeasureLogicNode>
        </MeasureLogicNode>
      </MeasureLogicNode>
      <_DisplayThisColumn>true</_DisplayThisColumn>
    </MeasurePoint>
    <MeasurePoint>
      <XMLVersion>4</XMLVersion>
      <_Name>End</_Name>
      <_Type>Normal</_Type>
      <_Design_Sch />
      <_Design_Env />
      <MeasureLogicNode>
        <XMLVersion>6</XMLVersion>
        <_Type>Operator</_Type>
        <_OP>5</_OP>
        <MeasureLogicNode>
          <XMLVersion>6</XMLVersion>
          <_Type>Operator</_Type>
          <_OP>6</_OP>
          <MeasureLogicNode>
            <XMLVersion>6</XMLVersion>
            <_Type>Operator</_Type>
            <_OP>8</_OP>
            <MeasureLogicNode>
              <XMLVersion>6</XMLVersion>
              <_Type>Expression</_Type>
              <_Name>_Current_Group</_Name>
              <_Special>None</_Special>
              <_SubItem>FALSE</_SubItem>
            </MeasureLogicNode>
            <MeasureLogicNode>
              <XMLVersion>6</XMLVersion>
              <_Type>ConstantVar</_Type>
              <_Value>7</_Value>
            </MeasureLogicNode>
          </MeasureLogicNode>
          <MeasureLogicNode>
            <XMLVersion>6</XMLVersion>
            <_Type>Operator</_Type>
            <_OP>8</_OP>
            <MeasureLogicNode>
              <XMLVersion>6</XMLVersion>
              <_Type>Expression</_Type>
              <_Name>_Current_Group</_Name>
              <_Special>None</_Special>
              <_SubItem>FALSE</_SubItem>
            </MeasureLogicNode>
            <MeasureLogicNode>
              <XMLVersion>6</XMLVersion>
              <_Type>ConstantVar</_Type>
              <_Value>25</_Value>
            </MeasureLogicNode>
          </MeasureLogicNode>
        </MeasureLogicNode>
        <MeasureLogicNode>
          <XMLVersion>6</XMLVersion>
          <_Type>Operator</_Type>
          <_OP>5</_OP>
          <MeasureLogicNode>
            <XMLVersion>6</XMLVersion>
            <_Type>Operator</_Type>
            <_OP>8</_OP>
            <MeasureLogicNode>
              <XMLVersion>6</XMLVersion>
              <_Type>Expression</_Type>
              <_Name>v_Lamp</_Name>
              <_Special>GridTouch</_Special>
              <_SubItem>FALSE</_SubItem>
            </MeasureLogicNode>
            <MeasureLogicNode>
              <XMLVersion>6</XMLVersion>
              <_Type>ConstantVar</_Type>
              <_Value>2</_Value>
            </MeasureLogicNode>
          </MeasureLogicNode>
          <MeasureLogicNode>
            <XMLVersion>6</XMLVersion>
            <_Type>Operator</_Type>
            <_OP>8</_OP>
            <MeasureLogicNode>
              <XMLVersion>6</XMLVersion>
              <_Type>Expression</_Type>
              <_Name>Location</_Name>
              <_Special>None</_Special>
              <_SubItem>FALSE</_SubItem>
            </MeasureLogicNode>
            <MeasureLogicNode>
              <XMLVersion>6</XMLVersion>
              <_Type>ConstantVar</_Type>
              <_Value>6</_Value>
            </MeasureLogicNode>
          </MeasureLogicNode>
        </MeasureLogicNode>
      </MeasureLogicNode>
      <_DisplayThisColumn>true</_DisplayThisColumn>
    </MeasurePoint>
  </MeasurePath>
  <MeasurePath>
    <XMLVersion>4</XMLVersion>
    <_Name>L-T6-C3</_Name>
    <_Type>LastFirst</_Type>
    <_IgnoreZero>false</_IgnoreZero>
    <_AllowEqual>true</_AllowEqual>
    <_NodeCount>2</_NodeCount>
    <MeasurePoint>
      <XMLVersion>4</XMLVersion>
      <_Name>Start</_Name>
      <_Type>Normal</_Type>
      <_Design_Sch />
      <_Design_Env />
      <MeasureLogicNode>
        <XMLVersion>6</XMLVersion>
        <_Type>Operator</_Type>
        <_OP>5</_OP>
        <MeasureLogicNode>
          <XMLVersion>6</XMLVersion>
          <_Type>Operator</_Type>
          <_OP>8</_OP>
          <MeasureLogicNode>
            <XMLVersion>6</XMLVersion>
            <_Type>Expression</_Type>
            <_Name>_Current_Group</_Name>
            <_Special>None</_Special>
            <_SubItem>FALSE</_SubItem>
          </MeasureLogicNode>
          <MeasureLogicNode>
            <XMLVersion>6</XMLVersion>
            <_Type>ConstantVar</_Type>
            <_Value>4</_Value>
          </MeasureLogicNode>
        </MeasureLogicNode>
        <MeasureLogicNode>
          <XMLVersion>6</XMLVersion>
          <_Type>Operator</_Type>
          <_OP>5</_OP>
          <MeasureLogicNode>
            <XMLVersion>6</XMLVersion>
            <_Type>Operator</_Type>
            <_OP>5</_OP>
            <MeasureLogicNode>
              <XMLVersion>6</XMLVersion>
              <_Type>Operator</_Type>
              <_OP>11</_OP>
              <MeasureLogicNode>
                <XMLVersion>6</XMLVersion>
                <_Type>Expression</_Type>
                <_Name>Delay_Timer</_Name>
                <_Special>None</_Special>
                <_SubItem>FALSE</_SubItem>
              </MeasureLogicNode>
              <MeasureLogicNode>
                <XMLVersion>6</XMLVersion>
                <_Type>Expression</_Type>
                <_Name>Delay</_Name>
                <_Special>None</_Special>
                <_SubItem>FALSE</_SubItem>
              </MeasureLogicNode>
            </MeasureLogicNode>
            <MeasureLogicNode>
              <XMLVersion>6</XMLVersion>
              <_Type>Operator</_Type>
              <_OP>13</_OP>
              <MeasureLogicNode>
                <XMLVersion>6</XMLVersion>
                <_Type>Expression</_Type>
                <_Name>v_Lamp</_Name>
                <_Special>GridTouch</_Special>
                <_SubItem>FALSE</_SubItem>
              </MeasureLogicNode>
              <MeasureLogicNode>
                <XMLVersion>6</XMLVersion>
                <_Type>ConstantVar</_Type>
                <_Value>0</_Value>
              </MeasureLogicNode>
            </MeasureLogicNode>
          </MeasureLogicNode>
          <MeasureLogicNode>
            <XMLVersion>6</XMLVersion>
            <_Type>Operator</_Type>
            <_OP>8</_OP>
            <MeasureLogicNode>
              <XMLVersion>6</XMLVersion>
              <_Type>Expression</_Type>
              <_Name>Grid_Location</_Name>
              <_Special>None</_Special>
              <_SubItem>FALSE</_SubItem>
            </MeasureLogicNode>
            <MeasureLogicNode>
              <XMLVersion>6</XMLVersion>
              <_Type>ConstantVar</_Type>
              <_Value>6</_Value>
            </MeasureLogicNode>
          </MeasureLogicNode>
        </MeasureLogicNode>
      </MeasureLogicNode>
      <_DisplayThisColumn>true</_DisplayThisColumn>
    </MeasurePoint>
    <MeasurePoint>
      <XMLVersion>4</XMLVersion>
      <_Name>End</_Name>
      <_Type>Normal</_Type>
      <_Design_Sch />
      <_Design_Env />
      <MeasureLogicNode>
        <XMLVersion>6</XMLVersion>
        <_Type>Operator</_Type>
        <_OP>5</_OP>
        <MeasureLogicNode>
          <XMLVersion>6</XMLVersion>
          <_Type>Operator</_Type>
          <_OP>6</_OP>
          <MeasureLogicNode>
            <XMLVersion>6</XMLVersion>
            <_Type>Operator</_Type>
            <_OP>8</_OP>
            <MeasureLogicNode>
              <XMLVersion>6</XMLVersion>
              <_Type>Expression</_Type>
              <_Name>_Current_Group</_Name>
              <_Special>None</_Special>
              <_SubItem>FALSE</_SubItem>
            </MeasureLogicNode>
            <MeasureLogicNode>
              <XMLVersion>6</XMLVersion>
              <_Type>ConstantVar</_Type>
              <_Value>7</_Value>
            </MeasureLogicNode>
          </MeasureLogicNode>
          <MeasureLogicNode>
            <XMLVersion>6</XMLVersion>
            <_Type>Operator</_Type>
            <_OP>8</_OP>
            <MeasureLogicNode>
              <XMLVersion>6</XMLVersion>
              <_Type>Expression</_Type>
              <_Name>_Current_Group</_Name>
              <_Special>None</_Special>
              <_SubItem>FALSE</_SubItem>
            </MeasureLogicNode>
            <MeasureLogicNode>
              <XMLVersion>6</XMLVersion>
              <_Type>ConstantVar</_Type>
              <_Value>25</_Value>
            </MeasureLogicNode>
          </MeasureLogicNode>
        </MeasureLogicNode>
        <MeasureLogicNode>
          <XMLVersion>6</XMLVersion>
          <_Type>Operator</_Type>
          <_OP>5</_OP>
          <MeasureLogicNode>
            <XMLVersion>6</XMLVersion>
            <_Type>Operator</_Type>
            <_OP>8</_OP>
            <MeasureLogicNode>
              <XMLVersion>6</XMLVersion>
              <_Type>Expression</_Type>
              <_Name>v_Lamp</_Name>
              <_Special>GridTouch</_Special>
              <_SubItem>FALSE</_SubItem>
            </MeasureLogicNode>
            <MeasureLogicNode>
              <XMLVersion>6</XMLVersion>
              <_Type>ConstantVar</_Type>
              <_Value>3</_Value>
            </MeasureLogicNode>
          </MeasureLogicNode>
          <MeasureLogicNode>
            <XMLVersion>6</XMLVersion>
            <_Type>Operator</_Type>
            <_OP>8</_OP>
            <MeasureLogicNode>
              <XMLVersion>6</XMLVersion>
              <_Type>Expression</_Type>
              <_Name>Location</_Name>
              <_Special>None</_Special>
              <_SubItem>FALSE</_SubItem>
            </MeasureLogicNode>
            <MeasureLogicNode>
              <XMLVersion>6</XMLVersion>
              <_Type>ConstantVar</_Type>
              <_Value>6</_Value>
            </MeasureLogicNode>
          </MeasureLogicNode>
        </MeasureLogicNode>
      </MeasureLogicNode>
      <_DisplayThisColumn>true</_DisplayThisColumn>
    </MeasurePoint>
  </MeasurePath>
  <MeasurePath>
    <XMLVersion>4</XMLVersion>
    <_Name>L-T6-C4</_Name>
    <_Type>LastFirst</_Type>
    <_IgnoreZero>false</_IgnoreZero>
    <_AllowEqual>true</_AllowEqual>
    <_NodeCount>2</_NodeCount>
    <MeasurePoint>
      <XMLVersion>4</XMLVersion>
      <_Name>Start</_Name>
      <_Type>Normal</_Type>
      <_Design_Sch />
      <_Design_Env />
      <MeasureLogicNode>
        <XMLVersion>6</XMLVersion>
        <_Type>Operator</_Type>
        <_OP>5</_OP>
        <MeasureLogicNode>
          <XMLVersion>6</XMLVersion>
          <_Type>Operator</_Type>
          <_OP>8</_OP>
          <MeasureLogicNode>
            <XMLVersion>6</XMLVersion>
            <_Type>Expression</_Type>
            <_Name>_Current_Group</_Name>
            <_Special>None</_Special>
            <_SubItem>FALSE</_SubItem>
          </MeasureLogicNode>
          <MeasureLogicNode>
            <XMLVersion>6</XMLVersion>
            <_Type>ConstantVar</_Type>
            <_Value>4</_Value>
          </MeasureLogicNode>
        </MeasureLogicNode>
        <MeasureLogicNode>
          <XMLVersion>6</XMLVersion>
          <_Type>Operator</_Type>
          <_OP>5</_OP>
          <MeasureLogicNode>
            <XMLVersion>6</XMLVersion>
            <_Type>Operator</_Type>
            <_OP>5</_OP>
            <MeasureLogicNode>
              <XMLVersion>6</XMLVersion>
              <_Type>Operator</_Type>
              <_OP>11</_OP>
              <MeasureLogicNode>
                <XMLVersion>6</XMLVersion>
                <_Type>Expression</_Type>
                <_Name>Delay_Timer</_Name>
                <_Special>None</_Special>
                <_SubItem>FALSE</_SubItem>
              </MeasureLogicNode>
              <MeasureLogicNode>
                <XMLVersion>6</XMLVersion>
                <_Type>Expression</_Type>
                <_Name>Delay</_Name>
                <_Special>None</_Special>
                <_SubItem>FALSE</_SubItem>
              </MeasureLogicNode>
            </MeasureLogicNode>
            <MeasureLogicNode>
              <XMLVersion>6</XMLVersion>
              <_Type>Operator</_Type>
              <_OP>13</_OP>
              <MeasureLogicNode>
                <XMLVersion>6</XMLVersion>
                <_Type>Expression</_Type>
                <_Name>v_Lamp</_Name>
                <_Special>GridTouch</_Special>
                <_SubItem>FALSE</_SubItem>
              </MeasureLogicNode>
              <MeasureLogicNode>
                <XMLVersion>6</XMLVersion>
                <_Type>ConstantVar</_Type>
                <_Value>0</_Value>
              </MeasureLogicNode>
            </MeasureLogicNode>
          </MeasureLogicNode>
          <MeasureLogicNode>
            <XMLVersion>6</XMLVersion>
            <_Type>Operator</_Type>
            <_OP>8</_OP>
            <MeasureLogicNode>
              <XMLVersion>6</XMLVersion>
              <_Type>Expression</_Type>
              <_Name>Grid_Location</_Name>
              <_Special>None</_Special>
              <_SubItem>FALSE</_SubItem>
            </MeasureLogicNode>
            <MeasureLogicNode>
              <XMLVersion>6</XMLVersion>
              <_Type>ConstantVar</_Type>
              <_Value>6</_Value>
            </MeasureLogicNode>
          </MeasureLogicNode>
        </MeasureLogicNode>
      </MeasureLogicNode>
      <_DisplayThisColumn>true</_DisplayThisColumn>
    </MeasurePoint>
    <MeasurePoint>
      <XMLVersion>4</XMLVersion>
      <_Name>End</_Name>
      <_Type>Normal</_Type>
      <_Design_Sch />
      <_Design_Env />
      <MeasureLogicNode>
        <XMLVersion>6</XMLVersion>
        <_Type>Operator</_Type>
        <_OP>5</_OP>
        <MeasureLogicNode>
          <XMLVersion>6</XMLVersion>
          <_Type>Operator</_Type>
          <_OP>6</_OP>
          <MeasureLogicNode>
            <XMLVersion>6</XMLVersion>
            <_Type>Operator</_Type>
            <_OP>8</_OP>
            <MeasureLogicNode>
              <XMLVersion>6</XMLVersion>
              <_Type>Expression</_Type>
              <_Name>_Current_Group</_Name>
              <_Special>None</_Special>
              <_SubItem>FALSE</_SubItem>
            </MeasureLogicNode>
            <MeasureLogicNode>
              <XMLVersion>6</XMLVersion>
              <_Type>ConstantVar</_Type>
              <_Value>7</_Value>
            </MeasureLogicNode>
          </MeasureLogicNode>
          <MeasureLogicNode>
            <XMLVersion>6</XMLVersion>
            <_Type>Operator</_Type>
            <_OP>8</_OP>
            <MeasureLogicNode>
              <XMLVersion>6</XMLVersion>
              <_Type>Expression</_Type>
              <_Name>_Current_Group</_Name>
              <_Special>None</_Special>
              <_SubItem>FALSE</_SubItem>
            </MeasureLogicNode>
            <MeasureLogicNode>
              <XMLVersion>6</XMLVersion>
              <_Type>ConstantVar</_Type>
              <_Value>25</_Value>
            </MeasureLogicNode>
          </MeasureLogicNode>
        </MeasureLogicNode>
        <MeasureLogicNode>
          <XMLVersion>6</XMLVersion>
          <_Type>Operator</_Type>
          <_OP>5</_OP>
          <MeasureLogicNode>
            <XMLVersion>6</XMLVersion>
            <_Type>Operator</_Type>
            <_OP>8</_OP>
            <MeasureLogicNode>
              <XMLVersion>6</XMLVersion>
              <_Type>Expression</_Type>
              <_Name>v_Lamp</_Name>
              <_Special>GridTouch</_Special>
              <_SubItem>FALSE</_SubItem>
            </MeasureLogicNode>
            <MeasureLogicNode>
              <XMLVersion>6</XMLVersion>
              <_Type>ConstantVar</_Type>
              <_Value>4</_Value>
            </MeasureLogicNode>
          </MeasureLogicNode>
          <MeasureLogicNode>
            <XMLVersion>6</XMLVersion>
            <_Type>Operator</_Type>
            <_OP>8</_OP>
            <MeasureLogicNode>
              <XMLVersion>6</XMLVersion>
              <_Type>Expression</_Type>
              <_Name>Location</_Name>
              <_Special>None</_Special>
              <_SubItem>FALSE</_SubItem>
            </MeasureLogicNode>
            <MeasureLogicNode>
              <XMLVersion>6</XMLVersion>
              <_Type>ConstantVar</_Type>
              <_Value>6</_Value>
            </MeasureLogicNode>
          </MeasureLogicNode>
        </MeasureLogicNode>
      </MeasureLogicNode>
      <_DisplayThisColumn>true</_DisplayThisColumn>
    </MeasurePoint>
  </MeasurePath>
  <MeasurePath>
    <XMLVersion>4</XMLVersion>
    <_Name>L-T6-C5</_Name>
    <_Type>LastFirst</_Type>
    <_IgnoreZero>false</_IgnoreZero>
    <_AllowEqual>true</_AllowEqual>
    <_NodeCount>2</_NodeCount>
    <MeasurePoint>
      <XMLVersion>4</XMLVersion>
      <_Name>Start</_Name>
      <_Type>Normal</_Type>
      <_Design_Sch />
      <_Design_Env />
      <MeasureLogicNode>
        <XMLVersion>6</XMLVersion>
        <_Type>Operator</_Type>
        <_OP>5</_OP>
        <MeasureLogicNode>
          <XMLVersion>6</XMLVersion>
          <_Type>Operator</_Type>
          <_OP>8</_OP>
          <MeasureLogicNode>
            <XMLVersion>6</XMLVersion>
            <_Type>Expression</_Type>
            <_Name>_Current_Group</_Name>
            <_Special>None</_Special>
            <_SubItem>FALSE</_SubItem>
          </MeasureLogicNode>
          <MeasureLogicNode>
            <XMLVersion>6</XMLVersion>
            <_Type>ConstantVar</_Type>
            <_Value>4</_Value>
          </MeasureLogicNode>
        </MeasureLogicNode>
        <MeasureLogicNode>
          <XMLVersion>6</XMLVersion>
          <_Type>Operator</_Type>
          <_OP>5</_OP>
          <MeasureLogicNode>
            <XMLVersion>6</XMLVersion>
            <_Type>Operator</_Type>
            <_OP>5</_OP>
            <MeasureLogicNode>
              <XMLVersion>6</XMLVersion>
              <_Type>Operator</_Type>
              <_OP>11</_OP>
              <MeasureLogicNode>
                <XMLVersion>6</XMLVersion>
                <_Type>Expression</_Type>
                <_Name>Delay_Timer</_Name>
                <_Special>None</_Special>
                <_SubItem>FALSE</_SubItem>
              </MeasureLogicNode>
              <MeasureLogicNode>
                <XMLVersion>6</XMLVersion>
                <_Type>Expression</_Type>
                <_Name>Delay</_Name>
                <_Special>None</_Special>
                <_SubItem>FALSE</_SubItem>
              </MeasureLogicNode>
            </MeasureLogicNode>
            <MeasureLogicNode>
              <XMLVersion>6</XMLVersion>
              <_Type>Operator</_Type>
              <_OP>13</_OP>
              <MeasureLogicNode>
                <XMLVersion>6</XMLVersion>
                <_Type>Expression</_Type>
                <_Name>v_Lamp</_Name>
                <_Special>GridTouch</_Special>
                <_SubItem>FALSE</_SubItem>
              </MeasureLogicNode>
              <MeasureLogicNode>
                <XMLVersion>6</XMLVersion>
                <_Type>ConstantVar</_Type>
                <_Value>0</_Value>
              </MeasureLogicNode>
            </MeasureLogicNode>
          </MeasureLogicNode>
          <MeasureLogicNode>
            <XMLVersion>6</XMLVersion>
            <_Type>Operator</_Type>
            <_OP>8</_OP>
            <MeasureLogicNode>
              <XMLVersion>6</XMLVersion>
              <_Type>Expression</_Type>
              <_Name>Grid_Location</_Name>
              <_Special>None</_Special>
              <_SubItem>FALSE</_SubItem>
            </MeasureLogicNode>
            <MeasureLogicNode>
              <XMLVersion>6</XMLVersion>
              <_Type>ConstantVar</_Type>
              <_Value>6</_Value>
            </MeasureLogicNode>
          </MeasureLogicNode>
        </MeasureLogicNode>
      </MeasureLogicNode>
      <_DisplayThisColumn>true</_DisplayThisColumn>
    </MeasurePoint>
    <MeasurePoint>
      <XMLVersion>4</XMLVersion>
      <_Name>End</_Name>
      <_Type>Normal</_Type>
      <_Design_Sch />
      <_Design_Env />
      <MeasureLogicNode>
        <XMLVersion>6</XMLVersion>
        <_Type>Operator</_Type>
        <_OP>5</_OP>
        <MeasureLogicNode>
          <XMLVersion>6</XMLVersion>
          <_Type>Operator</_Type>
          <_OP>6</_OP>
          <MeasureLogicNode>
            <XMLVersion>6</XMLVersion>
            <_Type>Operator</_Type>
            <_OP>8</_OP>
            <MeasureLogicNode>
              <XMLVersion>6</XMLVersion>
              <_Type>Expression</_Type>
              <_Name>_Current_Group</_Name>
              <_Special>None</_Special>
              <_SubItem>FALSE</_SubItem>
            </MeasureLogicNode>
            <MeasureLogicNode>
              <XMLVersion>6</XMLVersion>
              <_Type>ConstantVar</_Type>
              <_Value>7</_Value>
            </MeasureLogicNode>
          </MeasureLogicNode>
          <MeasureLogicNode>
            <XMLVersion>6</XMLVersion>
            <_Type>Operator</_Type>
            <_OP>8</_OP>
            <MeasureLogicNode>
              <XMLVersion>6</XMLVersion>
              <_Type>Expression</_Type>
              <_Name>_Current_Group</_Name>
              <_Special>None</_Special>
              <_SubItem>FALSE</_SubItem>
            </MeasureLogicNode>
            <MeasureLogicNode>
              <XMLVersion>6</XMLVersion>
              <_Type>ConstantVar</_Type>
              <_Value>25</_Value>
            </MeasureLogicNode>
          </MeasureLogicNode>
        </MeasureLogicNode>
        <MeasureLogicNode>
          <XMLVersion>6</XMLVersion>
          <_Type>Operator</_Type>
          <_OP>5</_OP>
          <MeasureLogicNode>
            <XMLVersion>6</XMLVersion>
            <_Type>Operator</_Type>
            <_OP>8</_OP>
            <MeasureLogicNode>
              <XMLVersion>6</XMLVersion>
              <_Type>Expression</_Type>
              <_Name>v_Lamp</_Name>
              <_Special>GridTouch</_Special>
              <_SubItem>FALSE</_SubItem>
            </MeasureLogicNode>
            <MeasureLogicNode>
              <XMLVersion>6</XMLVersion>
              <_Type>ConstantVar</_Type>
              <_Value>5</_Value>
            </MeasureLogicNode>
          </MeasureLogicNode>
          <MeasureLogicNode>
            <XMLVersion>6</XMLVersion>
            <_Type>Operator</_Type>
            <_OP>8</_OP>
            <MeasureLogicNode>
              <XMLVersion>6</XMLVersion>
              <_Type>Expression</_Type>
              <_Name>Location</_Name>
              <_Special>None</_Special>
              <_SubItem>FALSE</_SubItem>
            </MeasureLogicNode>
            <MeasureLogicNode>
              <XMLVersion>6</XMLVersion>
              <_Type>ConstantVar</_Type>
              <_Value>6</_Value>
            </MeasureLogicNode>
          </MeasureLogicNode>
        </MeasureLogicNode>
      </MeasureLogicNode>
      <_DisplayThisColumn>true</_DisplayThisColumn>
    </MeasurePoint>
  </MeasurePath>
  <MeasurePath>
    <XMLVersion>4</XMLVersion>
    <_Name>L-T7-C1</_Name>
    <_Type>LastFirst</_Type>
    <_IgnoreZero>false</_IgnoreZero>
    <_AllowEqual>true</_AllowEqual>
    <_NodeCount>2</_NodeCount>
    <MeasurePoint>
      <XMLVersion>4</XMLVersion>
      <_Name>Start</_Name>
      <_Type>Normal</_Type>
      <_Design_Sch />
      <_Design_Env />
      <MeasureLogicNode>
        <XMLVersion>6</XMLVersion>
        <_Type>Operator</_Type>
        <_OP>5</_OP>
        <MeasureLogicNode>
          <XMLVersion>6</XMLVersion>
          <_Type>Operator</_Type>
          <_OP>8</_OP>
          <MeasureLogicNode>
            <XMLVersion>6</XMLVersion>
            <_Type>Expression</_Type>
            <_Name>_Current_Group</_Name>
            <_Special>None</_Special>
            <_SubItem>FALSE</_SubItem>
          </MeasureLogicNode>
          <MeasureLogicNode>
            <XMLVersion>6</XMLVersion>
            <_Type>ConstantVar</_Type>
            <_Value>24</_Value>
          </MeasureLogicNode>
        </MeasureLogicNode>
        <MeasureLogicNode>
          <XMLVersion>6</XMLVersion>
          <_Type>Operator</_Type>
          <_OP>5</_OP>
          <MeasureLogicNode>
            <XMLVersion>6</XMLVersion>
            <_Type>Operator</_Type>
            <_OP>13</_OP>
            <MeasureLogicNode>
              <XMLVersion>6</XMLVersion>
              <_Type>Expression</_Type>
              <_Name>v_Lamp</_Name>
              <_Special>GridTouch</_Special>
              <_SubItem>FALSE</_SubItem>
            </MeasureLogicNode>
            <MeasureLogicNode>
              <XMLVersion>6</XMLVersion>
              <_Type>ConstantVar</_Type>
              <_Value>0</_Value>
            </MeasureLogicNode>
          </MeasureLogicNode>
          <MeasureLogicNode>
            <XMLVersion>6</XMLVersion>
            <_Type>Operator</_Type>
            <_OP>8</_OP>
            <MeasureLogicNode>
              <XMLVersion>6</XMLVersion>
              <_Type>Expression</_Type>
              <_Name>Location</_Name>
              <_Special>None</_Special>
              <_SubItem>FALSE</_SubItem>
            </MeasureLogicNode>
            <MeasureLogicNode>
              <XMLVersion>6</XMLVersion>
              <_Type>ConstantVar</_Type>
              <_Value>7</_Value>
            </MeasureLogicNode>
          </MeasureLogicNode>
        </MeasureLogicNode>
      </MeasureLogicNode>
      <_DisplayThisColumn>true</_DisplayThisColumn>
    </MeasurePoint>
    <MeasurePoint>
      <XMLVersion>4</XMLVersion>
      <_Name>End</_Name>
      <_Type>Normal</_Type>
      <_Design_Sch />
      <_Design_Env />
      <MeasureLogicNode>
        <XMLVersion>6</XMLVersion>
        <_Type>Operator</_Type>
        <_OP>5</_OP>
        <MeasureLogicNode>
          <XMLVersion>6</XMLVersion>
          <_Type>Operator</_Type>
          <_OP>6</_OP>
          <MeasureLogicNode>
            <XMLVersion>6</XMLVersion>
            <_Type>Operator</_Type>
            <_OP>8</_OP>
            <MeasureLogicNode>
              <XMLVersion>6</XMLVersion>
              <_Type>Expression</_Type>
              <_Name>_Current_Group</_Name>
              <_Special>None</_Special>
              <_SubItem>FALSE</_SubItem>
            </MeasureLogicNode>
            <MeasureLogicNode>
              <XMLVersion>6</XMLVersion>
              <_Type>ConstantVar</_Type>
              <_Value>7</_Value>
            </MeasureLogicNode>
          </MeasureLogicNode>
          <MeasureLogicNode>
            <XMLVersion>6</XMLVersion>
            <_Type>Operator</_Type>
            <_OP>8</_OP>
            <MeasureLogicNode>
              <XMLVersion>6</XMLVersion>
              <_Type>Expression</_Type>
              <_Name>_Current_Group</_Name>
              <_Special>None</_Special>
              <_SubItem>FALSE</_SubItem>
            </MeasureLogicNode>
            <MeasureLogicNode>
              <XMLVersion>6</XMLVersion>
              <_Type>ConstantVar</_Type>
              <_Value>25</_Value>
            </MeasureLogicNode>
          </MeasureLogicNode>
        </MeasureLogicNode>
        <MeasureLogicNode>
          <XMLVersion>6</XMLVersion>
          <_Type>Operator</_Type>
          <_OP>5</_OP>
          <MeasureLogicNode>
            <XMLVersion>6</XMLVersion>
            <_Type>Operator</_Type>
            <_OP>8</_OP>
            <MeasureLogicNode>
              <XMLVersion>6</XMLVersion>
              <_Type>Expression</_Type>
              <_Name>v_Lamp</_Name>
              <_Special>GridTouch</_Special>
              <_SubItem>FALSE</_SubItem>
            </MeasureLogicNode>
            <MeasureLogicNode>
              <XMLVersion>6</XMLVersion>
              <_Type>ConstantVar</_Type>
              <_Value>1</_Value>
            </MeasureLogicNode>
          </MeasureLogicNode>
          <MeasureLogicNode>
            <XMLVersion>6</XMLVersion>
            <_Type>Operator</_Type>
            <_OP>8</_OP>
            <MeasureLogicNode>
              <XMLVersion>6</XMLVersion>
              <_Type>Expression</_Type>
              <_Name>Location</_Name>
              <_Special>None</_Special>
              <_SubItem>FALSE</_SubItem>
            </MeasureLogicNode>
            <MeasureLogicNode>
              <XMLVersion>6</XMLVersion>
              <_Type>ConstantVar</_Type>
              <_Value>7</_Value>
            </MeasureLogicNode>
          </MeasureLogicNode>
        </MeasureLogicNode>
      </MeasureLogicNode>
      <_DisplayThisColumn>true</_DisplayThisColumn>
    </MeasurePoint>
  </MeasurePath>
  <MeasurePath>
    <XMLVersion>4</XMLVersion>
    <_Name>L-T7-C2</_Name>
    <_Type>LastFirst</_Type>
    <_IgnoreZero>false</_IgnoreZero>
    <_AllowEqual>true</_AllowEqual>
    <_NodeCount>2</_NodeCount>
    <MeasurePoint>
      <XMLVersion>4</XMLVersion>
      <_Name>Start</_Name>
      <_Type>Normal</_Type>
      <_Design_Sch />
      <_Design_Env />
      <MeasureLogicNode>
        <XMLVersion>6</XMLVersion>
        <_Type>Operator</_Type>
        <_OP>5</_OP>
        <MeasureLogicNode>
          <XMLVersion>6</XMLVersion>
          <_Type>Operator</_Type>
          <_OP>8</_OP>
          <MeasureLogicNode>
            <XMLVersion>6</XMLVersion>
            <_Type>Expression</_Type>
            <_Name>_Current_Group</_Name>
            <_Special>None</_Special>
            <_SubItem>FALSE</_SubItem>
          </MeasureLogicNode>
          <MeasureLogicNode>
            <XMLVersion>6</XMLVersion>
            <_Type>ConstantVar</_Type>
            <_Value>24</_Value>
          </MeasureLogicNode>
        </MeasureLogicNode>
        <MeasureLogicNode>
          <XMLVersion>6</XMLVersion>
          <_Type>Operator</_Type>
          <_OP>5</_OP>
          <MeasureLogicNode>
            <XMLVersion>6</XMLVersion>
            <_Type>Operator</_Type>
            <_OP>13</_OP>
            <MeasureLogicNode>
              <XMLVersion>6</XMLVersion>
              <_Type>Expression</_Type>
              <_Name>v_Lamp</_Name>
              <_Special>GridTouch</_Special>
              <_SubItem>FALSE</_SubItem>
            </MeasureLogicNode>
            <MeasureLogicNode>
              <XMLVersion>6</XMLVersion>
              <_Type>ConstantVar</_Type>
              <_Value>0</_Value>
            </MeasureLogicNode>
          </MeasureLogicNode>
          <MeasureLogicNode>
            <XMLVersion>6</XMLVersion>
            <_Type>Operator</_Type>
            <_OP>8</_OP>
            <MeasureLogicNode>
              <XMLVersion>6</XMLVersion>
              <_Type>Expression</_Type>
              <_Name>Location</_Name>
              <_Special>None</_Special>
              <_SubItem>FALSE</_SubItem>
            </MeasureLogicNode>
            <MeasureLogicNode>
              <XMLVersion>6</XMLVersion>
              <_Type>ConstantVar</_Type>
              <_Value>7</_Value>
            </MeasureLogicNode>
          </MeasureLogicNode>
        </MeasureLogicNode>
      </MeasureLogicNode>
      <_DisplayThisColumn>true</_DisplayThisColumn>
    </MeasurePoint>
    <MeasurePoint>
      <XMLVersion>4</XMLVersion>
      <_Name>End</_Name>
      <_Type>Normal</_Type>
      <_Design_Sch />
      <_Design_Env />
      <MeasureLogicNode>
        <XMLVersion>6</XMLVersion>
        <_Type>Operator</_Type>
        <_OP>5</_OP>
        <MeasureLogicNode>
          <XMLVersion>6</XMLVersion>
          <_Type>Operator</_Type>
          <_OP>6</_OP>
          <MeasureLogicNode>
            <XMLVersion>6</XMLVersion>
            <_Type>Operator</_Type>
            <_OP>8</_OP>
            <MeasureLogicNode>
              <XMLVersion>6</XMLVersion>
              <_Type>Expression</_Type>
              <_Name>_Current_Group</_Name>
              <_Special>None</_Special>
              <_SubItem>FALSE</_SubItem>
            </MeasureLogicNode>
            <MeasureLogicNode>
              <XMLVersion>6</XMLVersion>
              <_Type>ConstantVar</_Type>
              <_Value>7</_Value>
            </MeasureLogicNode>
          </MeasureLogicNode>
          <MeasureLogicNode>
            <XMLVersion>6</XMLVersion>
            <_Type>Operator</_Type>
            <_OP>8</_OP>
            <MeasureLogicNode>
              <XMLVersion>6</XMLVersion>
              <_Type>Expression</_Type>
              <_Name>_Current_Group</_Name>
              <_Special>None</_Special>
              <_SubItem>FALSE</_SubItem>
            </MeasureLogicNode>
            <MeasureLogicNode>
              <XMLVersion>6</XMLVersion>
              <_Type>ConstantVar</_Type>
              <_Value>25</_Value>
            </MeasureLogicNode>
          </MeasureLogicNode>
        </MeasureLogicNode>
        <MeasureLogicNode>
          <XMLVersion>6</XMLVersion>
          <_Type>Operator</_Type>
          <_OP>5</_OP>
          <MeasureLogicNode>
            <XMLVersion>6</XMLVersion>
            <_Type>Operator</_Type>
            <_OP>8</_OP>
            <MeasureLogicNode>
              <XMLVersion>6</XMLVersion>
              <_Type>Expression</_Type>
              <_Name>v_Lamp</_Name>
              <_Special>GridTouch</_Special>
              <_SubItem>FALSE</_SubItem>
            </MeasureLogicNode>
            <MeasureLogicNode>
              <XMLVersion>6</XMLVersion>
              <_Type>ConstantVar</_Type>
              <_Value>2</_Value>
            </MeasureLogicNode>
          </MeasureLogicNode>
          <MeasureLogicNode>
            <XMLVersion>6</XMLVersion>
            <_Type>Operator</_Type>
            <_OP>8</_OP>
            <MeasureLogicNode>
              <XMLVersion>6</XMLVersion>
              <_Type>Expression</_Type>
              <_Name>Location</_Name>
              <_Special>None</_Special>
              <_SubItem>FALSE</_SubItem>
            </MeasureLogicNode>
            <MeasureLogicNode>
              <XMLVersion>6</XMLVersion>
              <_Type>ConstantVar</_Type>
              <_Value>7</_Value>
            </MeasureLogicNode>
          </MeasureLogicNode>
        </MeasureLogicNode>
      </MeasureLogicNode>
      <_DisplayThisColumn>true</_DisplayThisColumn>
    </MeasurePoint>
  </MeasurePath>
  <MeasurePath>
    <XMLVersion>4</XMLVersion>
    <_Name>L-T7-C3</_Name>
    <_Type>LastFirst</_Type>
    <_IgnoreZero>false</_IgnoreZero>
    <_AllowEqual>true</_AllowEqual>
    <_NodeCount>2</_NodeCount>
    <MeasurePoint>
      <XMLVersion>4</XMLVersion>
      <_Name>Start</_Name>
      <_Type>Normal</_Type>
      <_Design_Sch />
      <_Design_Env />
      <MeasureLogicNode>
        <XMLVersion>6</XMLVersion>
        <_Type>Operator</_Type>
        <_OP>5</_OP>
        <MeasureLogicNode>
          <XMLVersion>6</XMLVersion>
          <_Type>Operator</_Type>
          <_OP>8</_OP>
          <MeasureLogicNode>
            <XMLVersion>6</XMLVersion>
            <_Type>Expression</_Type>
            <_Name>_Current_Group</_Name>
            <_Special>None</_Special>
            <_SubItem>FALSE</_SubItem>
          </MeasureLogicNode>
          <MeasureLogicNode>
            <XMLVersion>6</XMLVersion>
            <_Type>ConstantVar</_Type>
            <_Value>24</_Value>
          </MeasureLogicNode>
        </MeasureLogicNode>
        <MeasureLogicNode>
          <XMLVersion>6</XMLVersion>
          <_Type>Operator</_Type>
          <_OP>5</_OP>
          <MeasureLogicNode>
            <XMLVersion>6</XMLVersion>
            <_Type>Operator</_Type>
            <_OP>13</_OP>
            <MeasureLogicNode>
              <XMLVersion>6</XMLVersion>
              <_Type>Expression</_Type>
              <_Name>v_Lamp</_Name>
              <_Special>GridTouch</_Special>
              <_SubItem>FALSE</_SubItem>
            </MeasureLogicNode>
            <MeasureLogicNode>
              <XMLVersion>6</XMLVersion>
              <_Type>ConstantVar</_Type>
              <_Value>0</_Value>
            </MeasureLogicNode>
          </MeasureLogicNode>
          <MeasureLogicNode>
            <XMLVersion>6</XMLVersion>
            <_Type>Operator</_Type>
            <_OP>8</_OP>
            <MeasureLogicNode>
              <XMLVersion>6</XMLVersion>
              <_Type>Expression</_Type>
              <_Name>Location</_Name>
              <_Special>None</_Special>
              <_SubItem>FALSE</_SubItem>
            </MeasureLogicNode>
            <MeasureLogicNode>
              <XMLVersion>6</XMLVersion>
              <_Type>ConstantVar</_Type>
              <_Value>7</_Value>
            </MeasureLogicNode>
          </MeasureLogicNode>
        </MeasureLogicNode>
      </MeasureLogicNode>
      <_DisplayThisColumn>true</_DisplayThisColumn>
    </MeasurePoint>
    <MeasurePoint>
      <XMLVersion>4</XMLVersion>
      <_Name>End</_Name>
      <_Type>Normal</_Type>
      <_Design_Sch />
      <_Design_Env />
      <MeasureLogicNode>
        <XMLVersion>6</XMLVersion>
        <_Type>Operator</_Type>
        <_OP>5</_OP>
        <MeasureLogicNode>
          <XMLVersion>6</XMLVersion>
          <_Type>Operator</_Type>
          <_OP>6</_OP>
          <MeasureLogicNode>
            <XMLVersion>6</XMLVersion>
            <_Type>Operator</_Type>
            <_OP>8</_OP>
            <MeasureLogicNode>
              <XMLVersion>6</XMLVersion>
              <_Type>Expression</_Type>
              <_Name>_Current_Group</_Name>
              <_Special>None</_Special>
              <_SubItem>FALSE</_SubItem>
            </MeasureLogicNode>
            <MeasureLogicNode>
              <XMLVersion>6</XMLVersion>
              <_Type>ConstantVar</_Type>
              <_Value>7</_Value>
            </MeasureLogicNode>
          </MeasureLogicNode>
          <MeasureLogicNode>
            <XMLVersion>6</XMLVersion>
            <_Type>Operator</_Type>
            <_OP>8</_OP>
            <MeasureLogicNode>
              <XMLVersion>6</XMLVersion>
              <_Type>Expression</_Type>
              <_Name>_Current_Group</_Name>
              <_Special>None</_Special>
              <_SubItem>FALSE</_SubItem>
            </MeasureLogicNode>
            <MeasureLogicNode>
              <XMLVersion>6</XMLVersion>
              <_Type>ConstantVar</_Type>
              <_Value>25</_Value>
            </MeasureLogicNode>
          </MeasureLogicNode>
        </MeasureLogicNode>
        <MeasureLogicNode>
          <XMLVersion>6</XMLVersion>
          <_Type>Operator</_Type>
          <_OP>5</_OP>
          <MeasureLogicNode>
            <XMLVersion>6</XMLVersion>
            <_Type>Operator</_Type>
            <_OP>8</_OP>
            <MeasureLogicNode>
              <XMLVersion>6</XMLVersion>
              <_Type>Expression</_Type>
              <_Name>v_Lamp</_Name>
              <_Special>GridTouch</_Special>
              <_SubItem>FALSE</_SubItem>
            </MeasureLogicNode>
            <MeasureLogicNode>
              <XMLVersion>6</XMLVersion>
              <_Type>ConstantVar</_Type>
              <_Value>3</_Value>
            </MeasureLogicNode>
          </MeasureLogicNode>
          <MeasureLogicNode>
            <XMLVersion>6</XMLVersion>
            <_Type>Operator</_Type>
            <_OP>8</_OP>
            <MeasureLogicNode>
              <XMLVersion>6</XMLVersion>
              <_Type>Expression</_Type>
              <_Name>Location</_Name>
              <_Special>None</_Special>
              <_SubItem>FALSE</_SubItem>
            </MeasureLogicNode>
            <MeasureLogicNode>
              <XMLVersion>6</XMLVersion>
              <_Type>ConstantVar</_Type>
              <_Value>7</_Value>
            </MeasureLogicNode>
          </MeasureLogicNode>
        </MeasureLogicNode>
      </MeasureLogicNode>
      <_DisplayThisColumn>true</_DisplayThisColumn>
    </MeasurePoint>
  </MeasurePath>
  <MeasurePath>
    <XMLVersion>4</XMLVersion>
    <_Name>L-T7-C4</_Name>
    <_Type>LastFirst</_Type>
    <_IgnoreZero>false</_IgnoreZero>
    <_AllowEqual>true</_AllowEqual>
    <_NodeCount>2</_NodeCount>
    <MeasurePoint>
      <XMLVersion>4</XMLVersion>
      <_Name>Start</_Name>
      <_Type>Normal</_Type>
      <_Design_Sch />
      <_Design_Env />
      <MeasureLogicNode>
        <XMLVersion>6</XMLVersion>
        <_Type>Operator</_Type>
        <_OP>5</_OP>
        <MeasureLogicNode>
          <XMLVersion>6</XMLVersion>
          <_Type>Operator</_Type>
          <_OP>8</_OP>
          <MeasureLogicNode>
            <XMLVersion>6</XMLVersion>
            <_Type>Expression</_Type>
            <_Name>_Current_Group</_Name>
            <_Special>None</_Special>
            <_SubItem>FALSE</_SubItem>
          </MeasureLogicNode>
          <MeasureLogicNode>
            <XMLVersion>6</XMLVersion>
            <_Type>ConstantVar</_Type>
            <_Value>24</_Value>
          </MeasureLogicNode>
        </MeasureLogicNode>
        <MeasureLogicNode>
          <XMLVersion>6</XMLVersion>
          <_Type>Operator</_Type>
          <_OP>5</_OP>
          <MeasureLogicNode>
            <XMLVersion>6</XMLVersion>
            <_Type>Operator</_Type>
            <_OP>13</_OP>
            <MeasureLogicNode>
              <XMLVersion>6</XMLVersion>
              <_Type>Expression</_Type>
              <_Name>v_Lamp</_Name>
              <_Special>GridTouch</_Special>
              <_SubItem>FALSE</_SubItem>
            </MeasureLogicNode>
            <MeasureLogicNode>
              <XMLVersion>6</XMLVersion>
              <_Type>ConstantVar</_Type>
              <_Value>0</_Value>
            </MeasureLogicNode>
          </MeasureLogicNode>
          <MeasureLogicNode>
            <XMLVersion>6</XMLVersion>
            <_Type>Operator</_Type>
            <_OP>8</_OP>
            <MeasureLogicNode>
              <XMLVersion>6</XMLVersion>
              <_Type>Expression</_Type>
              <_Name>Location</_Name>
              <_Special>None</_Special>
              <_SubItem>FALSE</_SubItem>
            </MeasureLogicNode>
            <MeasureLogicNode>
              <XMLVersion>6</XMLVersion>
              <_Type>ConstantVar</_Type>
              <_Value>7</_Value>
            </MeasureLogicNode>
          </MeasureLogicNode>
        </MeasureLogicNode>
      </MeasureLogicNode>
      <_DisplayThisColumn>true</_DisplayThisColumn>
    </MeasurePoint>
    <MeasurePoint>
      <XMLVersion>4</XMLVersion>
      <_Name>End</_Name>
      <_Type>Normal</_Type>
      <_Design_Sch />
      <_Design_Env />
      <MeasureLogicNode>
        <XMLVersion>6</XMLVersion>
        <_Type>Operator</_Type>
        <_OP>5</_OP>
        <MeasureLogicNode>
          <XMLVersion>6</XMLVersion>
          <_Type>Operator</_Type>
          <_OP>6</_OP>
          <MeasureLogicNode>
            <XMLVersion>6</XMLVersion>
            <_Type>Operator</_Type>
            <_OP>8</_OP>
            <MeasureLogicNode>
              <XMLVersion>6</XMLVersion>
              <_Type>Expression</_Type>
              <_Name>_Current_Group</_Name>
              <_Special>None</_Special>
              <_SubItem>FALSE</_SubItem>
            </MeasureLogicNode>
            <MeasureLogicNode>
              <XMLVersion>6</XMLVersion>
              <_Type>ConstantVar</_Type>
              <_Value>7</_Value>
            </MeasureLogicNode>
          </MeasureLogicNode>
          <MeasureLogicNode>
            <XMLVersion>6</XMLVersion>
            <_Type>Operator</_Type>
            <_OP>8</_OP>
            <MeasureLogicNode>
              <XMLVersion>6</XMLVersion>
              <_Type>Expression</_Type>
              <_Name>_Current_Group</_Name>
              <_Special>None</_Special>
              <_SubItem>FALSE</_SubItem>
            </MeasureLogicNode>
            <MeasureLogicNode>
              <XMLVersion>6</XMLVersion>
              <_Type>ConstantVar</_Type>
              <_Value>25</_Value>
            </MeasureLogicNode>
          </MeasureLogicNode>
        </MeasureLogicNode>
        <MeasureLogicNode>
          <XMLVersion>6</XMLVersion>
          <_Type>Operator</_Type>
          <_OP>5</_OP>
          <MeasureLogicNode>
            <XMLVersion>6</XMLVersion>
            <_Type>Operator</_Type>
            <_OP>8</_OP>
            <MeasureLogicNode>
              <XMLVersion>6</XMLVersion>
              <_Type>Expression</_Type>
              <_Name>v_Lamp</_Name>
              <_Special>GridTouch</_Special>
              <_SubItem>FALSE</_SubItem>
            </MeasureLogicNode>
            <MeasureLogicNode>
              <XMLVersion>6</XMLVersion>
              <_Type>ConstantVar</_Type>
              <_Value>4</_Value>
            </MeasureLogicNode>
          </MeasureLogicNode>
          <MeasureLogicNode>
            <XMLVersion>6</XMLVersion>
            <_Type>Operator</_Type>
            <_OP>8</_OP>
            <MeasureLogicNode>
              <XMLVersion>6</XMLVersion>
              <_Type>Expression</_Type>
              <_Name>Location</_Name>
              <_Special>None</_Special>
              <_SubItem>FALSE</_SubItem>
            </MeasureLogicNode>
            <MeasureLogicNode>
              <XMLVersion>6</XMLVersion>
              <_Type>ConstantVar</_Type>
              <_Value>7</_Value>
            </MeasureLogicNode>
          </MeasureLogicNode>
        </MeasureLogicNode>
      </MeasureLogicNode>
      <_DisplayThisColumn>true</_DisplayThisColumn>
    </MeasurePoint>
  </MeasurePath>
  <MeasurePath>
    <XMLVersion>4</XMLVersion>
    <_Name>L-T7-C5</_Name>
    <_Type>LastFirst</_Type>
    <_IgnoreZero>false</_IgnoreZero>
    <_AllowEqual>true</_AllowEqual>
    <_NodeCount>2</_NodeCount>
    <MeasurePoint>
      <XMLVersion>4</XMLVersion>
      <_Name>Start</_Name>
      <_Type>Normal</_Type>
      <_Design_Sch />
      <_Design_Env />
      <MeasureLogicNode>
        <XMLVersion>6</XMLVersion>
        <_Type>Operator</_Type>
        <_OP>5</_OP>
        <MeasureLogicNode>
          <XMLVersion>6</XMLVersion>
          <_Type>Operator</_Type>
          <_OP>8</_OP>
          <MeasureLogicNode>
            <XMLVersion>6</XMLVersion>
            <_Type>Expression</_Type>
            <_Name>_Current_Group</_Name>
            <_Special>None</_Special>
            <_SubItem>FALSE</_SubItem>
          </MeasureLogicNode>
          <MeasureLogicNode>
            <XMLVersion>6</XMLVersion>
            <_Type>ConstantVar</_Type>
            <_Value>24</_Value>
          </MeasureLogicNode>
        </MeasureLogicNode>
        <MeasureLogicNode>
          <XMLVersion>6</XMLVersion>
          <_Type>Operator</_Type>
          <_OP>5</_OP>
          <MeasureLogicNode>
            <XMLVersion>6</XMLVersion>
            <_Type>Operator</_Type>
            <_OP>13</_OP>
            <MeasureLogicNode>
              <XMLVersion>6</XMLVersion>
              <_Type>Expression</_Type>
              <_Name>v_Lamp</_Name>
              <_Special>GridTouch</_Special>
              <_SubItem>FALSE</_SubItem>
            </MeasureLogicNode>
            <MeasureLogicNode>
              <XMLVersion>6</XMLVersion>
              <_Type>ConstantVar</_Type>
              <_Value>0</_Value>
            </MeasureLogicNode>
          </MeasureLogicNode>
          <MeasureLogicNode>
            <XMLVersion>6</XMLVersion>
            <_Type>Operator</_Type>
            <_OP>8</_OP>
            <MeasureLogicNode>
              <XMLVersion>6</XMLVersion>
              <_Type>Expression</_Type>
              <_Name>Location</_Name>
              <_Special>None</_Special>
              <_SubItem>FALSE</_SubItem>
            </MeasureLogicNode>
            <MeasureLogicNode>
              <XMLVersion>6</XMLVersion>
              <_Type>ConstantVar</_Type>
              <_Value>7</_Value>
            </MeasureLogicNode>
          </MeasureLogicNode>
        </MeasureLogicNode>
      </MeasureLogicNode>
      <_DisplayThisColumn>true</_DisplayThisColumn>
    </MeasurePoint>
    <MeasurePoint>
      <XMLVersion>4</XMLVersion>
      <_Name>End</_Name>
      <_Type>Normal</_Type>
      <_Design_Sch />
      <_Design_Env />
      <MeasureLogicNode>
        <XMLVersion>6</XMLVersion>
        <_Type>Operator</_Type>
        <_OP>5</_OP>
        <MeasureLogicNode>
          <XMLVersion>6</XMLVersion>
          <_Type>Operator</_Type>
          <_OP>6</_OP>
          <MeasureLogicNode>
            <XMLVersion>6</XMLVersion>
            <_Type>Operator</_Type>
            <_OP>8</_OP>
            <MeasureLogicNode>
              <XMLVersion>6</XMLVersion>
              <_Type>Expression</_Type>
              <_Name>_Current_Group</_Name>
              <_Special>None</_Special>
              <_SubItem>FALSE</_SubItem>
            </MeasureLogicNode>
            <MeasureLogicNode>
              <XMLVersion>6</XMLVersion>
              <_Type>ConstantVar</_Type>
              <_Value>7</_Value>
            </MeasureLogicNode>
          </MeasureLogicNode>
          <MeasureLogicNode>
            <XMLVersion>6</XMLVersion>
            <_Type>Operator</_Type>
            <_OP>8</_OP>
            <MeasureLogicNode>
              <XMLVersion>6</XMLVersion>
              <_Type>Expression</_Type>
              <_Name>_Current_Group</_Name>
              <_Special>None</_Special>
              <_SubItem>FALSE</_SubItem>
            </MeasureLogicNode>
            <MeasureLogicNode>
              <XMLVersion>6</XMLVersion>
              <_Type>ConstantVar</_Type>
              <_Value>25</_Value>
            </MeasureLogicNode>
          </MeasureLogicNode>
        </MeasureLogicNode>
        <MeasureLogicNode>
          <XMLVersion>6</XMLVersion>
          <_Type>Operator</_Type>
          <_OP>5</_OP>
          <MeasureLogicNode>
            <XMLVersion>6</XMLVersion>
            <_Type>Operator</_Type>
            <_OP>8</_OP>
            <MeasureLogicNode>
              <XMLVersion>6</XMLVersion>
              <_Type>Expression</_Type>
              <_Name>v_Lamp</_Name>
              <_Special>GridTouch</_Special>
              <_SubItem>FALSE</_SubItem>
            </MeasureLogicNode>
            <MeasureLogicNode>
              <XMLVersion>6</XMLVersion>
              <_Type>ConstantVar</_Type>
              <_Value>5</_Value>
            </MeasureLogicNode>
          </MeasureLogicNode>
          <MeasureLogicNode>
            <XMLVersion>6</XMLVersion>
            <_Type>Operator</_Type>
            <_OP>8</_OP>
            <MeasureLogicNode>
              <XMLVersion>6</XMLVersion>
              <_Type>Expression</_Type>
              <_Name>Location</_Name>
              <_Special>None</_Special>
              <_SubItem>FALSE</_SubItem>
            </MeasureLogicNode>
            <MeasureLogicNode>
              <XMLVersion>6</XMLVersion>
              <_Type>ConstantVar</_Type>
              <_Value>7</_Value>
            </MeasureLogicNode>
          </MeasureLogicNode>
        </MeasureLogicNode>
      </MeasureLogicNode>
      <_DisplayThisColumn>true</_DisplayThisColumn>
    </MeasurePoint>
  </MeasurePath>
  <MeasurePath>
    <XMLVersion>4</XMLVersion>
    <_Name>L-T8-C1</_Name>
    <_Type>LastFirst</_Type>
    <_IgnoreZero>false</_IgnoreZero>
    <_AllowEqual>true</_AllowEqual>
    <_NodeCount>2</_NodeCount>
    <MeasurePoint>
      <XMLVersion>4</XMLVersion>
      <_Name>Start</_Name>
      <_Type>Normal</_Type>
      <_Design_Sch />
      <_Design_Env />
      <MeasureLogicNode>
        <XMLVersion>6</XMLVersion>
        <_Type>Operator</_Type>
        <_OP>5</_OP>
        <MeasureLogicNode>
          <XMLVersion>6</XMLVersion>
          <_Type>Operator</_Type>
          <_OP>8</_OP>
          <MeasureLogicNode>
            <XMLVersion>6</XMLVersion>
            <_Type>Expression</_Type>
            <_Name>_Current_Group</_Name>
            <_Special>None</_Special>
            <_SubItem>FALSE</_SubItem>
          </MeasureLogicNode>
          <MeasureLogicNode>
            <XMLVersion>6</XMLVersion>
            <_Type>ConstantVar</_Type>
            <_Value>24</_Value>
          </MeasureLogicNode>
        </MeasureLogicNode>
        <MeasureLogicNode>
          <XMLVersion>6</XMLVersion>
          <_Type>Operator</_Type>
          <_OP>5</_OP>
          <MeasureLogicNode>
            <XMLVersion>6</XMLVersion>
            <_Type>Operator</_Type>
            <_OP>13</_OP>
            <MeasureLogicNode>
              <XMLVersion>6</XMLVersion>
              <_Type>Expression</_Type>
              <_Name>v_Lamp</_Name>
              <_Special>GridTouch</_Special>
              <_SubItem>FALSE</_SubItem>
            </MeasureLogicNode>
            <MeasureLogicNode>
              <XMLVersion>6</XMLVersion>
              <_Type>ConstantVar</_Type>
              <_Value>0</_Value>
            </MeasureLogicNode>
          </MeasureLogicNode>
          <MeasureLogicNode>
            <XMLVersion>6</XMLVersion>
            <_Type>Operator</_Type>
            <_OP>8</_OP>
            <MeasureLogicNode>
              <XMLVersion>6</XMLVersion>
              <_Type>Expression</_Type>
              <_Name>Location</_Name>
              <_Special>None</_Special>
              <_SubItem>FALSE</_SubItem>
            </MeasureLogicNode>
            <MeasureLogicNode>
              <XMLVersion>6</XMLVersion>
              <_Type>ConstantVar</_Type>
              <_Value>8</_Value>
            </MeasureLogicNode>
          </MeasureLogicNode>
        </MeasureLogicNode>
      </MeasureLogicNode>
      <_DisplayThisColumn>true</_DisplayThisColumn>
    </MeasurePoint>
    <MeasurePoint>
      <XMLVersion>4</XMLVersion>
      <_Name>End</_Name>
      <_Type>Normal</_Type>
      <_Design_Sch />
      <_Design_Env />
      <MeasureLogicNode>
        <XMLVersion>6</XMLVersion>
        <_Type>Operator</_Type>
        <_OP>5</_OP>
        <MeasureLogicNode>
          <XMLVersion>6</XMLVersion>
          <_Type>Operator</_Type>
          <_OP>6</_OP>
          <MeasureLogicNode>
            <XMLVersion>6</XMLVersion>
            <_Type>Operator</_Type>
            <_OP>8</_OP>
            <MeasureLogicNode>
              <XMLVersion>6</XMLVersion>
              <_Type>Expression</_Type>
              <_Name>_Current_Group</_Name>
              <_Special>None</_Special>
              <_SubItem>FALSE</_SubItem>
            </MeasureLogicNode>
            <MeasureLogicNode>
              <XMLVersion>6</XMLVersion>
              <_Type>ConstantVar</_Type>
              <_Value>7</_Value>
            </MeasureLogicNode>
          </MeasureLogicNode>
          <MeasureLogicNode>
            <XMLVersion>6</XMLVersion>
            <_Type>Operator</_Type>
            <_OP>8</_OP>
            <MeasureLogicNode>
              <XMLVersion>6</XMLVersion>
              <_Type>Expression</_Type>
              <_Name>_Current_Group</_Name>
              <_Special>None</_Special>
              <_SubItem>FALSE</_SubItem>
            </MeasureLogicNode>
            <MeasureLogicNode>
              <XMLVersion>6</XMLVersion>
              <_Type>ConstantVar</_Type>
              <_Value>25</_Value>
            </MeasureLogicNode>
          </MeasureLogicNode>
        </MeasureLogicNode>
        <MeasureLogicNode>
          <XMLVersion>6</XMLVersion>
          <_Type>Operator</_Type>
          <_OP>5</_OP>
          <MeasureLogicNode>
            <XMLVersion>6</XMLVersion>
            <_Type>Operator</_Type>
            <_OP>8</_OP>
            <MeasureLogicNode>
              <XMLVersion>6</XMLVersion>
              <_Type>Expression</_Type>
              <_Name>v_Lamp</_Name>
              <_Special>GridTouch</_Special>
              <_SubItem>FALSE</_SubItem>
            </MeasureLogicNode>
            <MeasureLogicNode>
              <XMLVersion>6</XMLVersion>
              <_Type>ConstantVar</_Type>
              <_Value>1</_Value>
            </MeasureLogicNode>
          </MeasureLogicNode>
          <MeasureLogicNode>
            <XMLVersion>6</XMLVersion>
            <_Type>Operator</_Type>
            <_OP>8</_OP>
            <MeasureLogicNode>
              <XMLVersion>6</XMLVersion>
              <_Type>Expression</_Type>
              <_Name>Location</_Name>
              <_Special>None</_Special>
              <_SubItem>FALSE</_SubItem>
            </MeasureLogicNode>
            <MeasureLogicNode>
              <XMLVersion>6</XMLVersion>
              <_Type>ConstantVar</_Type>
              <_Value>8</_Value>
            </MeasureLogicNode>
          </MeasureLogicNode>
        </MeasureLogicNode>
      </MeasureLogicNode>
      <_DisplayThisColumn>true</_DisplayThisColumn>
    </MeasurePoint>
  </MeasurePath>
  <MeasurePath>
    <XMLVersion>4</XMLVersion>
    <_Name>L-T8-C2</_Name>
    <_Type>LastFirst</_Type>
    <_IgnoreZero>false</_IgnoreZero>
    <_AllowEqual>true</_AllowEqual>
    <_NodeCount>2</_NodeCount>
    <MeasurePoint>
      <XMLVersion>4</XMLVersion>
      <_Name>Start</_Name>
      <_Type>Normal</_Type>
      <_Design_Sch />
      <_Design_Env />
      <MeasureLogicNode>
        <XMLVersion>6</XMLVersion>
        <_Type>Operator</_Type>
        <_OP>5</_OP>
        <MeasureLogicNode>
          <XMLVersion>6</XMLVersion>
          <_Type>Operator</_Type>
          <_OP>8</_OP>
          <MeasureLogicNode>
            <XMLVersion>6</XMLVersion>
            <_Type>Expression</_Type>
            <_Name>_Current_Group</_Name>
            <_Special>None</_Special>
            <_SubItem>FALSE</_SubItem>
          </MeasureLogicNode>
          <MeasureLogicNode>
            <XMLVersion>6</XMLVersion>
            <_Type>ConstantVar</_Type>
            <_Value>24</_Value>
          </MeasureLogicNode>
        </MeasureLogicNode>
        <MeasureLogicNode>
          <XMLVersion>6</XMLVersion>
          <_Type>Operator</_Type>
          <_OP>5</_OP>
          <MeasureLogicNode>
            <XMLVersion>6</XMLVersion>
            <_Type>Operator</_Type>
            <_OP>13</_OP>
            <MeasureLogicNode>
              <XMLVersion>6</XMLVersion>
              <_Type>Expression</_Type>
              <_Name>v_Lamp</_Name>
              <_Special>GridTouch</_Special>
              <_SubItem>FALSE</_SubItem>
            </MeasureLogicNode>
            <MeasureLogicNode>
              <XMLVersion>6</XMLVersion>
              <_Type>ConstantVar</_Type>
              <_Value>0</_Value>
            </MeasureLogicNode>
          </MeasureLogicNode>
          <MeasureLogicNode>
            <XMLVersion>6</XMLVersion>
            <_Type>Operator</_Type>
            <_OP>8</_OP>
            <MeasureLogicNode>
              <XMLVersion>6</XMLVersion>
              <_Type>Expression</_Type>
              <_Name>Location</_Name>
              <_Special>None</_Special>
              <_SubItem>FALSE</_SubItem>
            </MeasureLogicNode>
            <MeasureLogicNode>
              <XMLVersion>6</XMLVersion>
              <_Type>ConstantVar</_Type>
              <_Value>8</_Value>
            </MeasureLogicNode>
          </MeasureLogicNode>
        </MeasureLogicNode>
      </MeasureLogicNode>
      <_DisplayThisColumn>true</_DisplayThisColumn>
    </MeasurePoint>
    <MeasurePoint>
      <XMLVersion>4</XMLVersion>
      <_Name>End</_Name>
      <_Type>Normal</_Type>
      <_Design_Sch />
      <_Design_Env />
      <MeasureLogicNode>
        <XMLVersion>6</XMLVersion>
        <_Type>Operator</_Type>
        <_OP>5</_OP>
        <MeasureLogicNode>
          <XMLVersion>6</XMLVersion>
          <_Type>Operator</_Type>
          <_OP>6</_OP>
          <MeasureLogicNode>
            <XMLVersion>6</XMLVersion>
            <_Type>Operator</_Type>
            <_OP>8</_OP>
            <MeasureLogicNode>
              <XMLVersion>6</XMLVersion>
              <_Type>Expression</_Type>
              <_Name>_Current_Group</_Name>
              <_Special>None</_Special>
              <_SubItem>FALSE</_SubItem>
            </MeasureLogicNode>
            <MeasureLogicNode>
              <XMLVersion>6</XMLVersion>
              <_Type>ConstantVar</_Type>
              <_Value>7</_Value>
            </MeasureLogicNode>
          </MeasureLogicNode>
          <MeasureLogicNode>
            <XMLVersion>6</XMLVersion>
            <_Type>Operator</_Type>
            <_OP>8</_OP>
            <MeasureLogicNode>
              <XMLVersion>6</XMLVersion>
              <_Type>Expression</_Type>
              <_Name>_Current_Group</_Name>
              <_Special>None</_Special>
              <_SubItem>FALSE</_SubItem>
            </MeasureLogicNode>
            <MeasureLogicNode>
              <XMLVersion>6</XMLVersion>
              <_Type>ConstantVar</_Type>
              <_Value>25</_Value>
            </MeasureLogicNode>
          </MeasureLogicNode>
        </MeasureLogicNode>
        <MeasureLogicNode>
          <XMLVersion>6</XMLVersion>
          <_Type>Operator</_Type>
          <_OP>5</_OP>
          <MeasureLogicNode>
            <XMLVersion>6</XMLVersion>
            <_Type>Operator</_Type>
            <_OP>8</_OP>
            <MeasureLogicNode>
              <XMLVersion>6</XMLVersion>
              <_Type>Expression</_Type>
              <_Name>v_Lamp</_Name>
              <_Special>GridTouch</_Special>
              <_SubItem>FALSE</_SubItem>
            </MeasureLogicNode>
            <MeasureLogicNode>
              <XMLVersion>6</XMLVersion>
              <_Type>ConstantVar</_Type>
              <_Value>2</_Value>
            </MeasureLogicNode>
          </MeasureLogicNode>
          <MeasureLogicNode>
            <XMLVersion>6</XMLVersion>
            <_Type>Operator</_Type>
            <_OP>8</_OP>
            <MeasureLogicNode>
              <XMLVersion>6</XMLVersion>
              <_Type>Expression</_Type>
              <_Name>Location</_Name>
              <_Special>None</_Special>
              <_SubItem>FALSE</_SubItem>
            </MeasureLogicNode>
            <MeasureLogicNode>
              <XMLVersion>6</XMLVersion>
              <_Type>ConstantVar</_Type>
              <_Value>8</_Value>
            </MeasureLogicNode>
          </MeasureLogicNode>
        </MeasureLogicNode>
      </MeasureLogicNode>
      <_DisplayThisColumn>true</_DisplayThisColumn>
    </MeasurePoint>
  </MeasurePath>
  <MeasurePath>
    <XMLVersion>4</XMLVersion>
    <_Name>L-T8-C3</_Name>
    <_Type>LastFirst</_Type>
    <_IgnoreZero>false</_IgnoreZero>
    <_AllowEqual>true</_AllowEqual>
    <_NodeCount>2</_NodeCount>
    <MeasurePoint>
      <XMLVersion>4</XMLVersion>
      <_Name>Start</_Name>
      <_Type>Normal</_Type>
      <_Design_Sch />
      <_Design_Env />
      <MeasureLogicNode>
        <XMLVersion>6</XMLVersion>
        <_Type>Operator</_Type>
        <_OP>5</_OP>
        <MeasureLogicNode>
          <XMLVersion>6</XMLVersion>
          <_Type>Operator</_Type>
          <_OP>8</_OP>
          <MeasureLogicNode>
            <XMLVersion>6</XMLVersion>
            <_Type>Expression</_Type>
            <_Name>_Current_Group</_Name>
            <_Special>None</_Special>
            <_SubItem>FALSE</_SubItem>
          </MeasureLogicNode>
          <MeasureLogicNode>
            <XMLVersion>6</XMLVersion>
            <_Type>ConstantVar</_Type>
            <_Value>24</_Value>
          </MeasureLogicNode>
        </MeasureLogicNode>
        <MeasureLogicNode>
          <XMLVersion>6</XMLVersion>
          <_Type>Operator</_Type>
          <_OP>5</_OP>
          <MeasureLogicNode>
            <XMLVersion>6</XMLVersion>
            <_Type>Operator</_Type>
            <_OP>13</_OP>
            <MeasureLogicNode>
              <XMLVersion>6</XMLVersion>
              <_Type>Expression</_Type>
              <_Name>v_Lamp</_Name>
              <_Special>GridTouch</_Special>
              <_SubItem>FALSE</_SubItem>
            </MeasureLogicNode>
            <MeasureLogicNode>
              <XMLVersion>6</XMLVersion>
              <_Type>ConstantVar</_Type>
              <_Value>0</_Value>
            </MeasureLogicNode>
          </MeasureLogicNode>
          <MeasureLogicNode>
            <XMLVersion>6</XMLVersion>
            <_Type>Operator</_Type>
            <_OP>8</_OP>
            <MeasureLogicNode>
              <XMLVersion>6</XMLVersion>
              <_Type>Expression</_Type>
              <_Name>Location</_Name>
              <_Special>None</_Special>
              <_SubItem>FALSE</_SubItem>
            </MeasureLogicNode>
            <MeasureLogicNode>
              <XMLVersion>6</XMLVersion>
              <_Type>ConstantVar</_Type>
              <_Value>8</_Value>
            </MeasureLogicNode>
          </MeasureLogicNode>
        </MeasureLogicNode>
      </MeasureLogicNode>
      <_DisplayThisColumn>true</_DisplayThisColumn>
    </MeasurePoint>
    <MeasurePoint>
      <XMLVersion>4</XMLVersion>
      <_Name>End</_Name>
      <_Type>Normal</_Type>
      <_Design_Sch />
      <_Design_Env />
      <MeasureLogicNode>
        <XMLVersion>6</XMLVersion>
        <_Type>Operator</_Type>
        <_OP>5</_OP>
        <MeasureLogicNode>
          <XMLVersion>6</XMLVersion>
          <_Type>Operator</_Type>
          <_OP>6</_OP>
          <MeasureLogicNode>
            <XMLVersion>6</XMLVersion>
            <_Type>Operator</_Type>
            <_OP>8</_OP>
            <MeasureLogicNode>
              <XMLVersion>6</XMLVersion>
              <_Type>Expression</_Type>
              <_Name>_Current_Group</_Name>
              <_Special>None</_Special>
              <_SubItem>FALSE</_SubItem>
            </MeasureLogicNode>
            <MeasureLogicNode>
              <XMLVersion>6</XMLVersion>
              <_Type>ConstantVar</_Type>
              <_Value>7</_Value>
            </MeasureLogicNode>
          </MeasureLogicNode>
          <MeasureLogicNode>
            <XMLVersion>6</XMLVersion>
            <_Type>Operator</_Type>
            <_OP>8</_OP>
            <MeasureLogicNode>
              <XMLVersion>6</XMLVersion>
              <_Type>Expression</_Type>
              <_Name>_Current_Group</_Name>
              <_Special>None</_Special>
              <_SubItem>FALSE</_SubItem>
            </MeasureLogicNode>
            <MeasureLogicNode>
              <XMLVersion>6</XMLVersion>
              <_Type>ConstantVar</_Type>
              <_Value>25</_Value>
            </MeasureLogicNode>
          </MeasureLogicNode>
        </MeasureLogicNode>
        <MeasureLogicNode>
          <XMLVersion>6</XMLVersion>
          <_Type>Operator</_Type>
          <_OP>5</_OP>
          <MeasureLogicNode>
            <XMLVersion>6</XMLVersion>
            <_Type>Operator</_Type>
            <_OP>8</_OP>
            <MeasureLogicNode>
              <XMLVersion>6</XMLVersion>
              <_Type>Expression</_Type>
              <_Name>v_Lamp</_Name>
              <_Special>GridTouch</_Special>
              <_SubItem>FALSE</_SubItem>
            </MeasureLogicNode>
            <MeasureLogicNode>
              <XMLVersion>6</XMLVersion>
              <_Type>ConstantVar</_Type>
              <_Value>3</_Value>
            </MeasureLogicNode>
          </MeasureLogicNode>
          <MeasureLogicNode>
            <XMLVersion>6</XMLVersion>
            <_Type>Operator</_Type>
            <_OP>8</_OP>
            <MeasureLogicNode>
              <XMLVersion>6</XMLVersion>
              <_Type>Expression</_Type>
              <_Name>Location</_Name>
              <_Special>None</_Special>
              <_SubItem>FALSE</_SubItem>
            </MeasureLogicNode>
            <MeasureLogicNode>
              <XMLVersion>6</XMLVersion>
              <_Type>ConstantVar</_Type>
              <_Value>8</_Value>
            </MeasureLogicNode>
          </MeasureLogicNode>
        </MeasureLogicNode>
      </MeasureLogicNode>
      <_DisplayThisColumn>true</_DisplayThisColumn>
    </MeasurePoint>
  </MeasurePath>
  <MeasurePath>
    <XMLVersion>4</XMLVersion>
    <_Name>L-T8-C4</_Name>
    <_Type>LastFirst</_Type>
    <_IgnoreZero>false</_IgnoreZero>
    <_AllowEqual>true</_AllowEqual>
    <_NodeCount>2</_NodeCount>
    <MeasurePoint>
      <XMLVersion>4</XMLVersion>
      <_Name>Start</_Name>
      <_Type>Normal</_Type>
      <_Design_Sch />
      <_Design_Env />
      <MeasureLogicNode>
        <XMLVersion>6</XMLVersion>
        <_Type>Operator</_Type>
        <_OP>5</_OP>
        <MeasureLogicNode>
          <XMLVersion>6</XMLVersion>
          <_Type>Operator</_Type>
          <_OP>8</_OP>
          <MeasureLogicNode>
            <XMLVersion>6</XMLVersion>
            <_Type>Expression</_Type>
            <_Name>_Current_Group</_Name>
            <_Special>None</_Special>
            <_SubItem>FALSE</_SubItem>
          </MeasureLogicNode>
          <MeasureLogicNode>
            <XMLVersion>6</XMLVersion>
            <_Type>ConstantVar</_Type>
            <_Value>24</_Value>
          </MeasureLogicNode>
        </MeasureLogicNode>
        <MeasureLogicNode>
          <XMLVersion>6</XMLVersion>
          <_Type>Operator</_Type>
          <_OP>5</_OP>
          <MeasureLogicNode>
            <XMLVersion>6</XMLVersion>
            <_Type>Operator</_Type>
            <_OP>13</_OP>
            <MeasureLogicNode>
              <XMLVersion>6</XMLVersion>
              <_Type>Expression</_Type>
              <_Name>v_Lamp</_Name>
              <_Special>GridTouch</_Special>
              <_SubItem>FALSE</_SubItem>
            </MeasureLogicNode>
            <MeasureLogicNode>
              <XMLVersion>6</XMLVersion>
              <_Type>ConstantVar</_Type>
              <_Value>0</_Value>
            </MeasureLogicNode>
          </MeasureLogicNode>
          <MeasureLogicNode>
            <XMLVersion>6</XMLVersion>
            <_Type>Operator</_Type>
            <_OP>8</_OP>
            <MeasureLogicNode>
              <XMLVersion>6</XMLVersion>
              <_Type>Expression</_Type>
              <_Name>Location</_Name>
              <_Special>None</_Special>
              <_SubItem>FALSE</_SubItem>
            </MeasureLogicNode>
            <MeasureLogicNode>
              <XMLVersion>6</XMLVersion>
              <_Type>ConstantVar</_Type>
              <_Value>8</_Value>
            </MeasureLogicNode>
          </MeasureLogicNode>
        </MeasureLogicNode>
      </MeasureLogicNode>
      <_DisplayThisColumn>true</_DisplayThisColumn>
    </MeasurePoint>
    <MeasurePoint>
      <XMLVersion>4</XMLVersion>
      <_Name>End</_Name>
      <_Type>Normal</_Type>
      <_Design_Sch />
      <_Design_Env />
      <MeasureLogicNode>
        <XMLVersion>6</XMLVersion>
        <_Type>Operator</_Type>
        <_OP>5</_OP>
        <MeasureLogicNode>
          <XMLVersion>6</XMLVersion>
          <_Type>Operator</_Type>
          <_OP>6</_OP>
          <MeasureLogicNode>
            <XMLVersion>6</XMLVersion>
            <_Type>Operator</_Type>
            <_OP>8</_OP>
            <MeasureLogicNode>
              <XMLVersion>6</XMLVersion>
              <_Type>Expression</_Type>
              <_Name>_Current_Group</_Name>
              <_Special>None</_Special>
              <_SubItem>FALSE</_SubItem>
            </MeasureLogicNode>
            <MeasureLogicNode>
              <XMLVersion>6</XMLVersion>
              <_Type>ConstantVar</_Type>
              <_Value>7</_Value>
            </MeasureLogicNode>
          </MeasureLogicNode>
          <MeasureLogicNode>
            <XMLVersion>6</XMLVersion>
            <_Type>Operator</_Type>
            <_OP>8</_OP>
            <MeasureLogicNode>
              <XMLVersion>6</XMLVersion>
              <_Type>Expression</_Type>
              <_Name>_Current_Group</_Name>
              <_Special>None</_Special>
              <_SubItem>FALSE</_SubItem>
            </MeasureLogicNode>
            <MeasureLogicNode>
              <XMLVersion>6</XMLVersion>
              <_Type>ConstantVar</_Type>
              <_Value>25</_Value>
            </MeasureLogicNode>
          </MeasureLogicNode>
        </MeasureLogicNode>
        <MeasureLogicNode>
          <XMLVersion>6</XMLVersion>
          <_Type>Operator</_Type>
          <_OP>5</_OP>
          <MeasureLogicNode>
            <XMLVersion>6</XMLVersion>
            <_Type>Operator</_Type>
            <_OP>8</_OP>
            <MeasureLogicNode>
              <XMLVersion>6</XMLVersion>
              <_Type>Expression</_Type>
              <_Name>v_Lamp</_Name>
              <_Special>GridTouch</_Special>
              <_SubItem>FALSE</_SubItem>
            </MeasureLogicNode>
            <MeasureLogicNode>
              <XMLVersion>6</XMLVersion>
              <_Type>ConstantVar</_Type>
              <_Value>4</_Value>
            </MeasureLogicNode>
          </MeasureLogicNode>
          <MeasureLogicNode>
            <XMLVersion>6</XMLVersion>
            <_Type>Operator</_Type>
            <_OP>8</_OP>
            <MeasureLogicNode>
              <XMLVersion>6</XMLVersion>
              <_Type>Expression</_Type>
              <_Name>Location</_Name>
              <_Special>None</_Special>
              <_SubItem>FALSE</_SubItem>
            </MeasureLogicNode>
            <MeasureLogicNode>
              <XMLVersion>6</XMLVersion>
              <_Type>ConstantVar</_Type>
              <_Value>8</_Value>
            </MeasureLogicNode>
          </MeasureLogicNode>
        </MeasureLogicNode>
      </MeasureLogicNode>
      <_DisplayThisColumn>true</_DisplayThisColumn>
    </MeasurePoint>
  </MeasurePath>
  <MeasurePath>
    <XMLVersion>4</XMLVersion>
    <_Name>L-T8-C5</_Name>
    <_Type>LastFirst</_Type>
    <_IgnoreZero>false</_IgnoreZero>
    <_AllowEqual>true</_AllowEqual>
    <_NodeCount>2</_NodeCount>
    <MeasurePoint>
      <XMLVersion>4</XMLVersion>
      <_Name>Start</_Name>
      <_Type>Normal</_Type>
      <_Design_Sch />
      <_Design_Env />
      <MeasureLogicNode>
        <XMLVersion>6</XMLVersion>
        <_Type>Operator</_Type>
        <_OP>5</_OP>
        <MeasureLogicNode>
          <XMLVersion>6</XMLVersion>
          <_Type>Operator</_Type>
          <_OP>8</_OP>
          <MeasureLogicNode>
            <XMLVersion>6</XMLVersion>
            <_Type>Expression</_Type>
            <_Name>_Current_Group</_Name>
            <_Special>None</_Special>
            <_SubItem>FALSE</_SubItem>
          </MeasureLogicNode>
          <MeasureLogicNode>
            <XMLVersion>6</XMLVersion>
            <_Type>ConstantVar</_Type>
            <_Value>24</_Value>
          </MeasureLogicNode>
        </MeasureLogicNode>
        <MeasureLogicNode>
          <XMLVersion>6</XMLVersion>
          <_Type>Operator</_Type>
          <_OP>5</_OP>
          <MeasureLogicNode>
            <XMLVersion>6</XMLVersion>
            <_Type>Operator</_Type>
            <_OP>13</_OP>
            <MeasureLogicNode>
              <XMLVersion>6</XMLVersion>
              <_Type>Expression</_Type>
              <_Name>v_Lamp</_Name>
              <_Special>GridTouch</_Special>
              <_SubItem>FALSE</_SubItem>
            </MeasureLogicNode>
            <MeasureLogicNode>
              <XMLVersion>6</XMLVersion>
              <_Type>ConstantVar</_Type>
              <_Value>0</_Value>
            </MeasureLogicNode>
          </MeasureLogicNode>
          <MeasureLogicNode>
            <XMLVersion>6</XMLVersion>
            <_Type>Operator</_Type>
            <_OP>8</_OP>
            <MeasureLogicNode>
              <XMLVersion>6</XMLVersion>
              <_Type>Expression</_Type>
              <_Name>Location</_Name>
              <_Special>None</_Special>
              <_SubItem>FALSE</_SubItem>
            </MeasureLogicNode>
            <MeasureLogicNode>
              <XMLVersion>6</XMLVersion>
              <_Type>ConstantVar</_Type>
              <_Value>8</_Value>
            </MeasureLogicNode>
          </MeasureLogicNode>
        </MeasureLogicNode>
      </MeasureLogicNode>
      <_DisplayThisColumn>true</_DisplayThisColumn>
    </MeasurePoint>
    <MeasurePoint>
      <XMLVersion>4</XMLVersion>
      <_Name>End</_Name>
      <_Type>Normal</_Type>
      <_Design_Sch />
      <_Design_Env />
      <MeasureLogicNode>
        <XMLVersion>6</XMLVersion>
        <_Type>Operator</_Type>
        <_OP>5</_OP>
        <MeasureLogicNode>
          <XMLVersion>6</XMLVersion>
          <_Type>Operator</_Type>
          <_OP>6</_OP>
          <MeasureLogicNode>
            <XMLVersion>6</XMLVersion>
            <_Type>Operator</_Type>
            <_OP>8</_OP>
            <MeasureLogicNode>
              <XMLVersion>6</XMLVersion>
              <_Type>Expression</_Type>
              <_Name>_Current_Group</_Name>
              <_Special>None</_Special>
              <_SubItem>FALSE</_SubItem>
            </MeasureLogicNode>
            <MeasureLogicNode>
              <XMLVersion>6</XMLVersion>
              <_Type>ConstantVar</_Type>
              <_Value>7</_Value>
            </MeasureLogicNode>
          </MeasureLogicNode>
          <MeasureLogicNode>
            <XMLVersion>6</XMLVersion>
            <_Type>Operator</_Type>
            <_OP>8</_OP>
            <MeasureLogicNode>
              <XMLVersion>6</XMLVersion>
              <_Type>Expression</_Type>
              <_Name>_Current_Group</_Name>
              <_Special>None</_Special>
              <_SubItem>FALSE</_SubItem>
            </MeasureLogicNode>
            <MeasureLogicNode>
              <XMLVersion>6</XMLVersion>
              <_Type>ConstantVar</_Type>
              <_Value>25</_Value>
            </MeasureLogicNode>
          </MeasureLogicNode>
        </MeasureLogicNode>
        <MeasureLogicNode>
          <XMLVersion>6</XMLVersion>
          <_Type>Operator</_Type>
          <_OP>5</_OP>
          <MeasureLogicNode>
            <XMLVersion>6</XMLVersion>
            <_Type>Operator</_Type>
            <_OP>8</_OP>
            <MeasureLogicNode>
              <XMLVersion>6</XMLVersion>
              <_Type>Expression</_Type>
              <_Name>v_Lamp</_Name>
              <_Special>GridTouch</_Special>
              <_SubItem>FALSE</_SubItem>
            </MeasureLogicNode>
            <MeasureLogicNode>
              <XMLVersion>6</XMLVersion>
              <_Type>ConstantVar</_Type>
              <_Value>5</_Value>
            </MeasureLogicNode>
          </MeasureLogicNode>
          <MeasureLogicNode>
            <XMLVersion>6</XMLVersion>
            <_Type>Operator</_Type>
            <_OP>8</_OP>
            <MeasureLogicNode>
              <XMLVersion>6</XMLVersion>
              <_Type>Expression</_Type>
              <_Name>Location</_Name>
              <_Special>None</_Special>
              <_SubItem>FALSE</_SubItem>
            </MeasureLogicNode>
            <MeasureLogicNode>
              <XMLVersion>6</XMLVersion>
              <_Type>ConstantVar</_Type>
              <_Value>8</_Value>
            </MeasureLogicNode>
          </MeasureLogicNode>
        </MeasureLogicNode>
      </MeasureLogicNode>
      <_DisplayThisColumn>true</_DisplayThisColumn>
    </MeasurePoint>
  </MeasurePath>
  <MeasurePath>
    <XMLVersion>4</XMLVersion>
    <_Name>L-T9-C1</_Name>
    <_Type>LastFirst</_Type>
    <_IgnoreZero>false</_IgnoreZero>
    <_AllowEqual>true</_AllowEqual>
    <_NodeCount>2</_NodeCount>
    <MeasurePoint>
      <XMLVersion>4</XMLVersion>
      <_Name>Start</_Name>
      <_Type>Normal</_Type>
      <_Design_Sch />
      <_Design_Env />
      <MeasureLogicNode>
        <XMLVersion>6</XMLVersion>
        <_Type>Operator</_Type>
        <_OP>5</_OP>
        <MeasureLogicNode>
          <XMLVersion>6</XMLVersion>
          <_Type>Operator</_Type>
          <_OP>8</_OP>
          <MeasureLogicNode>
            <XMLVersion>6</XMLVersion>
            <_Type>Expression</_Type>
            <_Name>_Current_Group</_Name>
            <_Special>None</_Special>
            <_SubItem>FALSE</_SubItem>
          </MeasureLogicNode>
          <MeasureLogicNode>
            <XMLVersion>6</XMLVersion>
            <_Type>ConstantVar</_Type>
            <_Value>24</_Value>
          </MeasureLogicNode>
        </MeasureLogicNode>
        <MeasureLogicNode>
          <XMLVersion>6</XMLVersion>
          <_Type>Operator</_Type>
          <_OP>5</_OP>
          <MeasureLogicNode>
            <XMLVersion>6</XMLVersion>
            <_Type>Operator</_Type>
            <_OP>13</_OP>
            <MeasureLogicNode>
              <XMLVersion>6</XMLVersion>
              <_Type>Expression</_Type>
              <_Name>v_Lamp</_Name>
              <_Special>GridTouch</_Special>
              <_SubItem>FALSE</_SubItem>
            </MeasureLogicNode>
            <MeasureLogicNode>
              <XMLVersion>6</XMLVersion>
              <_Type>ConstantVar</_Type>
              <_Value>0</_Value>
            </MeasureLogicNode>
          </MeasureLogicNode>
          <MeasureLogicNode>
            <XMLVersion>6</XMLVersion>
            <_Type>Operator</_Type>
            <_OP>8</_OP>
            <MeasureLogicNode>
              <XMLVersion>6</XMLVersion>
              <_Type>Expression</_Type>
              <_Name>Location</_Name>
              <_Special>None</_Special>
              <_SubItem>FALSE</_SubItem>
            </MeasureLogicNode>
            <MeasureLogicNode>
              <XMLVersion>6</XMLVersion>
              <_Type>ConstantVar</_Type>
              <_Value>9</_Value>
            </MeasureLogicNode>
          </MeasureLogicNode>
        </MeasureLogicNode>
      </MeasureLogicNode>
      <_DisplayThisColumn>true</_DisplayThisColumn>
    </MeasurePoint>
    <MeasurePoint>
      <XMLVersion>4</XMLVersion>
      <_Name>End</_Name>
      <_Type>Normal</_Type>
      <_Design_Sch />
      <_Design_Env />
      <MeasureLogicNode>
        <XMLVersion>6</XMLVersion>
        <_Type>Operator</_Type>
        <_OP>5</_OP>
        <MeasureLogicNode>
          <XMLVersion>6</XMLVersion>
          <_Type>Operator</_Type>
          <_OP>6</_OP>
          <MeasureLogicNode>
            <XMLVersion>6</XMLVersion>
            <_Type>Operator</_Type>
            <_OP>8</_OP>
            <MeasureLogicNode>
              <XMLVersion>6</XMLVersion>
              <_Type>Expression</_Type>
              <_Name>_Current_Group</_Name>
              <_Special>None</_Special>
              <_SubItem>FALSE</_SubItem>
            </MeasureLogicNode>
            <MeasureLogicNode>
              <XMLVersion>6</XMLVersion>
              <_Type>ConstantVar</_Type>
              <_Value>7</_Value>
            </MeasureLogicNode>
          </MeasureLogicNode>
          <MeasureLogicNode>
            <XMLVersion>6</XMLVersion>
            <_Type>Operator</_Type>
            <_OP>8</_OP>
            <MeasureLogicNode>
              <XMLVersion>6</XMLVersion>
              <_Type>Expression</_Type>
              <_Name>_Current_Group</_Name>
              <_Special>None</_Special>
              <_SubItem>FALSE</_SubItem>
            </MeasureLogicNode>
            <MeasureLogicNode>
              <XMLVersion>6</XMLVersion>
              <_Type>ConstantVar</_Type>
              <_Value>25</_Value>
            </MeasureLogicNode>
          </MeasureLogicNode>
        </MeasureLogicNode>
        <MeasureLogicNode>
          <XMLVersion>6</XMLVersion>
          <_Type>Operator</_Type>
          <_OP>5</_OP>
          <MeasureLogicNode>
            <XMLVersion>6</XMLVersion>
            <_Type>Operator</_Type>
            <_OP>8</_OP>
            <MeasureLogicNode>
              <XMLVersion>6</XMLVersion>
              <_Type>Expression</_Type>
              <_Name>v_Lamp</_Name>
              <_Special>GridTouch</_Special>
              <_SubItem>FALSE</_SubItem>
            </MeasureLogicNode>
            <MeasureLogicNode>
              <XMLVersion>6</XMLVersion>
              <_Type>ConstantVar</_Type>
              <_Value>1</_Value>
            </MeasureLogicNode>
          </MeasureLogicNode>
          <MeasureLogicNode>
            <XMLVersion>6</XMLVersion>
            <_Type>Operator</_Type>
            <_OP>8</_OP>
            <MeasureLogicNode>
              <XMLVersion>6</XMLVersion>
              <_Type>Expression</_Type>
              <_Name>Location</_Name>
              <_Special>None</_Special>
              <_SubItem>FALSE</_SubItem>
            </MeasureLogicNode>
            <MeasureLogicNode>
              <XMLVersion>6</XMLVersion>
              <_Type>ConstantVar</_Type>
              <_Value>9</_Value>
            </MeasureLogicNode>
          </MeasureLogicNode>
        </MeasureLogicNode>
      </MeasureLogicNode>
      <_DisplayThisColumn>true</_DisplayThisColumn>
    </MeasurePoint>
  </MeasurePath>
  <MeasurePath>
    <XMLVersion>4</XMLVersion>
    <_Name>L-T9-C2</_Name>
    <_Type>LastFirst</_Type>
    <_IgnoreZero>false</_IgnoreZero>
    <_AllowEqual>true</_AllowEqual>
    <_NodeCount>2</_NodeCount>
    <MeasurePoint>
      <XMLVersion>4</XMLVersion>
      <_Name>Start</_Name>
      <_Type>Normal</_Type>
      <_Design_Sch />
      <_Design_Env />
      <MeasureLogicNode>
        <XMLVersion>6</XMLVersion>
        <_Type>Operator</_Type>
        <_OP>5</_OP>
        <MeasureLogicNode>
          <XMLVersion>6</XMLVersion>
          <_Type>Operator</_Type>
          <_OP>8</_OP>
          <MeasureLogicNode>
            <XMLVersion>6</XMLVersion>
            <_Type>Expression</_Type>
            <_Name>_Current_Group</_Name>
            <_Special>None</_Special>
            <_SubItem>FALSE</_SubItem>
          </MeasureLogicNode>
          <MeasureLogicNode>
            <XMLVersion>6</XMLVersion>
            <_Type>ConstantVar</_Type>
            <_Value>24</_Value>
          </MeasureLogicNode>
        </MeasureLogicNode>
        <MeasureLogicNode>
          <XMLVersion>6</XMLVersion>
          <_Type>Operator</_Type>
          <_OP>5</_OP>
          <MeasureLogicNode>
            <XMLVersion>6</XMLVersion>
            <_Type>Operator</_Type>
            <_OP>13</_OP>
            <MeasureLogicNode>
              <XMLVersion>6</XMLVersion>
              <_Type>Expression</_Type>
              <_Name>v_Lamp</_Name>
              <_Special>GridTouch</_Special>
              <_SubItem>FALSE</_SubItem>
            </MeasureLogicNode>
            <MeasureLogicNode>
              <XMLVersion>6</XMLVersion>
              <_Type>ConstantVar</_Type>
              <_Value>0</_Value>
            </MeasureLogicNode>
          </MeasureLogicNode>
          <MeasureLogicNode>
            <XMLVersion>6</XMLVersion>
            <_Type>Operator</_Type>
            <_OP>8</_OP>
            <MeasureLogicNode>
              <XMLVersion>6</XMLVersion>
              <_Type>Expression</_Type>
              <_Name>Location</_Name>
              <_Special>None</_Special>
              <_SubItem>FALSE</_SubItem>
            </MeasureLogicNode>
            <MeasureLogicNode>
              <XMLVersion>6</XMLVersion>
              <_Type>ConstantVar</_Type>
              <_Value>9</_Value>
            </MeasureLogicNode>
          </MeasureLogicNode>
        </MeasureLogicNode>
      </MeasureLogicNode>
      <_DisplayThisColumn>true</_DisplayThisColumn>
    </MeasurePoint>
    <MeasurePoint>
      <XMLVersion>4</XMLVersion>
      <_Name>End</_Name>
      <_Type>Normal</_Type>
      <_Design_Sch />
      <_Design_Env />
      <MeasureLogicNode>
        <XMLVersion>6</XMLVersion>
        <_Type>Operator</_Type>
        <_OP>5</_OP>
        <MeasureLogicNode>
          <XMLVersion>6</XMLVersion>
          <_Type>Operator</_Type>
          <_OP>6</_OP>
          <MeasureLogicNode>
            <XMLVersion>6</XMLVersion>
            <_Type>Operator</_Type>
            <_OP>8</_OP>
            <MeasureLogicNode>
              <XMLVersion>6</XMLVersion>
              <_Type>Expression</_Type>
              <_Name>_Current_Group</_Name>
              <_Special>None</_Special>
              <_SubItem>FALSE</_SubItem>
            </MeasureLogicNode>
            <MeasureLogicNode>
              <XMLVersion>6</XMLVersion>
              <_Type>ConstantVar</_Type>
              <_Value>7</_Value>
            </MeasureLogicNode>
          </MeasureLogicNode>
          <MeasureLogicNode>
            <XMLVersion>6</XMLVersion>
            <_Type>Operator</_Type>
            <_OP>8</_OP>
            <MeasureLogicNode>
              <XMLVersion>6</XMLVersion>
              <_Type>Expression</_Type>
              <_Name>_Current_Group</_Name>
              <_Special>None</_Special>
              <_SubItem>FALSE</_SubItem>
            </MeasureLogicNode>
            <MeasureLogicNode>
              <XMLVersion>6</XMLVersion>
              <_Type>ConstantVar</_Type>
              <_Value>25</_Value>
            </MeasureLogicNode>
          </MeasureLogicNode>
        </MeasureLogicNode>
        <MeasureLogicNode>
          <XMLVersion>6</XMLVersion>
          <_Type>Operator</_Type>
          <_OP>5</_OP>
          <MeasureLogicNode>
            <XMLVersion>6</XMLVersion>
            <_Type>Operator</_Type>
            <_OP>8</_OP>
            <MeasureLogicNode>
              <XMLVersion>6</XMLVersion>
              <_Type>Expression</_Type>
              <_Name>v_Lamp</_Name>
              <_Special>GridTouch</_Special>
              <_SubItem>FALSE</_SubItem>
            </MeasureLogicNode>
            <MeasureLogicNode>
              <XMLVersion>6</XMLVersion>
              <_Type>ConstantVar</_Type>
              <_Value>2</_Value>
            </MeasureLogicNode>
          </MeasureLogicNode>
          <MeasureLogicNode>
            <XMLVersion>6</XMLVersion>
            <_Type>Operator</_Type>
            <_OP>8</_OP>
            <MeasureLogicNode>
              <XMLVersion>6</XMLVersion>
              <_Type>Expression</_Type>
              <_Name>Location</_Name>
              <_Special>None</_Special>
              <_SubItem>FALSE</_SubItem>
            </MeasureLogicNode>
            <MeasureLogicNode>
              <XMLVersion>6</XMLVersion>
              <_Type>ConstantVar</_Type>
              <_Value>9</_Value>
            </MeasureLogicNode>
          </MeasureLogicNode>
        </MeasureLogicNode>
      </MeasureLogicNode>
      <_DisplayThisColumn>true</_DisplayThisColumn>
    </MeasurePoint>
  </MeasurePath>
  <MeasurePath>
    <XMLVersion>4</XMLVersion>
    <_Name>L-T9-C3</_Name>
    <_Type>LastFirst</_Type>
    <_IgnoreZero>false</_IgnoreZero>
    <_AllowEqual>true</_AllowEqual>
    <_NodeCount>2</_NodeCount>
    <MeasurePoint>
      <XMLVersion>4</XMLVersion>
      <_Name>Start</_Name>
      <_Type>Normal</_Type>
      <_Design_Sch />
      <_Design_Env />
      <MeasureLogicNode>
        <XMLVersion>6</XMLVersion>
        <_Type>Operator</_Type>
        <_OP>5</_OP>
        <MeasureLogicNode>
          <XMLVersion>6</XMLVersion>
          <_Type>Operator</_Type>
          <_OP>8</_OP>
          <MeasureLogicNode>
            <XMLVersion>6</XMLVersion>
            <_Type>Expression</_Type>
            <_Name>_Current_Group</_Name>
            <_Special>None</_Special>
            <_SubItem>FALSE</_SubItem>
          </MeasureLogicNode>
          <MeasureLogicNode>
            <XMLVersion>6</XMLVersion>
            <_Type>ConstantVar</_Type>
            <_Value>24</_Value>
          </MeasureLogicNode>
        </MeasureLogicNode>
        <MeasureLogicNode>
          <XMLVersion>6</XMLVersion>
          <_Type>Operator</_Type>
          <_OP>5</_OP>
          <MeasureLogicNode>
            <XMLVersion>6</XMLVersion>
            <_Type>Operator</_Type>
            <_OP>13</_OP>
            <MeasureLogicNode>
              <XMLVersion>6</XMLVersion>
              <_Type>Expression</_Type>
              <_Name>v_Lamp</_Name>
              <_Special>GridTouch</_Special>
              <_SubItem>FALSE</_SubItem>
            </MeasureLogicNode>
            <MeasureLogicNode>
              <XMLVersion>6</XMLVersion>
              <_Type>ConstantVar</_Type>
              <_Value>0</_Value>
            </MeasureLogicNode>
          </MeasureLogicNode>
          <MeasureLogicNode>
            <XMLVersion>6</XMLVersion>
            <_Type>Operator</_Type>
            <_OP>8</_OP>
            <MeasureLogicNode>
              <XMLVersion>6</XMLVersion>
              <_Type>Expression</_Type>
              <_Name>Location</_Name>
              <_Special>None</_Special>
              <_SubItem>FALSE</_SubItem>
            </MeasureLogicNode>
            <MeasureLogicNode>
              <XMLVersion>6</XMLVersion>
              <_Type>ConstantVar</_Type>
              <_Value>9</_Value>
            </MeasureLogicNode>
          </MeasureLogicNode>
        </MeasureLogicNode>
      </MeasureLogicNode>
      <_DisplayThisColumn>true</_DisplayThisColumn>
    </MeasurePoint>
    <MeasurePoint>
      <XMLVersion>4</XMLVersion>
      <_Name>End</_Name>
      <_Type>Normal</_Type>
      <_Design_Sch />
      <_Design_Env />
      <MeasureLogicNode>
        <XMLVersion>6</XMLVersion>
        <_Type>Operator</_Type>
        <_OP>5</_OP>
        <MeasureLogicNode>
          <XMLVersion>6</XMLVersion>
          <_Type>Operator</_Type>
          <_OP>6</_OP>
          <MeasureLogicNode>
            <XMLVersion>6</XMLVersion>
            <_Type>Operator</_Type>
            <_OP>8</_OP>
            <MeasureLogicNode>
              <XMLVersion>6</XMLVersion>
              <_Type>Expression</_Type>
              <_Name>_Current_Group</_Name>
              <_Special>None</_Special>
              <_SubItem>FALSE</_SubItem>
            </MeasureLogicNode>
            <MeasureLogicNode>
              <XMLVersion>6</XMLVersion>
              <_Type>ConstantVar</_Type>
              <_Value>7</_Value>
            </MeasureLogicNode>
          </MeasureLogicNode>
          <MeasureLogicNode>
            <XMLVersion>6</XMLVersion>
            <_Type>Operator</_Type>
            <_OP>8</_OP>
            <MeasureLogicNode>
              <XMLVersion>6</XMLVersion>
              <_Type>Expression</_Type>
              <_Name>_Current_Group</_Name>
              <_Special>None</_Special>
              <_SubItem>FALSE</_SubItem>
            </MeasureLogicNode>
            <MeasureLogicNode>
              <XMLVersion>6</XMLVersion>
              <_Type>ConstantVar</_Type>
              <_Value>25</_Value>
            </MeasureLogicNode>
          </MeasureLogicNode>
        </MeasureLogicNode>
        <MeasureLogicNode>
          <XMLVersion>6</XMLVersion>
          <_Type>Operator</_Type>
          <_OP>5</_OP>
          <MeasureLogicNode>
            <XMLVersion>6</XMLVersion>
            <_Type>Operator</_Type>
            <_OP>8</_OP>
            <MeasureLogicNode>
              <XMLVersion>6</XMLVersion>
              <_Type>Expression</_Type>
              <_Name>v_Lamp</_Name>
              <_Special>GridTouch</_Special>
              <_SubItem>FALSE</_SubItem>
            </MeasureLogicNode>
            <MeasureLogicNode>
              <XMLVersion>6</XMLVersion>
              <_Type>ConstantVar</_Type>
              <_Value>3</_Value>
            </MeasureLogicNode>
          </MeasureLogicNode>
          <MeasureLogicNode>
            <XMLVersion>6</XMLVersion>
            <_Type>Operator</_Type>
            <_OP>8</_OP>
            <MeasureLogicNode>
              <XMLVersion>6</XMLVersion>
              <_Type>Expression</_Type>
              <_Name>Location</_Name>
              <_Special>None</_Special>
              <_SubItem>FALSE</_SubItem>
            </MeasureLogicNode>
            <MeasureLogicNode>
              <XMLVersion>6</XMLVersion>
              <_Type>ConstantVar</_Type>
              <_Value>9</_Value>
            </MeasureLogicNode>
          </MeasureLogicNode>
        </MeasureLogicNode>
      </MeasureLogicNode>
      <_DisplayThisColumn>true</_DisplayThisColumn>
    </MeasurePoint>
  </MeasurePath>
  <MeasurePath>
    <XMLVersion>4</XMLVersion>
    <_Name>L-T9-C4</_Name>
    <_Type>LastFirst</_Type>
    <_IgnoreZero>false</_IgnoreZero>
    <_AllowEqual>true</_AllowEqual>
    <_NodeCount>2</_NodeCount>
    <MeasurePoint>
      <XMLVersion>4</XMLVersion>
      <_Name>Start</_Name>
      <_Type>Normal</_Type>
      <_Design_Sch />
      <_Design_Env />
      <MeasureLogicNode>
        <XMLVersion>6</XMLVersion>
        <_Type>Operator</_Type>
        <_OP>5</_OP>
        <MeasureLogicNode>
          <XMLVersion>6</XMLVersion>
          <_Type>Operator</_Type>
          <_OP>8</_OP>
          <MeasureLogicNode>
            <XMLVersion>6</XMLVersion>
            <_Type>Expression</_Type>
            <_Name>_Current_Group</_Name>
            <_Special>None</_Special>
            <_SubItem>FALSE</_SubItem>
          </MeasureLogicNode>
          <MeasureLogicNode>
            <XMLVersion>6</XMLVersion>
            <_Type>ConstantVar</_Type>
            <_Value>24</_Value>
          </MeasureLogicNode>
        </MeasureLogicNode>
        <MeasureLogicNode>
          <XMLVersion>6</XMLVersion>
          <_Type>Operator</_Type>
          <_OP>5</_OP>
          <MeasureLogicNode>
            <XMLVersion>6</XMLVersion>
            <_Type>Operator</_Type>
            <_OP>13</_OP>
            <MeasureLogicNode>
              <XMLVersion>6</XMLVersion>
              <_Type>Expression</_Type>
              <_Name>v_Lamp</_Name>
              <_Special>GridTouch</_Special>
              <_SubItem>FALSE</_SubItem>
            </MeasureLogicNode>
            <MeasureLogicNode>
              <XMLVersion>6</XMLVersion>
              <_Type>ConstantVar</_Type>
              <_Value>0</_Value>
            </MeasureLogicNode>
          </MeasureLogicNode>
          <MeasureLogicNode>
            <XMLVersion>6</XMLVersion>
            <_Type>Operator</_Type>
            <_OP>8</_OP>
            <MeasureLogicNode>
              <XMLVersion>6</XMLVersion>
              <_Type>Expression</_Type>
              <_Name>Location</_Name>
              <_Special>None</_Special>
              <_SubItem>FALSE</_SubItem>
            </MeasureLogicNode>
            <MeasureLogicNode>
              <XMLVersion>6</XMLVersion>
              <_Type>ConstantVar</_Type>
              <_Value>9</_Value>
            </MeasureLogicNode>
          </MeasureLogicNode>
        </MeasureLogicNode>
      </MeasureLogicNode>
      <_DisplayThisColumn>true</_DisplayThisColumn>
    </MeasurePoint>
    <MeasurePoint>
      <XMLVersion>4</XMLVersion>
      <_Name>End</_Name>
      <_Type>Normal</_Type>
      <_Design_Sch />
      <_Design_Env />
      <MeasureLogicNode>
        <XMLVersion>6</XMLVersion>
        <_Type>Operator</_Type>
        <_OP>5</_OP>
        <MeasureLogicNode>
          <XMLVersion>6</XMLVersion>
          <_Type>Operator</_Type>
          <_OP>6</_OP>
          <MeasureLogicNode>
            <XMLVersion>6</XMLVersion>
            <_Type>Operator</_Type>
            <_OP>8</_OP>
            <MeasureLogicNode>
              <XMLVersion>6</XMLVersion>
              <_Type>Expression</_Type>
              <_Name>_Current_Group</_Name>
              <_Special>None</_Special>
              <_SubItem>FALSE</_SubItem>
            </MeasureLogicNode>
            <MeasureLogicNode>
              <XMLVersion>6</XMLVersion>
              <_Type>ConstantVar</_Type>
              <_Value>7</_Value>
            </MeasureLogicNode>
          </MeasureLogicNode>
          <MeasureLogicNode>
            <XMLVersion>6</XMLVersion>
            <_Type>Operator</_Type>
            <_OP>8</_OP>
            <MeasureLogicNode>
              <XMLVersion>6</XMLVersion>
              <_Type>Expression</_Type>
              <_Name>_Current_Group</_Name>
              <_Special>None</_Special>
              <_SubItem>FALSE</_SubItem>
            </MeasureLogicNode>
            <MeasureLogicNode>
              <XMLVersion>6</XMLVersion>
              <_Type>ConstantVar</_Type>
              <_Value>25</_Value>
            </MeasureLogicNode>
          </MeasureLogicNode>
        </MeasureLogicNode>
        <MeasureLogicNode>
          <XMLVersion>6</XMLVersion>
          <_Type>Operator</_Type>
          <_OP>5</_OP>
          <MeasureLogicNode>
            <XMLVersion>6</XMLVersion>
            <_Type>Operator</_Type>
            <_OP>8</_OP>
            <MeasureLogicNode>
              <XMLVersion>6</XMLVersion>
              <_Type>Expression</_Type>
              <_Name>v_Lamp</_Name>
              <_Special>GridTouch</_Special>
              <_SubItem>FALSE</_SubItem>
            </MeasureLogicNode>
            <MeasureLogicNode>
              <XMLVersion>6</XMLVersion>
              <_Type>ConstantVar</_Type>
              <_Value>4</_Value>
            </MeasureLogicNode>
          </MeasureLogicNode>
          <MeasureLogicNode>
            <XMLVersion>6</XMLVersion>
            <_Type>Operator</_Type>
            <_OP>8</_OP>
            <MeasureLogicNode>
              <XMLVersion>6</XMLVersion>
              <_Type>Expression</_Type>
              <_Name>Location</_Name>
              <_Special>None</_Special>
              <_SubItem>FALSE</_SubItem>
            </MeasureLogicNode>
            <MeasureLogicNode>
              <XMLVersion>6</XMLVersion>
              <_Type>ConstantVar</_Type>
              <_Value>9</_Value>
            </MeasureLogicNode>
          </MeasureLogicNode>
        </MeasureLogicNode>
      </MeasureLogicNode>
      <_DisplayThisColumn>true</_DisplayThisColumn>
    </MeasurePoint>
  </MeasurePath>
  <MeasurePath>
    <XMLVersion>4</XMLVersion>
    <_Name>L-T9-C5</_Name>
    <_Type>LastFirst</_Type>
    <_IgnoreZero>false</_IgnoreZero>
    <_AllowEqual>true</_AllowEqual>
    <_NodeCount>2</_NodeCount>
    <MeasurePoint>
      <XMLVersion>4</XMLVersion>
      <_Name>Start</_Name>
      <_Type>Normal</_Type>
      <_Design_Sch />
      <_Design_Env />
      <MeasureLogicNode>
        <XMLVersion>6</XMLVersion>
        <_Type>Operator</_Type>
        <_OP>5</_OP>
        <MeasureLogicNode>
          <XMLVersion>6</XMLVersion>
          <_Type>Operator</_Type>
          <_OP>8</_OP>
          <MeasureLogicNode>
            <XMLVersion>6</XMLVersion>
            <_Type>Expression</_Type>
            <_Name>_Current_Group</_Name>
            <_Special>None</_Special>
            <_SubItem>FALSE</_SubItem>
          </MeasureLogicNode>
          <MeasureLogicNode>
            <XMLVersion>6</XMLVersion>
            <_Type>ConstantVar</_Type>
            <_Value>24</_Value>
          </MeasureLogicNode>
        </MeasureLogicNode>
        <MeasureLogicNode>
          <XMLVersion>6</XMLVersion>
          <_Type>Operator</_Type>
          <_OP>5</_OP>
          <MeasureLogicNode>
            <XMLVersion>6</XMLVersion>
            <_Type>Operator</_Type>
            <_OP>13</_OP>
            <MeasureLogicNode>
              <XMLVersion>6</XMLVersion>
              <_Type>Expression</_Type>
              <_Name>v_Lamp</_Name>
              <_Special>GridTouch</_Special>
              <_SubItem>FALSE</_SubItem>
            </MeasureLogicNode>
            <MeasureLogicNode>
              <XMLVersion>6</XMLVersion>
              <_Type>ConstantVar</_Type>
              <_Value>0</_Value>
            </MeasureLogicNode>
          </MeasureLogicNode>
          <MeasureLogicNode>
            <XMLVersion>6</XMLVersion>
            <_Type>Operator</_Type>
            <_OP>8</_OP>
            <MeasureLogicNode>
              <XMLVersion>6</XMLVersion>
              <_Type>Expression</_Type>
              <_Name>Location</_Name>
              <_Special>None</_Special>
              <_SubItem>FALSE</_SubItem>
            </MeasureLogicNode>
            <MeasureLogicNode>
              <XMLVersion>6</XMLVersion>
              <_Type>ConstantVar</_Type>
              <_Value>9</_Value>
            </MeasureLogicNode>
          </MeasureLogicNode>
        </MeasureLogicNode>
      </MeasureLogicNode>
      <_DisplayThisColumn>true</_DisplayThisColumn>
    </MeasurePoint>
    <MeasurePoint>
      <XMLVersion>4</XMLVersion>
      <_Name>End</_Name>
      <_Type>Normal</_Type>
      <_Design_Sch />
      <_Design_Env />
      <MeasureLogicNode>
        <XMLVersion>6</XMLVersion>
        <_Type>Operator</_Type>
        <_OP>5</_OP>
        <MeasureLogicNode>
          <XMLVersion>6</XMLVersion>
          <_Type>Operator</_Type>
          <_OP>6</_OP>
          <MeasureLogicNode>
            <XMLVersion>6</XMLVersion>
            <_Type>Operator</_Type>
            <_OP>8</_OP>
            <MeasureLogicNode>
              <XMLVersion>6</XMLVersion>
              <_Type>Expression</_Type>
              <_Name>_Current_Group</_Name>
              <_Special>None</_Special>
              <_SubItem>FALSE</_SubItem>
            </MeasureLogicNode>
            <MeasureLogicNode>
              <XMLVersion>6</XMLVersion>
              <_Type>ConstantVar</_Type>
              <_Value>7</_Value>
            </MeasureLogicNode>
          </MeasureLogicNode>
          <MeasureLogicNode>
            <XMLVersion>6</XMLVersion>
            <_Type>Operator</_Type>
            <_OP>8</_OP>
            <MeasureLogicNode>
              <XMLVersion>6</XMLVersion>
              <_Type>Expression</_Type>
              <_Name>_Current_Group</_Name>
              <_Special>None</_Special>
              <_SubItem>FALSE</_SubItem>
            </MeasureLogicNode>
            <MeasureLogicNode>
              <XMLVersion>6</XMLVersion>
              <_Type>ConstantVar</_Type>
              <_Value>25</_Value>
            </MeasureLogicNode>
          </MeasureLogicNode>
        </MeasureLogicNode>
        <MeasureLogicNode>
          <XMLVersion>6</XMLVersion>
          <_Type>Operator</_Type>
          <_OP>5</_OP>
          <MeasureLogicNode>
            <XMLVersion>6</XMLVersion>
            <_Type>Operator</_Type>
            <_OP>8</_OP>
            <MeasureLogicNode>
              <XMLVersion>6</XMLVersion>
              <_Type>Expression</_Type>
              <_Name>v_Lamp</_Name>
              <_Special>GridTouch</_Special>
              <_SubItem>FALSE</_SubItem>
            </MeasureLogicNode>
            <MeasureLogicNode>
              <XMLVersion>6</XMLVersion>
              <_Type>ConstantVar</_Type>
              <_Value>5</_Value>
            </MeasureLogicNode>
          </MeasureLogicNode>
          <MeasureLogicNode>
            <XMLVersion>6</XMLVersion>
            <_Type>Operator</_Type>
            <_OP>8</_OP>
            <MeasureLogicNode>
              <XMLVersion>6</XMLVersion>
              <_Type>Expression</_Type>
              <_Name>Location</_Name>
              <_Special>None</_Special>
              <_SubItem>FALSE</_SubItem>
            </MeasureLogicNode>
            <MeasureLogicNode>
              <XMLVersion>6</XMLVersion>
              <_Type>ConstantVar</_Type>
              <_Value>9</_Value>
            </MeasureLogicNode>
          </MeasureLogicNode>
        </MeasureLogicNode>
      </MeasureLogicNode>
      <_DisplayThisColumn>true</_DisplayThisColumn>
    </MeasurePoint>
  </MeasurePath>
  <MeasurePath>
    <XMLVersion>4</XMLVersion>
    <_Name>L-T10-C1</_Name>
    <_Type>LastFirst</_Type>
    <_IgnoreZero>false</_IgnoreZero>
    <_AllowEqual>true</_AllowEqual>
    <_NodeCount>2</_NodeCount>
    <MeasurePoint>
      <XMLVersion>4</XMLVersion>
      <_Name>Start</_Name>
      <_Type>Normal</_Type>
      <_Design_Sch />
      <_Design_Env />
      <MeasureLogicNode>
        <XMLVersion>6</XMLVersion>
        <_Type>Operator</_Type>
        <_OP>5</_OP>
        <MeasureLogicNode>
          <XMLVersion>6</XMLVersion>
          <_Type>Operator</_Type>
          <_OP>8</_OP>
          <MeasureLogicNode>
            <XMLVersion>6</XMLVersion>
            <_Type>Expression</_Type>
            <_Name>_Current_Group</_Name>
            <_Special>None</_Special>
            <_SubItem>FALSE</_SubItem>
          </MeasureLogicNode>
          <MeasureLogicNode>
            <XMLVersion>6</XMLVersion>
            <_Type>ConstantVar</_Type>
            <_Value>24</_Value>
          </MeasureLogicNode>
        </MeasureLogicNode>
        <MeasureLogicNode>
          <XMLVersion>6</XMLVersion>
          <_Type>Operator</_Type>
          <_OP>5</_OP>
          <MeasureLogicNode>
            <XMLVersion>6</XMLVersion>
            <_Type>Operator</_Type>
            <_OP>13</_OP>
            <MeasureLogicNode>
              <XMLVersion>6</XMLVersion>
              <_Type>Expression</_Type>
              <_Name>v_Lamp</_Name>
              <_Special>GridTouch</_Special>
              <_SubItem>FALSE</_SubItem>
            </MeasureLogicNode>
            <MeasureLogicNode>
              <XMLVersion>6</XMLVersion>
              <_Type>ConstantVar</_Type>
              <_Value>0</_Value>
            </MeasureLogicNode>
          </MeasureLogicNode>
          <MeasureLogicNode>
            <XMLVersion>6</XMLVersion>
            <_Type>Operator</_Type>
            <_OP>8</_OP>
            <MeasureLogicNode>
              <XMLVersion>6</XMLVersion>
              <_Type>Expression</_Type>
              <_Name>Location</_Name>
              <_Special>None</_Special>
              <_SubItem>FALSE</_SubItem>
            </MeasureLogicNode>
            <MeasureLogicNode>
              <XMLVersion>6</XMLVersion>
              <_Type>ConstantVar</_Type>
              <_Value>10</_Value>
            </MeasureLogicNode>
          </MeasureLogicNode>
        </MeasureLogicNode>
      </MeasureLogicNode>
      <_DisplayThisColumn>true</_DisplayThisColumn>
    </MeasurePoint>
    <MeasurePoint>
      <XMLVersion>4</XMLVersion>
      <_Name>End</_Name>
      <_Type>Normal</_Type>
      <_Design_Sch />
      <_Design_Env />
      <MeasureLogicNode>
        <XMLVersion>6</XMLVersion>
        <_Type>Operator</_Type>
        <_OP>5</_OP>
        <MeasureLogicNode>
          <XMLVersion>6</XMLVersion>
          <_Type>Operator</_Type>
          <_OP>6</_OP>
          <MeasureLogicNode>
            <XMLVersion>6</XMLVersion>
            <_Type>Operator</_Type>
            <_OP>8</_OP>
            <MeasureLogicNode>
              <XMLVersion>6</XMLVersion>
              <_Type>Expression</_Type>
              <_Name>_Current_Group</_Name>
              <_Special>None</_Special>
              <_SubItem>FALSE</_SubItem>
            </MeasureLogicNode>
            <MeasureLogicNode>
              <XMLVersion>6</XMLVersion>
              <_Type>ConstantVar</_Type>
              <_Value>7</_Value>
            </MeasureLogicNode>
          </MeasureLogicNode>
          <MeasureLogicNode>
            <XMLVersion>6</XMLVersion>
            <_Type>Operator</_Type>
            <_OP>8</_OP>
            <MeasureLogicNode>
              <XMLVersion>6</XMLVersion>
              <_Type>Expression</_Type>
              <_Name>_Current_Group</_Name>
              <_Special>None</_Special>
              <_SubItem>FALSE</_SubItem>
            </MeasureLogicNode>
            <MeasureLogicNode>
              <XMLVersion>6</XMLVersion>
              <_Type>ConstantVar</_Type>
              <_Value>25</_Value>
            </MeasureLogicNode>
          </MeasureLogicNode>
        </MeasureLogicNode>
        <MeasureLogicNode>
          <XMLVersion>6</XMLVersion>
          <_Type>Operator</_Type>
          <_OP>5</_OP>
          <MeasureLogicNode>
            <XMLVersion>6</XMLVersion>
            <_Type>Operator</_Type>
            <_OP>8</_OP>
            <MeasureLogicNode>
              <XMLVersion>6</XMLVersion>
              <_Type>Expression</_Type>
              <_Name>v_Lamp</_Name>
              <_Special>GridTouch</_Special>
              <_SubItem>FALSE</_SubItem>
            </MeasureLogicNode>
            <MeasureLogicNode>
              <XMLVersion>6</XMLVersion>
              <_Type>ConstantVar</_Type>
              <_Value>1</_Value>
            </MeasureLogicNode>
          </MeasureLogicNode>
          <MeasureLogicNode>
            <XMLVersion>6</XMLVersion>
            <_Type>Operator</_Type>
            <_OP>8</_OP>
            <MeasureLogicNode>
              <XMLVersion>6</XMLVersion>
              <_Type>Expression</_Type>
              <_Name>Location</_Name>
              <_Special>None</_Special>
              <_SubItem>FALSE</_SubItem>
            </MeasureLogicNode>
            <MeasureLogicNode>
              <XMLVersion>6</XMLVersion>
              <_Type>ConstantVar</_Type>
              <_Value>10</_Value>
            </MeasureLogicNode>
          </MeasureLogicNode>
        </MeasureLogicNode>
      </MeasureLogicNode>
      <_DisplayThisColumn>true</_DisplayThisColumn>
    </MeasurePoint>
  </MeasurePath>
  <MeasurePath>
    <XMLVersion>4</XMLVersion>
    <_Name>L-T10-C2</_Name>
    <_Type>LastFirst</_Type>
    <_IgnoreZero>false</_IgnoreZero>
    <_AllowEqual>true</_AllowEqual>
    <_NodeCount>2</_NodeCount>
    <MeasurePoint>
      <XMLVersion>4</XMLVersion>
      <_Name>Start</_Name>
      <_Type>Normal</_Type>
      <_Design_Sch />
      <_Design_Env />
      <MeasureLogicNode>
        <XMLVersion>6</XMLVersion>
        <_Type>Operator</_Type>
        <_OP>5</_OP>
        <MeasureLogicNode>
          <XMLVersion>6</XMLVersion>
          <_Type>Operator</_Type>
          <_OP>8</_OP>
          <MeasureLogicNode>
            <XMLVersion>6</XMLVersion>
            <_Type>Expression</_Type>
            <_Name>_Current_Group</_Name>
            <_Special>None</_Special>
            <_SubItem>FALSE</_SubItem>
          </MeasureLogicNode>
          <MeasureLogicNode>
            <XMLVersion>6</XMLVersion>
            <_Type>ConstantVar</_Type>
            <_Value>24</_Value>
          </MeasureLogicNode>
        </MeasureLogicNode>
        <MeasureLogicNode>
          <XMLVersion>6</XMLVersion>
          <_Type>Operator</_Type>
          <_OP>5</_OP>
          <MeasureLogicNode>
            <XMLVersion>6</XMLVersion>
            <_Type>Operator</_Type>
            <_OP>13</_OP>
            <MeasureLogicNode>
              <XMLVersion>6</XMLVersion>
              <_Type>Expression</_Type>
              <_Name>v_Lamp</_Name>
              <_Special>GridTouch</_Special>
              <_SubItem>FALSE</_SubItem>
            </MeasureLogicNode>
            <MeasureLogicNode>
              <XMLVersion>6</XMLVersion>
              <_Type>ConstantVar</_Type>
              <_Value>0</_Value>
            </MeasureLogicNode>
          </MeasureLogicNode>
          <MeasureLogicNode>
            <XMLVersion>6</XMLVersion>
            <_Type>Operator</_Type>
            <_OP>8</_OP>
            <MeasureLogicNode>
              <XMLVersion>6</XMLVersion>
              <_Type>Expression</_Type>
              <_Name>Location</_Name>
              <_Special>None</_Special>
              <_SubItem>FALSE</_SubItem>
            </MeasureLogicNode>
            <MeasureLogicNode>
              <XMLVersion>6</XMLVersion>
              <_Type>ConstantVar</_Type>
              <_Value>10</_Value>
            </MeasureLogicNode>
          </MeasureLogicNode>
        </MeasureLogicNode>
      </MeasureLogicNode>
      <_DisplayThisColumn>true</_DisplayThisColumn>
    </MeasurePoint>
    <MeasurePoint>
      <XMLVersion>4</XMLVersion>
      <_Name>End</_Name>
      <_Type>Normal</_Type>
      <_Design_Sch />
      <_Design_Env />
      <MeasureLogicNode>
        <XMLVersion>6</XMLVersion>
        <_Type>Operator</_Type>
        <_OP>5</_OP>
        <MeasureLogicNode>
          <XMLVersion>6</XMLVersion>
          <_Type>Operator</_Type>
          <_OP>6</_OP>
          <MeasureLogicNode>
            <XMLVersion>6</XMLVersion>
            <_Type>Operator</_Type>
            <_OP>8</_OP>
            <MeasureLogicNode>
              <XMLVersion>6</XMLVersion>
              <_Type>Expression</_Type>
              <_Name>_Current_Group</_Name>
              <_Special>None</_Special>
              <_SubItem>FALSE</_SubItem>
            </MeasureLogicNode>
            <MeasureLogicNode>
              <XMLVersion>6</XMLVersion>
              <_Type>ConstantVar</_Type>
              <_Value>7</_Value>
            </MeasureLogicNode>
          </MeasureLogicNode>
          <MeasureLogicNode>
            <XMLVersion>6</XMLVersion>
            <_Type>Operator</_Type>
            <_OP>8</_OP>
            <MeasureLogicNode>
              <XMLVersion>6</XMLVersion>
              <_Type>Expression</_Type>
              <_Name>_Current_Group</_Name>
              <_Special>None</_Special>
              <_SubItem>FALSE</_SubItem>
            </MeasureLogicNode>
            <MeasureLogicNode>
              <XMLVersion>6</XMLVersion>
              <_Type>ConstantVar</_Type>
              <_Value>25</_Value>
            </MeasureLogicNode>
          </MeasureLogicNode>
        </MeasureLogicNode>
        <MeasureLogicNode>
          <XMLVersion>6</XMLVersion>
          <_Type>Operator</_Type>
          <_OP>5</_OP>
          <MeasureLogicNode>
            <XMLVersion>6</XMLVersion>
            <_Type>Operator</_Type>
            <_OP>8</_OP>
            <MeasureLogicNode>
              <XMLVersion>6</XMLVersion>
              <_Type>Expression</_Type>
              <_Name>v_Lamp</_Name>
              <_Special>GridTouch</_Special>
              <_SubItem>FALSE</_SubItem>
            </MeasureLogicNode>
            <MeasureLogicNode>
              <XMLVersion>6</XMLVersion>
              <_Type>ConstantVar</_Type>
              <_Value>2</_Value>
            </MeasureLogicNode>
          </MeasureLogicNode>
          <MeasureLogicNode>
            <XMLVersion>6</XMLVersion>
            <_Type>Operator</_Type>
            <_OP>8</_OP>
            <MeasureLogicNode>
              <XMLVersion>6</XMLVersion>
              <_Type>Expression</_Type>
              <_Name>Location</_Name>
              <_Special>None</_Special>
              <_SubItem>FALSE</_SubItem>
            </MeasureLogicNode>
            <MeasureLogicNode>
              <XMLVersion>6</XMLVersion>
              <_Type>ConstantVar</_Type>
              <_Value>10</_Value>
            </MeasureLogicNode>
          </MeasureLogicNode>
        </MeasureLogicNode>
      </MeasureLogicNode>
      <_DisplayThisColumn>true</_DisplayThisColumn>
    </MeasurePoint>
  </MeasurePath>
  <MeasurePath>
    <XMLVersion>4</XMLVersion>
    <_Name>L-T10-C3</_Name>
    <_Type>LastFirst</_Type>
    <_IgnoreZero>false</_IgnoreZero>
    <_AllowEqual>true</_AllowEqual>
    <_NodeCount>2</_NodeCount>
    <MeasurePoint>
      <XMLVersion>4</XMLVersion>
      <_Name>Start</_Name>
      <_Type>Normal</_Type>
      <_Design_Sch />
      <_Design_Env />
      <MeasureLogicNode>
        <XMLVersion>6</XMLVersion>
        <_Type>Operator</_Type>
        <_OP>5</_OP>
        <MeasureLogicNode>
          <XMLVersion>6</XMLVersion>
          <_Type>Operator</_Type>
          <_OP>8</_OP>
          <MeasureLogicNode>
            <XMLVersion>6</XMLVersion>
            <_Type>Expression</_Type>
            <_Name>_Current_Group</_Name>
            <_Special>None</_Special>
            <_SubItem>FALSE</_SubItem>
          </MeasureLogicNode>
          <MeasureLogicNode>
            <XMLVersion>6</XMLVersion>
            <_Type>ConstantVar</_Type>
            <_Value>24</_Value>
          </MeasureLogicNode>
        </MeasureLogicNode>
        <MeasureLogicNode>
          <XMLVersion>6</XMLVersion>
          <_Type>Operator</_Type>
          <_OP>5</_OP>
          <MeasureLogicNode>
            <XMLVersion>6</XMLVersion>
            <_Type>Operator</_Type>
            <_OP>13</_OP>
            <MeasureLogicNode>
              <XMLVersion>6</XMLVersion>
              <_Type>Expression</_Type>
              <_Name>v_Lamp</_Name>
              <_Special>GridTouch</_Special>
              <_SubItem>FALSE</_SubItem>
            </MeasureLogicNode>
            <MeasureLogicNode>
              <XMLVersion>6</XMLVersion>
              <_Type>ConstantVar</_Type>
              <_Value>0</_Value>
            </MeasureLogicNode>
          </MeasureLogicNode>
          <MeasureLogicNode>
            <XMLVersion>6</XMLVersion>
            <_Type>Operator</_Type>
            <_OP>8</_OP>
            <MeasureLogicNode>
              <XMLVersion>6</XMLVersion>
              <_Type>Expression</_Type>
              <_Name>Location</_Name>
              <_Special>None</_Special>
              <_SubItem>FALSE</_SubItem>
            </MeasureLogicNode>
            <MeasureLogicNode>
              <XMLVersion>6</XMLVersion>
              <_Type>ConstantVar</_Type>
              <_Value>10</_Value>
            </MeasureLogicNode>
          </MeasureLogicNode>
        </MeasureLogicNode>
      </MeasureLogicNode>
      <_DisplayThisColumn>true</_DisplayThisColumn>
    </MeasurePoint>
    <MeasurePoint>
      <XMLVersion>4</XMLVersion>
      <_Name>End</_Name>
      <_Type>Normal</_Type>
      <_Design_Sch />
      <_Design_Env />
      <MeasureLogicNode>
        <XMLVersion>6</XMLVersion>
        <_Type>Operator</_Type>
        <_OP>5</_OP>
        <MeasureLogicNode>
          <XMLVersion>6</XMLVersion>
          <_Type>Operator</_Type>
          <_OP>6</_OP>
          <MeasureLogicNode>
            <XMLVersion>6</XMLVersion>
            <_Type>Operator</_Type>
            <_OP>8</_OP>
            <MeasureLogicNode>
              <XMLVersion>6</XMLVersion>
              <_Type>Expression</_Type>
              <_Name>_Current_Group</_Name>
              <_Special>None</_Special>
              <_SubItem>FALSE</_SubItem>
            </MeasureLogicNode>
            <MeasureLogicNode>
              <XMLVersion>6</XMLVersion>
              <_Type>ConstantVar</_Type>
              <_Value>7</_Value>
            </MeasureLogicNode>
          </MeasureLogicNode>
          <MeasureLogicNode>
            <XMLVersion>6</XMLVersion>
            <_Type>Operator</_Type>
            <_OP>8</_OP>
            <MeasureLogicNode>
              <XMLVersion>6</XMLVersion>
              <_Type>Expression</_Type>
              <_Name>_Current_Group</_Name>
              <_Special>None</_Special>
              <_SubItem>FALSE</_SubItem>
            </MeasureLogicNode>
            <MeasureLogicNode>
              <XMLVersion>6</XMLVersion>
              <_Type>ConstantVar</_Type>
              <_Value>25</_Value>
            </MeasureLogicNode>
          </MeasureLogicNode>
        </MeasureLogicNode>
        <MeasureLogicNode>
          <XMLVersion>6</XMLVersion>
          <_Type>Operator</_Type>
          <_OP>5</_OP>
          <MeasureLogicNode>
            <XMLVersion>6</XMLVersion>
            <_Type>Operator</_Type>
            <_OP>8</_OP>
            <MeasureLogicNode>
              <XMLVersion>6</XMLVersion>
              <_Type>Expression</_Type>
              <_Name>v_Lamp</_Name>
              <_Special>GridTouch</_Special>
              <_SubItem>FALSE</_SubItem>
            </MeasureLogicNode>
            <MeasureLogicNode>
              <XMLVersion>6</XMLVersion>
              <_Type>ConstantVar</_Type>
              <_Value>3</_Value>
            </MeasureLogicNode>
          </MeasureLogicNode>
          <MeasureLogicNode>
            <XMLVersion>6</XMLVersion>
            <_Type>Operator</_Type>
            <_OP>8</_OP>
            <MeasureLogicNode>
              <XMLVersion>6</XMLVersion>
              <_Type>Expression</_Type>
              <_Name>Location</_Name>
              <_Special>None</_Special>
              <_SubItem>FALSE</_SubItem>
            </MeasureLogicNode>
            <MeasureLogicNode>
              <XMLVersion>6</XMLVersion>
[truncated: 40,398 more chars]
